# Supplementary material for: Diversity and varying predation capacities of culturable Amoebozoae against opportunistic vibrios in contrasting Mediterranean coastal environments
Source: Microbiol Spectr. 2026 Jan 22;14(3):e01138-25. doi: 10.1128/spectrum.01138-25 (PMC12955452; doi:10.1128/spectrum.01138-25)
Supplement: Table S1 — ASV E. coli list. [file spectrum.01138-25-s0002.csv]

Table S1. ASVs names, sequences, taxonomic affiliations and read counts over all the analyzed samples of Amoebozoa that grew on E. coli bacterial lawns over the entire samplig campaign.
#OTU ID	Sequences	taxonomy	01-18-Ba-S-E-coli	01-18-Ba-W-E-coli	01-18-Se-S-E-coli	01-18-Th-S-E-coli	01-18-Th-W-E-coli	02-18-Ba-S-E-coli	02-18-Ba-W-E-coli	02-18-Se-S-E-coli	02-18-Se-W-E-coli	02-18-Th-S-E-coli	02-18-Th-W-E-coli	03-17-Ba-S-E-coli	03-17-Ba-W-E-coli	03-17-Se-S-E-coli	03-17-Se-W-E-coli	03-17-Th-S-E-coli	03-17-Th-W-E-coli	04-17-Ba-S-E-coli	04-17-Ba-W-E-coli	04-17-Se-S-E-coli	04-17-Se-W-E-coli	04-17-Th-S-E-coli	04-17-Th-W-E-coli	05-17-Ba-S-E-coli	05-17-Ba-W-E-coli	05-17-Se-S-E-coli	05-17-Se-W-E-coli	05-17-Th-S-E-coli	05-17-Th-W-E-coli	06-17-Ba-S-E-coli	06-17-Se-S-E-coli	06-17-Se-W-E-coli	06-17-Th-W-E-coli	07-17-Ba-S-E-coli	07-17-Ba-W-E-coli	07-17-Se-S-E-coli	07-17-Se-W-E-coli	07-17-Th-S-E-coli	07-17-Th-W-E-coli	08-17-Ba-S-E-coli	08-17-Ba-W-E-coli	08-17-Se-S-E-coli	08-17-Se-W-E-coli	08-17-Th-S-E-coli	09-17-Ba-S-E-coli	09-17-Se-S-E-coli	09-17-Se-W-E-coli
06db178f3c3bb9a956208f61ab5bb6ab	AGCTCCAATAGCATATATTAAAGTTGTTGCAGTTAAAAAGCTCGTAGTTGGATTTTGAAATGTTATAAAACAACCCGCTTTTGTAAGTGTGTTTTTTGTTGTTTTATATCTTTCTCCTTACTAGACTTTCACTATTGTTCTTCATTGATCGATAGTTTCATCTCTCTTTTGAGGTGAGTGATGGTTAGACCTCTTGGGTTTAGGATTGTGGATGATTGCTTTGGTGATTGTTCTGCTTAGATTCAAGAACTAGTCATTAGAAATCTAGTTTTTTTACTTTGAGTAAATTAGAGTGTTCAAGGCAAGCAAATTATTATTGTTGCAATGAATACTATTAGCATGGGATAATGGAACAGGACACGTATTCTAGTTTTCTGTTGGTTTCTAGAATTTTTTGGC…	Eukaryota; Amoebozoa; Lobosa; Discosea-Flabellinia; Dactylopodida; Paramoebidae; Neoparamoeba; Neoparamoeba_branchiphila	0.0	0.0	0.0	0.0	0.0	0.0	0.0	0.0	0.0	0.0	0.0	0.0	0.0	0.0	0.0	0.0	0.0	0.0	0.0	0.0	0.0	0.0	0.0	0.0	0.0	0.0	0.0	0.0	0.0	0.0	0.0	0.0	0.0	0.0	0.0	0.0	0.0	9.0	0.0	0.0	0.0	0.0	0.0	113.0	0.0	0.0	0.0
30856444913b99be6f93d5374840b81c	AGCTCCAATAGCATATATTAAAGTTGTTGCAGTTAAAAAGCTCGTAGTTGGATTTTGAAATGTTATAAAACAACCCGCTTTTGTAAGTGTGTTTTTGTTGTTTTATATCTTTCTCCTTACTAGACTTTCACTATTATTCTTCATTGATCGATAGTTTCATCTCTCTTTTGGGGTGAGTGATGGTTAGACCTCTTGGGTTTAGGATTGTGGATGATTGCTTTGGTGATTGTTCTGCTTAGATTCAAGAACTAGTCATTAGAAATCTAGTTCTTTTACTTTGAGTAAATTAGAGTGTTCAAGGCAAGCAAATTATTATTGTTGCAATGAATACTATTAGCATGGGATAATGGAACAGGACACGTATTCTAGTTTTCTGTTGGTTTCTAGAATTTTTTGGCT…	Eukaryota; Amoebozoa; Lobosa; Discosea-Flabellinia; Dactylopodida; Paramoebidae; Neoparamoeba; Neoparamoeba_branchiphila	0.0	0.0	0.0	0.0	0.0	0.0	0.0	0.0	0.0	0.0	0.0	0.0	0.0	0.0	0.0	0.0	0.0	0.0	0.0	0.0	0.0	0.0	0.0	0.0	0.0	0.0	0.0	0.0	0.0	0.0	0.0	0.0	0.0	0.0	0.0	0.0	0.0	0.0	0.0	0.0	0.0	0.0	0.0	23.0	0.0	0.0	0.0
914a4ecbaae4207208778e30e944d22f	AGCTCCAATAGCATATATTAAAGTTGTTGCAGTTAAAAAGCTCGTAGTTGGATTTTGATGTTACTTTTTATGACCCGCCTTGTATAAGGTGTGTTTGTTGTGATAAGTACATCTCCTTACTAGACTTTCATGATTGCACTTCATTGAGTGATCATTTCATTCTGATTCGTTGGGGTGAGTGATGAGTAGACCTACTGGGTTTGAGATTGTGGACGAACTTCTTCGGAGGTTGGTTCTGCTTAGATTCAGTAACTATTCATTAGAAATCTAGTTCATTTACTTTGAGTAAATTAGAGTGTTCAAGGCAAGCAAATTTGTTTCTGCAATGAATACTATTAGCATGGGATAATGGAACAGGACACGTATTCTAGTTTTCCGTTGGTTTCTAGAATTTTTAGT…	Eukaryota; Amoebozoa; Lobosa; Discosea-Flabellinia; Dactylopodida; Paramoebidae; Neoparamoeba; Neoparamoeba_pemaquidensis	0.0	0.0	0.0	0.0	0.0	0.0	0.0	0.0	0.0	0.0	0.0	0.0	0.0	0.0	0.0	0.0	0.0	0.0	0.0	0.0	0.0	0.0	0.0	0.0	0.0	43.0	0.0	0.0	0.0	0.0	0.0	0.0	0.0	0.0	0.0	0.0	0.0	0.0	0.0	0.0	0.0	0.0	0.0	0.0	0.0	0.0	0.0
1916b37c81ac7eb7a6c418e2f2a0e433	AGCACGAATAGTGTATACGAATTTTGTTGCAGTTAAAAAGCTCGTAGTTGAATGTAACATTGCTTCTATTTGATTTGTGCACAATTCATTAGAGTTGTGCATTTAAATAGAGCAATGTCTTGTAAGCAAGCGTGAGCTTGCTTATCGATTACTTTGAATAAATTAGAGTGTTTAAAGCAAACCGAAAGCCAAATGAGGTTTTTAAATTAGTTTGAATATATTAGCATGGGATAATGGAAAAGGACATGTATACTATATGTTGTCAGCATGGAGTGCAAGGTTTAATAGATATATGTAATGATGGATAGGAACGGTCGGGGGCATTTGTACTGAAGTGTAAGAGGTGAAATTCATGGATTACTTCAAGACAAACATCAGCGAAAGCATTTGCCAAGGACG…	Eukaryota; Amoebozoa; Lobosa; Discosea-Flabellinia; Dactylopodida; Vexilliferidae; Vexillifera; Vexillifera_minutissima	0.0	0.0	0.0	0.0	0.0	54.0	0.0	0.0	0.0	0.0	0.0	0.0	0.0	0.0	0.0	0.0	0.0	0.0	0.0	0.0	0.0	0.0	0.0	0.0	0.0	0.0	0.0	0.0	0.0	0.0	0.0	0.0	0.0	0.0	0.0	0.0	0.0	0.0	0.0	0.0	0.0	0.0	0.0	0.0	0.0	0.0	0.0
306072cb61078a6fe52d570f53035918	AGCTCCAATAGCATATATTAAAGTTGTTGCAGTTAAAAAGCTCGTAGTTGGATTTTGATGTTACTTTTTATGACCCGCCTTGTATAAGGTGTGTTTGTTGTGATAAGTACATCTCCTTACTAGACTTTCATGATTGCACTTCATTGAGTGATCATTTCATCTTGATTCGTTAGGGTGAGTGATGAGTAGACCTACTGGGTTTGAGATTGTGGACGAACTTCTTCGGAGGTTGGTTCTGCTTAGATTCAGTAACTATTCATTAGAAATCTAGTTCATTTACTTTGAGTAAATTAGAGTGTTCAAGGCAAGCAAATTTGTTTCTGCAATGAATACTATTAGCATGGGATAATGGAACAGGACACGTATTCTAGTTTTCCGTTGGTTTCTAGAATTTTTAGT…	Eukaryota; Amoebozoa; Lobosa; Discosea-Flabellinia; Dactylopodida; Paramoebidae; Neoparamoeba; Neoparamoeba_pemaquidensis	0.0	0.0	0.0	0.0	0.0	0.0	0.0	0.0	0.0	0.0	0.0	0.0	0.0	19.0	0.0	0.0	0.0	0.0	0.0	0.0	0.0	0.0	0.0	0.0	0.0	0.0	0.0	0.0	0.0	0.0	0.0	0.0	0.0	0.0	0.0	0.0	0.0	0.0	0.0	0.0	0.0	0.0	0.0	0.0	0.0	0.0	0.0
88db8ff3e471b8d573fb6b9c9abe295b	AGCTCCAATAGCATATATTAAAGTTGTTGCAGTTAAAAAGCTCGTAGTTGGATTTTGATGTTACTTTTCATAACCTGCCTTGTATAAGGTATGTTTGTTGTGATTTGTACATCTCCTTACTAGACTTTCATGATTACACTTAATTGAGTGATCATTTCATTCTGATTTATTGGGGTGAGTGATGAGTAGACCTACTGGGTTTGAGATTGTGGATGAACTTCTTCGGAGGTTGGTTCTGCTTGAATTCAGTAACTATTTATTAGAAATCTAGTTCATTTACTTTGAGTAAATTAGAGTGTTCAAGGCAAGCAAATTTGTTTCTGCAATGAATACTATTAGCATGGGATAATGGAACAGGACACGTATTCTAGTTTTCCGTTGGTTTCTAGAATTTTTAGT…	Eukaryota; Amoebozoa; Lobosa; Discosea-Flabellinia; Dactylopodida; Paramoebidae; Neoparamoeba; Neoparamoeba_pemaquidensis	0.0	0.0	0.0	0.0	0.0	0.0	0.0	0.0	0.0	0.0	0.0	56.0	0.0	0.0	0.0	0.0	0.0	0.0	0.0	0.0	0.0	0.0	0.0	0.0	0.0	0.0	0.0	0.0	0.0	0.0	0.0	0.0	0.0	0.0	0.0	0.0	0.0	0.0	0.0	0.0	0.0	0.0	0.0	0.0	0.0	0.0	0.0
4316716af9edbc361e6f8d069567acc1	AGCTCCAATAGCATATATTAAAGTTGTTGCAGTTAAAAAGCTCGTAGTTGGATTTTGATGTTATTTATTATGACCCGCCTTGTATAAGGTGTGTTTGTTGTGATAAGTACATCTCCTTACTAGACTTTCATGATTGCACTTCATTGAGTGATCATTTCATCTTGATTCGTTGGGGTGAGTGATGAGTAGACCTACTGGGTTTGAGATTGTGGACGAACTTCTTCGGAGGTTGGTTCTGCTTAGATTCAGTAACTATTCATTAGAAATCTAGTTCATTTACTTTGAGTAAATTAGAGTGTTCAAGGCAAGCAAATTTGTTTCTGCAATGAATACTATTAGCATGGGATAATGGAACAGGACACGTATTCTAGTTTTCCGTTGGTTTCTAGAATTTTTAGT…	Eukaryota; Amoebozoa; Lobosa; Discosea-Flabellinia; Dactylopodida; Paramoebidae; Neoparamoeba; Neoparamoeba_pemaquidensis	0.0	0.0	0.0	0.0	0.0	0.0	0.0	0.0	0.0	0.0	0.0	0.0	0.0	31.0	0.0	0.0	0.0	0.0	0.0	0.0	0.0	0.0	0.0	0.0	0.0	0.0	0.0	0.0	0.0	0.0	0.0	0.0	0.0	0.0	0.0	0.0	0.0	0.0	0.0	0.0	0.0	0.0	0.0	0.0	0.0	0.0	0.0
abbfd04f33ae99255eaf00d803d1add1	AGCTCCAATAGCATATATTAAAGTTGTTGCAGTTAAAAAGCTCGTAGTTGGATTTTGATGTTACTTTTCATAACCTGCCTTGTATAAGGTATGTTTGTTGTGATTTGTACATCTCCTTACTAGACTTTCATGATTGCACTTAATTGAGTGATCATTTCATCTTGATTCGTTGGGGTGAGTGATGAGTAGACCTACTGGGTTCGAGATTGTGGATGAACTTCTTCGGAGGTTGGTTCTGCTTGGATTCAGTAACTATTCATTAGAAATCTAGTTCATTTACTTTGAGTAAATTAGAGTGTTCAAGGCAAGCAAATTTGTTTCTGCAATGAATACTATTAGCATGGGATAATGGAACAGGACACGTATTCTAGTTTTCCGTTGGTTTCTAGAATTTTTAGT…	Eukaryota; Amoebozoa; Lobosa; Discosea-Flabellinia; Dactylopodida; Paramoebidae; Neoparamoeba; Neoparamoeba_pemaquidensis	0.0	0.0	0.0	0.0	0.0	0.0	0.0	0.0	0.0	0.0	0.0	0.0	0.0	0.0	0.0	0.0	0.0	0.0	0.0	0.0	0.0	20.0	0.0	0.0	0.0	0.0	0.0	0.0	0.0	0.0	0.0	0.0	0.0	0.0	0.0	0.0	0.0	0.0	0.0	0.0	0.0	0.0	0.0	0.0	0.0	0.0	0.0
f6bf91679383738ef22793f55cf8b5f8	AGCTCCAATAGCATATATTAAAGTTGTTGCAGTTAAAAAGCTCGTAGTTGGATTTTGATGTTACTTTTCATAACCTGCCTTGTATAAGGTATGTTTGTTGTGATTCGTACATCTCCTTACTAGACTTTCATGATTGCACTTAATTGAGTGATCATTTCATTCTGATTTATTGGGGTGAGTGATGAGTAGACCTACTGGGTTCGAGATTGTGGATGAACTTCTTCGGAGGTTGGTTCTGCTTGGATTCAGTAACTATTCATTAGAAATCTAGTTCATTTACTTTGAGTAAATTAGAGTGTTCAAGGCAAGCAAATTTGTTTCTGCAATGAATACTATTAGCATGGGATAATGGAACAGGACACGTATTCTAGTTTTCCGTTGGTTTCTAGAATTTTTAGT…	Eukaryota; Amoebozoa; Lobosa; Discosea-Flabellinia; Dactylopodida; Paramoebidae; Neoparamoeba; Neoparamoeba_pemaquidensis	0.0	0.0	0.0	0.0	0.0	0.0	0.0	0.0	0.0	0.0	0.0	0.0	0.0	0.0	0.0	0.0	0.0	88.0	0.0	0.0	0.0	0.0	0.0	0.0	0.0	0.0	0.0	0.0	0.0	0.0	0.0	0.0	0.0	0.0	0.0	0.0	0.0	0.0	0.0	0.0	0.0	0.0	0.0	0.0	0.0	0.0	0.0
867e4d567e8cbd13812e426fe7b41617	AGCTCCAATAGCATATATTAAAGTTGTTGCAGTTAAAAAGCTCGTAGTTGGATTTTGAAATGTTATAAAACAGCCCGCTTTTGTAAGTGTGTTTTTGTTGTTTTATATCTTTCTCCTTACTAGTCTTTCACTATTGTTCTTCATTGATCGATAGTTTCATCTCTCTTTTGGGGTGAGTGATGGTTAGACCTCTTGGGTTTAGGATTGTGGATGATTGCTTCGGTGATCATTCTGTTTAGATTCAAGAACTAATCATTAGAAATCTAGTTCTTTTACTTTGAGTAAATTAGAGTGTTCAAGGCAAGCAAATTATTATTGTTGCAATGAATACTATTAGCATGGGATAATGGAACAGGACACGTATTCTAGTTTTCTGTTGGTTTCTAGAATTTTTTGGCT…	Eukaryota; Amoebozoa; Lobosa; Discosea-Flabellinia; Dactylopodida; Paramoebidae; Neoparamoeba; Neoparamoeba_branchiphila	0.0	0.0	0.0	0.0	0.0	0.0	0.0	0.0	0.0	0.0	0.0	0.0	0.0	0.0	0.0	0.0	0.0	0.0	0.0	0.0	0.0	0.0	0.0	0.0	0.0	0.0	0.0	0.0	0.0	0.0	0.0	0.0	0.0	0.0	0.0	0.0	0.0	23.0	0.0	0.0	0.0	0.0	0.0	0.0	0.0	0.0	0.0
4feaf6066324ff5ffdf3d08e20008e12	AGCTCCAATAGCGTATATTAATGTTGTTGCAGTTAAAAAGCTCGTAGTTGGATCTCGGAGCGTTTTGGAGGCGTCGGTCCGCCGTGAAGGTGTGCACTGGCCCTCTCGCTCTTTCCTTGGGGACATTCGTCACGATTATTAATTTAGTTGTGATATTCCACTTTCGGGTGGTTTTGCAAGCCCTCGGGTTTGTAGAGTGCCTCATCGTTTACCTTGAATAAATTAGAGTGTTCCAAGCAGGCATGTTCGCCTTGAATACATTAGCATGGGATAATGGAGTAGGACTTTGGTTCTATTTCGTTGGTTTTCAGAGCCAGAGTAATGATTAATAGGGACAGTTGGGGGCATTCGTATTTAATTGTCAGAGGTGAAATTCTTGGATTTATGAAAGACGAACTT…	Eukaryota; Amoebozoa; Lobosa; Lobosa_X; Stygamoebida; Vermistella-lineage; Vermistella; Vermistella_sp.	0.0	0.0	0.0	0.0	77.0	0.0	0.0	0.0	0.0	0.0	34.0	0.0	0.0	0.0	0.0	0.0	518.0	0.0	0.0	0.0	0.0	0.0	0.0	0.0	0.0	0.0	0.0	0.0	102.0	0.0	0.0	0.0	0.0	0.0	0.0	0.0	0.0	0.0	0.0	0.0	0.0	0.0	0.0	0.0	0.0	0.0	0.0
6228986938db4cbd4e847f88453defdc	AGCTCCAATAGCATATATTAAAGTTGTTGCAGTTAAAAAGCTCGTAGTTGGATTTTGATGTTACTTATTATGACCCGCCTTGTATAAGGTGTGTTTGTTGTGATAAGTACATCTCCTTACTAGACTTTCATGATTGCACTTAATTGAGTGATCATTTCATTTCGATTCGTTGGGGTGAGTGATGAGTAGACCTACTGGGTTTGAGATTGTGGACGAACTTCTTCGGAGGTTGGTTCTGCTTAGATTCAGTAACTATTCATTAGAAATCTAGTTCATTTACTTTGAGTAAATTAGAGTGTTCAAGGCAAGCAAATTTGTTTCTGCAATGAATACTATTAGCATGGGATAATGGAACAGGACACGTATTCTAGTTTTCCGTTGGTTTCTAGAATTTTTAGT…	Eukaryota; Amoebozoa; Lobosa; Discosea-Flabellinia; Dactylopodida; Paramoebidae; Neoparamoeba; Neoparamoeba_pemaquidensis	0.0	0.0	0.0	0.0	0.0	0.0	0.0	213.0	0.0	0.0	0.0	0.0	0.0	0.0	0.0	0.0	0.0	0.0	0.0	133.0	0.0	0.0	0.0	0.0	0.0	56.0	0.0	0.0	0.0	0.0	0.0	0.0	0.0	0.0	0.0	0.0	0.0	0.0	0.0	0.0	0.0	0.0	0.0	0.0	0.0	0.0	0.0
5abba18fb203aac4e6095815fcf8d89f	AGCTCCAATAGCATATATTAAAGTTGTTGCAGTTAAAAAGCTCGTAGTTGGATTTTGATGTTACTTATTATGACCCGCCTTGTATAAGGTGTGTTTGTTGTGATTCGTACATCTCCTTACTAGACTTTCATGATTGCACTTAATTGAGTGATCATTTTATTCTAATTCGTTAGGGTGAGTGATGAGTAGACCTACTGGATTTGAGATTGTGGACGAATTTCTTCGGAGGTTGGTTCTGCTTAGATTCAGTAACTATTCATTAGAAATCTAGTTCATTTACTTTGAGTAAATTAGAGTGTTCAAGGCAAGCAAATTTGTTTCTGCAATGAATACTATTAGCATGGGATAATGGAACAGGACACGTATTCTAGTTTTCCGTTGGTTTCTAGAATTTTTAGT…	Eukaryota; Amoebozoa; Lobosa; Discosea-Flabellinia; Dactylopodida; Paramoebidae; Neoparamoeba; Neoparamoeba_pemaquidensis	0.0	0.0	0.0	0.0	0.0	0.0	0.0	0.0	0.0	0.0	0.0	0.0	0.0	0.0	0.0	0.0	0.0	0.0	0.0	0.0	0.0	0.0	0.0	0.0	0.0	0.0	0.0	0.0	0.0	0.0	0.0	0.0	0.0	0.0	0.0	0.0	0.0	0.0	0.0	20.0	0.0	0.0	0.0	0.0	0.0	0.0	0.0
65241d1f4a4577d88827c74e37fca57a	AGCTCTAATAGCGTATATTAATGTTGTTGCAGTTAAAAAGCTCGTAGTTGAATTTTGAACATTATTAGCAAGTTTGGTTTACTTTTTTAAAGTATGACTACTTGTTAGTGTTCTTCCTACTAGATACTCGATACTGTTCTTAATTGAATGGTATAGCATTTCGCAAGAGATGTCGATAGATGATAATAGCTCCTCCAATATGTGGAGATGCGTAAAAACATCAAAATATATTGAGTGGATCAAGTTATTGTTTTTTATTGGAGTTCTAGTTCATTTACTTTGAGAAAATTAGAGTGTTTCAAGCAGCCTCTTTGGGCTCTGAATATATTAGCATGGGATAATAGAATAGGATTTAAATTTTATATTTGTTGGTTTGAATAATTTAAATAATGATTAATA…	Eukaryota; Amoebozoa; Lobosa; Discosea-Flabellinia; Vannellida; Vannellidae; Vannella; Vannella_sp.	0.0	0.0	0.0	0.0	0.0	0.0	28.0	0.0	0.0	0.0	0.0	0.0	0.0	0.0	0.0	0.0	0.0	0.0	0.0	0.0	0.0	0.0	0.0	0.0	0.0	0.0	0.0	0.0	0.0	0.0	0.0	0.0	0.0	0.0	0.0	0.0	0.0	0.0	0.0	0.0	0.0	0.0	0.0	0.0	0.0	0.0	0.0
452fcafa9f98ac29e58638563b3b5041	AGCTCCAATAGTGTATATTAAAGTTGCTGCAGTTAAAAAGCTCGTAGTTGGATGTCGGTTATTGTAAGAAGTGTCTACATTTTATATGTACGTACATGACTTCAATACCTTCTTTCAGATTGTGAATCTAATTCGCATCTGATATTTTACTTTGAGAAAATTAGAGTGTTCAAAGCAGGCGTAACAATGCCTTTGAATATATTAGCATGGGATAATGAAATAAGACTTTTTGCCTTATTCTCGTTGGTTCTTTGGGCTAAAGTAATGATTAATAGGGACAGTTGGGGTTATCTGTATTTGATCGCCAGAGGTGAAATTCTAAGACTGATCAAAGACAAACTAGTGCGAAAGCATTTAACAAGGATGTTTTCA	Eukaryota; Amoebozoa; Lobosa; Tubulinea; Leptomyxida; Flabellulidae; Flabellulidae_X; Flabellulidae_X_sp.	0.0	0.0	0.0	0.0	0.0	55.0	0.0	0.0	0.0	0.0	0.0	0.0	0.0	0.0	0.0	0.0	0.0	0.0	0.0	0.0	0.0	0.0	0.0	0.0	0.0	0.0	0.0	0.0	0.0	0.0	0.0	0.0	0.0	0.0	0.0	0.0	0.0	0.0	0.0	0.0	0.0	0.0	0.0	0.0	0.0	0.0	0.0
88b2b8f750647abdd40787c55611f978	AGCTCCAATAGCGTATATTAATATTGTTGCAGTTAAAACGCTCGTAGTTGAATTTTGAATTAAATTAAAGTTTGGTTTTCTTGATTGATAACTACTTGAATTTATTCTTCCTACTAGTAACTCGATTCTGTTCTTAATTGAATGGAATAGTATCTCTCGGGGTATCATTTAGTTTGTTTGGTTCCACTATTTAATCGTAAAGTGTAAAAACTTGAAAGTTAAATAAGTGGGGTTAATTAAATAGATTAAATGGAGTTCTAGTTCATTTACTTTGAGAAAATTAGAGTGTTCAAAGCAGTCTCTTGGGACTTTGTATATATTAGCATGGGATAATAAAATAGGATCTAATTATTCTATTTGTTGGTTTTAAATAATTAGATAATGATTAATAGGGACAGT…	Eukaryota; Amoebozoa; Lobosa; Discosea-Flabellinia; Vannellida; Vannellidae; Vannella; Vannella_plurinucleolus	0.0	0.0	0.0	0.0	0.0	0.0	0.0	0.0	0.0	0.0	0.0	0.0	0.0	0.0	0.0	0.0	0.0	0.0	0.0	0.0	0.0	0.0	0.0	0.0	0.0	0.0	0.0	0.0	0.0	0.0	0.0	0.0	0.0	0.0	0.0	0.0	0.0	0.0	0.0	0.0	27.0	0.0	0.0	0.0	0.0	0.0	0.0
db9c6f4cce92154322d2413acb11145f	AGCTCCAATAGCATATATTAAAGTTGTTGCAGTTAAAAAGCTCGTAGTTGGATTTTGAAATGTTATAAAACAGCCCGCTTTTATAAGTGTGTTTTTGTTGTTTTATATCTTTCTCCTTACTAGACTTTCACTATTGTTCTTCATTGATCAATAGTTTCATCTCTTTTTTGGGGTGAGTGATGGTTAGACCTCTTGGGTTTAGGATTGTGGATGATTGCTTTTGGTGATTGTTCTGCTTAGATTCAAGAACTAGCCATTAGAAATCTAGTTCTTTTACTTTGAGTAAATTAGAGTGTTCAAGGCAAGCAAATTATTATTGTTGCAATGAATACTATTAGCATGGGATAATGGAACAGGACACGTATTCTAGTTTTCTGTTGGTTTCTAGAATTTTTTGGC…	Eukaryota; Amoebozoa; Lobosa; Discosea-Flabellinia; Dactylopodida; Paramoebidae; Neoparamoeba; Neoparamoeba_branchiphila	0.0	0.0	0.0	0.0	0.0	0.0	0.0	0.0	0.0	0.0	0.0	0.0	0.0	0.0	0.0	0.0	0.0	0.0	0.0	0.0	0.0	0.0	0.0	0.0	0.0	0.0	0.0	0.0	0.0	0.0	0.0	0.0	0.0	0.0	0.0	0.0	0.0	0.0	0.0	0.0	0.0	0.0	0.0	63.0	0.0	0.0	0.0
18e92e23aae24571acce9ba37c0306fc	AGCTCCAATAGCGTATATTAATGTTGTTGCAGTTAAAAAGCTCGTAGTTGGATCTCGGAGCGTTTTGGAGGCGTCGGTCCGCCGTGAAGGTGTGCACTGGCCCTCTCGCTCTTTCCTTGGGGACATTCGTCACGATTATTAATTTAGTTGTGATATTCCACTTTCGGGTGGTTTTGCGCGGGTCTCTCGAGGCTCGTGTAGAGTGCCTCATCGTTTACCTTGAATAAATTAGAGTGTTCCAAGCAGGCATGTTCGCCTTGAATACATTAGCATGGGATAATGGAGTAGGATTTTGGTTCTATTTCGTTGGTTTTCAGAGCCAGAGTAATGATTAATAGGGACAGTTGGGGGCATTCGTATTTAATTGTCAGAGGTGAAATTCTTGGATTTATGAAAGAC…	Eukaryota; Amoebozoa; Lobosa; Lobosa_X; Stygamoebida; Vermistella-lineage; Vermistella; Vermistella_sp.	0.0	0.0	0.0	0.0	0.0	0.0	0.0	0.0	0.0	0.0	0.0	0.0	0.0	0.0	172.0	0.0	0.0	0.0	0.0	0.0	0.0	0.0	0.0	0.0	0.0	0.0	0.0	0.0	0.0	0.0	0.0	0.0	0.0	0.0	0.0	0.0	0.0	0.0	0.0	0.0	0.0	0.0	0.0	0.0	0.0	0.0	0.0
596d5bf38f5c10ca533e7c975e82b48f	AGCTCCAATAGCATATATTAAAGTTGTTGCAGTTAAAAAGCTCGTAGTTGGATTTTGATGTTACTTATTATGACCCGCCTTGTATAAGGTGTGTTTGTTGTGATAAGTACATCTCCTTACTAGACTTTCATGATTGCACTTAATTGAGTGATCATTTCATTCTGATTCGTTGGGGTGAGTGATGAGTAGACCTACTGGGTTTGAGATTGTGGACGAACTTCTTCGGAGGTTGGTTCTGCTTAGATTCAGTAACTATTCATTAGAAATCTAGTTCATTTACTTTGAGTAAATTAGAGTGTTCAAGGCAAGCAAATTTGTTTCTGCAATGAATACTATTAGCATGGGATAATGGAACAGGACACGTATTCTAGTTTTCCGTTGGTTTCTAGAATTTTTAGT…	Eukaryota; Amoebozoa; Lobosa; Discosea-Flabellinia; Dactylopodida; Paramoebidae; Neoparamoeba; Neoparamoeba_pemaquidensis	0.0	0.0	0.0	0.0	0.0	0.0	0.0	32.0	0.0	0.0	0.0	0.0	0.0	0.0	0.0	0.0	0.0	0.0	0.0	0.0	0.0	0.0	0.0	0.0	0.0	0.0	0.0	0.0	0.0	0.0	0.0	0.0	0.0	0.0	0.0	0.0	0.0	0.0	0.0	0.0	0.0	0.0	0.0	0.0	0.0	0.0	0.0
7c903959db025bbba03c8fbf088eec85	AGCTCTAATAGCGTATATTAATGTTGTTGCAGTTAAAAAGCTCGTAGTTGAATCTTGAATGTTCATCAAGTTTGGTTTACATTTTTATGTATAACTACTTGATTGCATTCTTCCTACTAGTAATTCGATACTGTACTTAATTGTATGGTATAGTGATTCTTAGGAGTCATCGTTATAGTGGAGTTGCTCCTCAAATAATTGGATTGGTGTAAAAGTCATGAAGATTATTTAGGGGAATCAGTAAATCTATTATAATGGAATTCTAGTTCATTTACTTTGAGAAAATTAGAGTGTTTAAGGCAGCCTCTTGGGGCACTGAATATATTAGCATGGGATAATAAAATAGGATTCATATCATAAATTTGTTGGTTTGAATGATGTAAATAATGATTAATAGGG…	Eukaryota; Amoebozoa; Lobosa; Discosea-Flabellinia; Vannellida; Vannellidae; Vannella; Vannella_sp.	0.0	0.0	0.0	0.0	0.0	0.0	0.0	0.0	0.0	0.0	0.0	0.0	0.0	0.0	0.0	0.0	0.0	0.0	0.0	0.0	0.0	0.0	0.0	0.0	0.0	0.0	0.0	0.0	0.0	0.0	0.0	0.0	0.0	0.0	0.0	0.0	0.0	0.0	0.0	0.0	0.0	0.0	0.0	0.0	0.0	0.0	0.0
227cf5c0e11582f27727ecb6a4afbbbc	AGCTCCAATAGCGTATATTAATGTTGTTGCAGTTAAAAAGCTCGTAGTTGGATCTCGGGGCGTGGAGGCGTCGGTCCGCCGTGAAGGTGTGCACTGGCCCGCCCGCTCTTTCCTTGGGGACGTTCGCCATCGCCATTAATTTGGCGGTGGTATTCCGGCTTCGGCTGGTTTCGGCAGGCGGCACTCGTGTCGTCGGCTGGAGCGCCCCATCTTTTACCTTGAATAAATTAGAGTGTTCCAAGCAGGCATGTTCGCCGTGAATACATTAGCATGGGATAATGGAATAGGACTTTGGTGCTATTTCGTTGGTTTTCAGAACCAGAGTAATGATTAATAGGGACAGTTGGGGGCATTCGTATTTAGTTGTCAGAGGTGAAATTCTTGGATTTACGAAAGACG…	Eukaryota; Amoebozoa; Lobosa; Lobosa_X; Stygamoebida; Vermistella-lineage; Vermistella; Vermistella_sp.	0.0	0.0	0.0	0.0	0.0	21.0	0.0	0.0	0.0	0.0	0.0	0.0	0.0	0.0	0.0	0.0	0.0	0.0	0.0	0.0	0.0	0.0	0.0	0.0	0.0	0.0	0.0	0.0	0.0	0.0	0.0	0.0	0.0	19.0	0.0	0.0	0.0	0.0	0.0	0.0	0.0	0.0	0.0	0.0	0.0	0.0	0.0
f10c360b146c9b14632d9098a96478e5	AGCTCCAATAGCATATATTAAAGTTGTTGCAGTTAAAAAGCTCGTAGTTGGATTTTGATGTTACTTATTATGACCCGCCTTGTATAAGGTGTGTTTGTTGTGATAAGTACATCTCCTTACTAGACTTTCATGATTGCACTTAATTGAGTGATCATTTCATCTTGATTCGTTGGGGTGAGTGATGAGTAGACCTACTGGGTTTGAGATTGTGGACGAATTTCTTCGGAGGTTGGTTCTGCTTAGATTCAGTAACTATTCATTAGAAATCTAGTTCATTTACTTTGAGTAAATTAGAGTGTTCAAGGCAAGCAAATTTGTTTCTGCAATGAATACTATTAGCATGGGATAATGGAACAGGACACGTATTCTAGTTTTCCGTTGGTTTCTAGAATTTTTAGT…	Eukaryota; Amoebozoa; Lobosa; Discosea-Flabellinia; Dactylopodida; Paramoebidae; Neoparamoeba; Neoparamoeba_pemaquidensis	0.0	0.0	0.0	0.0	0.0	0.0	0.0	0.0	0.0	0.0	0.0	0.0	0.0	0.0	0.0	0.0	0.0	0.0	0.0	0.0	0.0	0.0	0.0	0.0	0.0	0.0	0.0	0.0	0.0	0.0	0.0	0.0	0.0	0.0	0.0	44.0	0.0	0.0	0.0	0.0	0.0	0.0	0.0	0.0	0.0	0.0	0.0
2b1428ec7a3193237142907456e57e67	AGCTCCAATAGCATATATTAAAGTTGTTGCAGTTAAAAAGCTCGTAGTTGGATTTTGATGTTACTTTTCATAACCTGCCTTGTATAAGGTATGTTTGTTGTGATTAGTTCATCTCCTTACTAGACTTTCATGATTACACTTAATTGAGTGATCATTTCATTCTGATTTATTGGGGTGAGTGATGAGTAGACCTACTGGGTTCGAGATTGTGGATGAACTTCTTCGGAGGTTGGTTCTGCTTGGATTCAGTAACTATTCATTAGAAATCTAGTTCATTTACTTTGAGTAAATTAGAGTGTTCAAGGCAAGCAAATTTGTTTCTGCAATGAATACTATTAGCATGGGATAATGGAACAGGACACGTATTCTAGTTTTCCGTTGGTTTCTAGAATTTTTAGT…	Eukaryota; Amoebozoa; Lobosa; Discosea-Flabellinia; Dactylopodida; Paramoebidae; Neoparamoeba; Neoparamoeba_pemaquidensis	0.0	0.0	0.0	0.0	0.0	0.0	0.0	0.0	0.0	0.0	0.0	109.0	0.0	0.0	0.0	0.0	0.0	0.0	0.0	0.0	0.0	0.0	0.0	0.0	0.0	0.0	0.0	0.0	0.0	0.0	0.0	0.0	0.0	0.0	0.0	0.0	0.0	0.0	0.0	0.0	0.0	0.0	0.0	0.0	0.0	0.0	0.0
47245323f8090e845991568a886fd85c	AGCTCCAATAGCGTATATTAAAGTTGTTGCAGTTAAAAAGCTCGTAGTTGGATCTAGGGACGCGCATTTCAAGCGCCCGTGTCGTCGGGTCAAACCGGCGACTGCGTTGGCGTTGCGGGCTCGGTCCGTCGGTGCCCCACAAAGGTTATCGGCGTGTCAACCGGCCCGCCCGTCCCCTCCTTCTGGATTCCCGTTCCTGCTATTGAGTTAGTGGGGACGTCACAGGAGGTTCATCGTCGACGTTTCAACGCGTCGGTGGTGGATCTCTGGGGCCCAGATCGTTTACCGTGAAAAAATTAGAGTGTTCAAAGCAGGCAGATTCAATTTTCTGCCACCGAATACATTAGCATGGGATAATGGAATAGGACCCTGTCCTCCTATTTTCAGTTGGTTTTGGCA…	Eukaryota; Amoebozoa; Lobosa; Lobosa_X; Centramoebida; Acanthamoebidae; Acanthamoeba	0.0	0.0	0.0	0.0	0.0	200.0	0.0	0.0	0.0	0.0	0.0	0.0	0.0	0.0	0.0	0.0	0.0	0.0	0.0	0.0	0.0	0.0	0.0	0.0	0.0	0.0	0.0	0.0	0.0	0.0	0.0	0.0	0.0	0.0	0.0	0.0	0.0	0.0	0.0	0.0	0.0	0.0	0.0	0.0	0.0	0.0	0.0
d7552a945d204eb3607d90c563ff850f	AGCTCCATCAGTGTATATTAACGTTGTTGCGGTTAAAAAGCTCGTAGTTGGATTTCGGAGAGCGAAGGTCAAGACCCATCGAATCGGTGTGGTCCGACAGTCGCCTCCTAGCTTAGGGTAACAGCCTCTCTACCTTTACGGGTTGGGATGTGCCGTTCCCTATCATTTACTTTGATAAAATCAGAGTGTTCAAAGCAGGCGTCACTTGCCTTGAATGTTGCCGCAAGGGATAATAGAATATGACTTTGGTCTTATTTTGTTGGTTTCTAGGGCTGAAGTAATGACTAATAGGGACAGTTGGGGGCGCTCGTATTGAGTTGTCAGAGGTGAAATTCTAGGATTTACTCAAGACGGACTACTGCGAAAGCATTCGCCAAGGATGTTTTCA	Eukaryota; Amoebozoa; Lobosa; Tubulinea; Echinamoebida; Vermamoebidae; Hartmannella; Hartmannella_abertawensis	0.0	0.0	0.0	0.0	0.0	0.0	0.0	0.0	0.0	48.0	0.0	0.0	0.0	0.0	0.0	0.0	34.0	0.0	0.0	0.0	0.0	0.0	0.0	0.0	0.0	0.0	0.0	0.0	0.0	0.0	0.0	0.0	0.0	0.0	0.0	0.0	0.0	0.0	0.0	0.0	0.0	0.0	0.0	0.0	0.0	0.0	0.0
c8f8eedcaf4cc0e6579f4e21fa9b5611	AGCTCCAATAGCATATATTAAAGTTGTTGCAGTTAAAAAGCTCGTAGTTGGATTTTGAAATGTTATAAAACAACCCGCTTTTGTAAGTGTGTTTTTTGTTGTTTTATATCTTTCTCCTTACTAGACTTTCACTATTGTTCTTCATTGATCGATAGTTTCATTTCATTTATGGGGTGAGTGATGGTTAGACCTCTTGGGTTTAGGATCGTGGGTGATTGCTTCGGTGATTGTTCTGCTTAGATTCAAGAACTAGTCATTAGAAATCTAGTTCTTTTACTTTGAGTAAATTAGAGTGTTCAAGGCAAGCAAATTATTATTGTTGCAATGAATACTATTAGCATGGGATAATGGAACAGGACACGTATTCTAGTTTTCTGTTGGTTTCTAGAATTTTTTGAC…	Eukaryota; Amoebozoa; Lobosa; Discosea-Flabellinia; Dactylopodida; Paramoebidae; Neoparamoeba; Neoparamoeba_branchiphila	0.0	0.0	0.0	0.0	0.0	0.0	0.0	0.0	0.0	0.0	0.0	0.0	0.0	0.0	0.0	0.0	0.0	0.0	0.0	0.0	0.0	0.0	0.0	0.0	0.0	0.0	0.0	0.0	0.0	0.0	0.0	0.0	0.0	0.0	0.0	0.0	0.0	0.0	0.0	0.0	0.0	0.0	0.0	43.0	0.0	0.0	0.0
3ea6e20534e6cb2cb309cd424c95192d	AGCTCCAATAGCATATATTAAAGTTGTTGCAGTTAAAAAGCTCGTAGTTGGATTTTGATGTTACTTTTCATAACCTGCCTTGTATAAGGTATGTTTGTTGTGATTCGTACATCTCCTTACTAGACTTTCATGATTACACTTAATTGAGTGATCATTTCATTCTGATTTATTGGGGTGAGTGATGAGTAGACCTACTGGGTTTGAGATTGTGGATGAACTTCTTCGGAGGTTGGTTCTGCTTGGATTCAGTAACTATTCATTAGAAATCTAGTTCATTTACTTTGAGTAAATTAGAGTGTTCAAGGCAAGCAAATTTGTTTCTGCAATGAATACTATTAGCATGGGATAATGGAACAGGACACGTATTCTAGTTTTCCGTTGGTTTCTAGAATTTTTAGT…	Eukaryota; Amoebozoa; Lobosa; Discosea-Flabellinia; Dactylopodida; Paramoebidae; Neoparamoeba; Neoparamoeba_pemaquidensis	0.0	0.0	0.0	0.0	0.0	0.0	0.0	0.0	0.0	0.0	0.0	0.0	0.0	0.0	0.0	0.0	0.0	0.0	0.0	0.0	0.0	0.0	0.0	0.0	0.0	0.0	0.0	49.0	0.0	0.0	0.0	0.0	0.0	0.0	0.0	0.0	0.0	0.0	0.0	0.0	0.0	0.0	0.0	0.0	0.0	0.0	0.0
7c081703dc21a127a67c1e7870fe090e	AGCTCTAATAGTGTATATTAATGTTGTTGCAGTTAAAAAGCTCGTAGTTGAATCTTGAACGTTAATTAAGTTTGGTTTACATTTTTATGTATGACTACTTAATTGCGTTCTTCCTACTAGATACTCGATTCTGTTCTTAATTGAATGGAATAGCATTCTTTCGGGGGTGTCGGTAGTGAGTAATGGCTCCTCCAGTGCATGGATTAGCGTAAAAACTATGAAGTGTATTGAGTGGATCAAGCTGTTGCTTATTATTGGAGTTCTAGTTCATTTACTTTGAGAAAATTAGAGTGTTCAAAGCAGCCTCTTGGGGCTCTGAATATATTAGCATGGGATAATAAAATAGGATTTAAATTATATATTTGTTGGTTTGAATTATTTAAATAATGATTAATAGGG…	Eukaryota; Amoebozoa; Lobosa; Discosea-Flabellinia; Vannellida; Vannellidae; Vannella; Vannella_sp.	0.0	0.0	0.0	0.0	0.0	0.0	0.0	0.0	0.0	0.0	0.0	0.0	0.0	0.0	0.0	0.0	0.0	0.0	0.0	0.0	0.0	0.0	0.0	0.0	0.0	0.0	0.0	0.0	0.0	0.0	0.0	0.0	0.0	0.0	421.0	0.0	0.0	0.0	0.0	0.0	1219.0	0.0	0.0	0.0	0.0	0.0	0.0
80573fe1ed9ce6e0f8dfcc9a6c520dd7	AGCTCCATCAGTGTATATTAACGTTGTTGCGGTTAAAAAGCTCGTAGTTGGATTTCGGAGTATGGGACTCAAGGCCAGTCAAATTGGCTGTGCCCGAGGAACATCTCCTAGCTTAGGGTAACAGCCTCGCTTCCTTTGCGGGTTGCGACGTGCCGTTCCCTATCATTTACTTTGATAAAATCAGAGTGTTCAAAGCAGGCGTCTTGCCTTGAATGTTGCCGCAAGGGATAATAGAATATGACTTCGGTCCTATTTTGTTGGTTTCTAGGGCTGAAGTAATGACTAATAGGGACAGTTGGGGGCGCTCGTATTGAGTTGTCAGAGGTGAAATTCTAGGATTTACTCAAGACGAACTACTGCGAAAGCATTCGCCAAGGATGTTTTCA	Eukaryota; Amoebozoa; Lobosa; Tubulinea; Nolandida; Nolandellidae; Nolandella; Nolandella_hibernica	0.0	0.0	0.0	0.0	255.0	0.0	0.0	0.0	0.0	0.0	0.0	0.0	0.0	0.0	0.0	0.0	0.0	0.0	0.0	0.0	0.0	0.0	0.0	0.0	0.0	0.0	0.0	0.0	0.0	0.0	0.0	0.0	0.0	0.0	0.0	0.0	0.0	0.0	0.0	0.0	0.0	0.0	0.0	0.0	0.0	0.0	0.0
c4d626eae9c86c8fbd4a54c17ca44565	AGCTCCAATAGCATATATTAAAGTTGTTGCAGTTAAAAAGCTCGTAGTTGGATTTTGAAATGTTATAAAACAGCCCGCTTTTGTAAGTGTGTTTTTGTTGTTTTATATCTTTCTCCTTACTAGACTTTCACTATTGTTCTTCATTGATCGATAGTTTCATCTCTTTTTTGAGGTGAGTGATGGTTAGACCTCTTGGGTTTAGGATTGTGGATGATTGCTTCGGTGATTGTTCTGCTTAGATTCAAGAACTGGCCATTAGAAATCTAGTTCTTTTACTTTGAGTAAATTAGAGTGTTCAAGGCAAGCAAATTATTATTGTTGCAATGAATACTATTAGCATGGGATAATGGAACAGGACACGTATTCTAGTTTTCTGTTGGTTTCTAGAATTTTTTGGCT…	Eukaryota; Amoebozoa; Lobosa; Discosea-Flabellinia; Dactylopodida; Paramoebidae; Neoparamoeba; Neoparamoeba_branchiphila	0.0	0.0	0.0	0.0	0.0	0.0	0.0	0.0	0.0	0.0	0.0	0.0	0.0	0.0	0.0	0.0	0.0	0.0	0.0	0.0	0.0	0.0	0.0	0.0	0.0	0.0	0.0	0.0	0.0	0.0	0.0	0.0	0.0	0.0	0.0	0.0	0.0	0.0	0.0	0.0	0.0	0.0	0.0	75.0	0.0	0.0	0.0
11fc288cee5384b2d2850f02f291b35a	AGCTCCAATAGCATATATTAAAGTTGTTGCAGTTAAAAAGCTCGTAGTTGGATTTTGATGTTACTTATTATGACCCGCCTTGTATAAGGTGTGTTTGTCGTGATAAGTACATCTCCTTACTAGACTTTCATGATTGCACTTAATTGAGTGATCATTTCATTCTGCTTCGTTGGGGTGAGTGATGAGTAGACCTACTGGGTTTGAGATTGTGGACGAACTTCTTCGGAGGTTGGTTCTGCTTAGATTCAGTAACTATTCATTAGAAATCTAGTTCATTTACTTTGAGTAAATTAGAGTGTTCAAGGCAAGCAAATTTGTTTCTGCAATGAATACTATTAGCATGGGATAATGGAACAGGACACGTATTCTAGTTTTCCGTTGGTTTCTAGAATTTTTAGT…	Eukaryota; Amoebozoa; Lobosa; Discosea-Flabellinia; Dactylopodida; Paramoebidae; Neoparamoeba; Neoparamoeba_pemaquidensis	0.0	0.0	0.0	0.0	0.0	0.0	0.0	0.0	0.0	0.0	0.0	0.0	0.0	0.0	0.0	0.0	0.0	0.0	0.0	0.0	0.0	0.0	0.0	0.0	0.0	0.0	0.0	0.0	0.0	0.0	0.0	0.0	0.0	0.0	0.0	0.0	0.0	0.0	0.0	0.0	0.0	0.0	0.0	29.0	0.0	0.0	0.0
7b0339c5dcfaeef8357a185e236b2988	AGCTCCAATAGTGTATACTAATGTTGCTGCAGTTAAAAAGCTCGTAGTTGGATTTCGGTTAATAGGGGGTTAGTCTACTTTTTTATAAGTACGCACTGTCAACCTATTTCCTTCTTTTCAGTAACAAATTTTATTTGTTCTGAATCTTTTACTTTGAAAAAATTAGAGTGTTCAAAGCAGGCGTATTTTGCCTTTGAATATATTAGCATGGGATAATGAAATAAGACTTTTTGCCTTATTCTCGTTGGTTCTTGAGGCTTAAGTAATGATTAATAGGGATAGTTGGGGTCATTAGTATTTAATTGTCAGAGGTGAAATTCTAAGATTAATTAAAGACTAACTACTGCGAAAGCATTTGACAAGGATGTTTTCA	Eukaryota; Amoebozoa; Lobosa; Tubulinea; Leptomyxida; Flabellulidae	0.0	0.0	0.0	0.0	0.0	0.0	0.0	0.0	0.0	0.0	0.0	0.0	0.0	0.0	0.0	0.0	0.0	0.0	0.0	0.0	0.0	0.0	17.0	0.0	0.0	0.0	0.0	0.0	0.0	0.0	0.0	0.0	0.0	0.0	0.0	0.0	0.0	0.0	0.0	0.0	0.0	0.0	0.0	83.0	0.0	0.0	0.0
1b775c6a6eced07b5c7a3034bc812a36	AGCTCCAATAGCGTATATTAATGTTGTTGCAGTTAAAAAGCTCGTAGTTGAAACTTGAACATATGATAAGTTTGGTTACTATTTTTATAGTTAACTACTTATCAGTGTTCTTCCAACTAGATACTCGATTCTGTTCTTAATTGAATGGAATAGCATATTTCGGTGTGTCGGTAGTTTATGATAGCTCTTCCATTATGTTGAAGTGTGTAAAAGCATGGATATATAATGAGGGGATCAAGTTATTGTTTATTATTGGAGTTCTAGTTCATTTACTTTGAGAAAATTAGAGTGTTTAAAGCAGCCTCTTAGGGCTCTGAATACATTAGCATGGGATAATAGAATAGGATTTAGGTCAATATATTTGTTGGTTTGAATGAACTAAATAATGATTAATAGGAA…	Eukaryota; Amoebozoa; Lobosa; Discosea-Flabellinia; Vannellida; Vannellidae; Vannella; Vannella_sp.	0.0	0.0	0.0	0.0	0.0	0.0	0.0	0.0	0.0	0.0	49.0	0.0	0.0	0.0	0.0	0.0	0.0	0.0	0.0	0.0	0.0	0.0	0.0	0.0	0.0	0.0	0.0	0.0	0.0	0.0	0.0	0.0	0.0	0.0	0.0	0.0	0.0	0.0	0.0	0.0	0.0	0.0	0.0	0.0	0.0	0.0	0.0
adc0589a334e11112aabe4a15b99da98	AGCTCCAATAGCATATATTAAAGTTGTTGCAGTTAAAAAGCTCGTAGTTGGATTTTGAAATGTTATAAAACAGCCCGCTTTTGTAAGTGTGTTTTTGTTGTTTTATATCTTTCTCCTTACTAGACTTTCACTATTGTTCTTCATTGATCGATAGTTTCATCTCTTTTTTGAGGTGAGTGATGGTTAGACCTCTTGGGTTTAGGATTGTGGATGATTGCTTTGGTGATTGTTCTGCCTAGATTCAAGAACTAATCATTAGAAATCTAGTTCTTTTACTTTGAGTAAATTAGAGTGTTCAAGGCAAGCAAATTATTATTGTTGCAATGAATACTATTAGCATGGGATAATGGAACAGGACACGTATTCTAGTTTTCTGTTGGTTTCTAGAATTTTTTGGCT…	Eukaryota; Amoebozoa; Lobosa; Discosea-Flabellinia; Dactylopodida; Paramoebidae; Neoparamoeba; Neoparamoeba_branchiphila	0.0	0.0	0.0	0.0	0.0	0.0	0.0	0.0	0.0	0.0	0.0	0.0	0.0	0.0	0.0	0.0	0.0	0.0	0.0	0.0	0.0	0.0	0.0	0.0	0.0	0.0	0.0	0.0	0.0	0.0	0.0	0.0	0.0	0.0	0.0	0.0	0.0	0.0	0.0	0.0	0.0	0.0	0.0	26.0	0.0	0.0	0.0
c087d02e885eccf3e5a1ebddba8eef8d	AGCTCCAATAGCATATATTAAAGTTGTTGCAGTTAAAAAGCTCGTAGTTGGATTTTGATGTTACTTTTCATAACCTGCCTTGTATAAGGTATGTTTGTTGTGATTAGTTCATCTCCTTACTAGACTTTCATGATTACACTTAATTGAGTGATCATTTCATTCTGATTTATTGGGGTGAGTGATGAGTAGACCTACTGGGTTCGAGATTGTGGATGAACTTCTTCGGAGGTTGGTTCTGCTTGGATTCAGTAACTATTCATTAGAAATCTAGTTCATTTACTTTGAGTAAATTAGAGTGTTCAAGGCAAGCAAATTTGTTTCTGCAATGAATACTATTAGCATGGGATAATGGAACAGGACACGTATTCTAGTTTTCCGTTGGTTTCTAGAATTTTTAGT…	Eukaryota; Amoebozoa; Lobosa; Discosea-Flabellinia; Dactylopodida; Paramoebidae; Neoparamoeba; Neoparamoeba_pemaquidensis	0.0	0.0	0.0	0.0	0.0	0.0	0.0	14.0	0.0	0.0	0.0	212.0	0.0	0.0	0.0	0.0	0.0	0.0	0.0	2.0	0.0	0.0	0.0	0.0	0.0	10.0	0.0	0.0	0.0	0.0	0.0	0.0	0.0	0.0	0.0	0.0	0.0	0.0	0.0	0.0	0.0	0.0	0.0	14.0	0.0	0.0	0.0
0211de2c9a277950fd63721912509d5d	AGCTCCAATAGCATATATTAAAGTTGTTGCAGTTAAAAAGCTCGTAGTTGGATTTTGAAATGTTATAAAACAGCCCGCTTTTGTAAGTGTGTTTTTGTTGTTTTATATCTTTCTCCTTACTAGACTTTCACTATTGTTCTTCATTGATCGATAGTTTCATCTCTTTTTTGGGGTGAGTGATGGTTAGACCTCTTGGGTTTAGGATTGTGGATGATTGCTTCGGTGATTGTTCTGCTTAGATTCAAGAACTAATCATTAGAAATCTAGTTCTTTTACTTTGAGTAAATTAGAGTGTTCAAGGCAAGCAAATTATTATTGTTGCAATGAATACTATTAGCATGGGATAATGGAACAGGACACGTATTCTAGTTTTCTGTTGGTTTCTAGAATTTTTTGGCT…	Eukaryota; Amoebozoa; Lobosa; Discosea-Flabellinia; Dactylopodida; Paramoebidae; Neoparamoeba; Neoparamoeba_branchiphila	0.0	0.0	0.0	0.0	0.0	0.0	0.0	0.0	0.0	0.0	0.0	0.0	0.0	0.0	0.0	0.0	0.0	0.0	0.0	0.0	0.0	0.0	0.0	0.0	0.0	0.0	0.0	0.0	0.0	0.0	0.0	0.0	0.0	0.0	0.0	0.0	0.0	0.0	0.0	0.0	0.0	0.0	0.0	43.0	0.0	0.0	0.0
545fd3982ab28c535207b7039169aa74	AGCTCCAATAGCGTATATTAATGTTGTTGCAGTTAAAAAGCTCGTAGTTGAAACTTGAACATATGATAAGTTTGGTTACTATTTTTATAGTTAACTACTTATCAGTGTTCTTCCAACTAGATACTCGATTCTGTTCTTAATTGAATGGAATAGCATATTTCGGTGTGTCGATAGTTTATAATAGCTCTCCCATTGTGTTGAAGTGTGTAAAAGCATGGATATATAATGAGGGGATCAAGTTATTGTCTATTATTGGAGTTCTAGTTCATTTACTTTGAGAAAATTAGAGTGTTTAAAGCAGCCTCTTAGGGCTCTGAATACATTAGCATGGGATAATAGAATAGGATTTAGGTCAATATATTTGTTGGTTTGAATGAACTAAATAATGATTAATAGGAA…	Eukaryota; Amoebozoa; Lobosa; Discosea-Flabellinia; Vannellida; Vannellidae; Vannella; Vannella_sp.	0.0	0.0	0.0	0.0	0.0	0.0	0.0	0.0	0.0	0.0	25.0	0.0	0.0	0.0	0.0	0.0	0.0	0.0	0.0	0.0	0.0	0.0	0.0	0.0	0.0	0.0	0.0	0.0	0.0	0.0	0.0	0.0	0.0	0.0	0.0	0.0	0.0	0.0	0.0	0.0	0.0	0.0	0.0	0.0	0.0	0.0	0.0
1d533b89182fe803e6e5301f903c6cae	AGCTCCAATAGCATATATTAAAGTTGTTGCAGTTAAAAAGCTCGTAGTTGGATTTTGATGTTATTTATTATGACCCGCCTTGTATAAGGTGTGTTTGTTGTGATAAGTACATCTCCTTACTAGACTTTCATGATTGCACTTTATTGAGTGATCATTTCATCTTGATTCGTTAGGGTGAGTGATGAGTAGACCTACTGGGTTTGAGATTGTGGATGAACTTCTTCGGAAGTTGGTTCTGCTTAGGTTCAGTAACTATTCATTAGAAATCTAGTTCATTTACTTTGAGTAAATTAGAGTGTTCAAGGCAAGCAAATTTGTTTCTGCAATGAATACTATTAGCATGGGATAATGGAACAGGACACGTATTCTAGTTTTCCGTTGGTTTCTAGAATTTTTAGT…	Eukaryota; Amoebozoa; Lobosa; Discosea-Flabellinia; Dactylopodida; Paramoebidae; Neoparamoeba; Neoparamoeba_pemaquidensis	0.0	0.0	0.0	0.0	0.0	0.0	0.0	0.0	0.0	0.0	0.0	0.0	0.0	0.0	0.0	1.0	0.0	0.0	0.0	0.0	0.0	0.0	0.0	0.0	0.0	0.0	0.0	0.0	0.0	0.0	0.0	0.0	0.0	0.0	0.0	0.0	0.0	0.0	0.0	0.0	0.0	0.0	0.0	0.0	0.0	0.0	0.0
ce23572e80ed21b4be7302136cccae0e	AGCTCCAATAGCATATATTAAAGTTGTTGCAGTTAAAAAGCTCGTAGTTGGATTTTGAAATGTTATAAAACAGCCCGCTTTTGTAAGTGTGTTTTTGTTGTTTTATATCTTTCTCCTTACTAGACTTTCACTATTGTTCTTCATTGATCGATAGTTTCATCTCTTTTTTGGGGTGAGTGATGATTAGACCTCTTGGGTTTAGGATTGTGGATGATTGCTTTGGTGATTGTTCTGCTTAGATTCAAGAACTAGTCATTAGAAATCTAGTTCTTTTACTTTGAGTAAATTAGAGTGTTCAAGGCAAGCAAATTATTATTGTTGCAATGAATACTATTAGCATGGGATAATGGAACAGGACACGTATTCTAGTTTTCTGTTGGTTTCTAGAATTTTTTGGCT…	Eukaryota; Amoebozoa; Lobosa; Discosea-Flabellinia; Dactylopodida; Paramoebidae; Neoparamoeba; Neoparamoeba_branchiphila	0.0	0.0	0.0	0.0	0.0	0.0	0.0	0.0	0.0	0.0	0.0	0.0	0.0	0.0	0.0	0.0	0.0	0.0	0.0	0.0	0.0	0.0	0.0	0.0	0.0	0.0	0.0	0.0	0.0	0.0	0.0	0.0	0.0	0.0	0.0	0.0	0.0	0.0	0.0	0.0	0.0	0.0	0.0	40.0	0.0	0.0	0.0
cab1c08192e04f7636b1d4089e1151f7	AGCTCCAATAGTGTATATTAAAGTTGCTGCAGTTAAAAAGCTCGTAGTTGGATGTCGGTTATTGCGAAGAGTGTCTACATTTTATATGTACGTACATAATTCCAATACCTTCTTTCAGTTTGTGAATCTAATTTACAACTGATATTTTACTTTGAGAAAATTAGAGTGTTCAAAGCAGGCGTAACAATGCCTTTGAATATATTAGCATGGGATAATGAAATAAGACTTTTTGCCTTATTCTCGTTGGTTCTTTGGGCTAAAGTAATGATTAATAGGGACAGTTGGGGTTATCTGTATTTGATCGCCAGAGGTGAAATTCTAAGACTGATCAAAGACAAACTAGTGCGAAAGCATTTAACAAGGATGTTTTCA	Eukaryota; Amoebozoa; Lobosa; Tubulinea; Leptomyxida; Flabellulidae; Flabellulidae_X; Flabellulidae_X_sp.	0.0	0.0	0.0	0.0	0.0	0.0	0.0	0.0	0.0	0.0	0.0	0.0	0.0	0.0	0.0	0.0	0.0	53.0	0.0	0.0	0.0	0.0	0.0	0.0	0.0	0.0	0.0	0.0	0.0	0.0	0.0	0.0	0.0	0.0	0.0	0.0	0.0	0.0	0.0	0.0	0.0	0.0	0.0	0.0	0.0	0.0	0.0
7497b4eb20d365eda1667aec531f8987	AGCTCCAATAGCATATATTAAAGTTGTTGCAGTTAAAAAGCTCGTAGTTGGATTTTGATGTTACTTATTGTGACCCGCCTTGTATAAGGTGTGTTTGTTGTGATAAGTACATCTCCTTACTAGACTTTCATGGTTGCACTTAATTGAGTGACCATTTCATTCTGATTCGTTGGGGTGAGTGATGAGTAGACCTACTGGGTTTGAGATTGTGGACGAACTTCTTCGGAGGTTGGTTCTGCTTAGATTCAGTAACTATTCATTAGAAATCTAGTTCATTTACTTTGAGTAAATTAGAGTGTTCAAGGCAAGCAAATTTGTTTCTGCAATGAATACTATTAGCATGGGATAATGGAACAGGACACGTATTCTAGTTTTCCGTTGGTTTCTAGAATTTTTAGT…	Eukaryota; Amoebozoa; Lobosa; Discosea-Flabellinia; Dactylopodida; Paramoebidae; Neoparamoeba; Neoparamoeba_pemaquidensis	0.0	0.0	0.0	0.0	0.0	0.0	0.0	0.0	0.0	0.0	0.0	0.0	0.0	0.0	0.0	0.0	0.0	0.0	0.0	0.0	0.0	0.0	0.0	0.0	0.0	0.0	0.0	0.0	0.0	0.0	0.0	0.0	0.0	0.0	0.0	0.0	0.0	0.0	0.0	24.0	0.0	0.0	0.0	0.0	0.0	0.0	0.0
1dc196fdfc9a5fa0c7cd38af0cf2cffc	AGCTCCATCAGTGTATATTAACGTTGTTGCGGTTAAAAAGCTCGTAGTTGGATTTCGGAGTTGCGAAGGTCAAGACCCATCGAATCGGTGTGGTCCGACAGTCGCCTCCTAGCTTAGGGTAACAGCCCCTCTTCCTTTGCGGGTTGGGGTGTGCCGTTCCCTATCATTTACTTTGATAAAATCAGAGTGTTCAAAGCAGGCGTCACTTGCCTTGAATGTTGCCGCAAGGGATAATAGAATATGACTTTGGTCTTATTTTGTTGGTTTCTAGGGCTGAAGTAATGACTAATAGGGACAGTTGGGGGCGCTCGTATTGAGTTGTCAGAGGTGAAATTCTAGGATTTACTCAAGACGGACTACTGCGAAAGCATTCGCCAAGGATGTTTTCA	Eukaryota; Amoebozoa; Lobosa; Tubulinea	0.0	0.0	0.0	0.0	0.0	0.0	0.0	0.0	0.0	0.0	0.0	0.0	0.0	0.0	0.0	0.0	0.0	101.0	0.0	0.0	0.0	0.0	0.0	0.0	0.0	0.0	0.0	0.0	0.0	0.0	0.0	0.0	0.0	0.0	0.0	0.0	0.0	0.0	0.0	0.0	0.0	0.0	0.0	0.0	0.0	0.0	0.0
2e115ee8657c768a8b0199dd9090f40a	AGCTCCAATAGCGTATATTAATGTTGTTGCAGTTAAAAAGCTCGTAGTTGGATCTCGGAGCGTTGGAGGCGTCGGTCCGCCGTGAAGGTGTGCACTGGCCCGCCCGCTCTTTCCTTGAGGACGTTCGCCATCGTCATTAGTTTGGTGATGGTATTCCGGCTTCGGCCGGTTTTGCGCGGAGTCGCTTCGGCGGCGCCGTGTAGAATGCCTCATCGTTTACCTTGAATAAATTAGAGTGTTCCAAGCAGGCATGTTCGCCGTGAATACATTAGCATGGGATAATGGAATAGGACTTTGGTGCTATTTCGTTGGTTTTCAGAACCAGAGTAATGATTAATAGGGACAGTTGGGGGCATTCGTATTTAATTGTCAGAGGTGAAATTCTTGGATTTATGAAAG…	Eukaryota; Amoebozoa; Lobosa; Lobosa_X; Stygamoebida; Vermistella-lineage; Vermistella; Vermistella_sp.	0.0	0.0	0.0	0.0	0.0	0.0	0.0	0.0	55.0	0.0	0.0	0.0	99.0	0.0	0.0	0.0	0.0	0.0	0.0	0.0	0.0	0.0	0.0	0.0	0.0	0.0	49.0	0.0	0.0	0.0	0.0	0.0	0.0	0.0	0.0	0.0	0.0	0.0	0.0	0.0	0.0	0.0	0.0	0.0	0.0	0.0	0.0
5fca8d7f6415e957822fa0dad2a608ac	AGCTCCAATAGCATATATTAAAGTTGTTGCAGTTAAAAAGCTCGTAGTTGGATTTTGATGTTACTTTTCATAACCTGCCTTGTATAAGGTATGTTTGTTGTGATTCGTACATCTCCTTACTAGACTTTCATGATTGCACTTAATTGAGTGATCATTTCATTCTGATTTATTGGGGTGAGTGATGAGTAGACCTACTGGGTTCGAGATTGTGGATGAACTTCTTCGGAGGTTGGTTCTGCTTGGATTCAGTAACTATTCATTAGAAATCTAGTTCATTTACTTTGAGTAAATTAGAGTGTTCAAGGCAAGCAAATTTGTTTCTGCAATGAATACTATTAGCATGGGATAATGGAACAGGACACGTATTCTAGTTTTCCGTTGGTTTCTAGAATTTTTAGT…	Eukaryota; Amoebozoa; Lobosa; Discosea-Flabellinia; Dactylopodida; Paramoebidae; Neoparamoeba; Neoparamoeba_pemaquidensis	0.0	0.0	0.0	0.0	0.0	0.0	0.0	0.0	0.0	0.0	0.0	0.0	0.0	0.0	0.0	0.0	0.0	35.0	0.0	0.0	0.0	0.0	0.0	0.0	0.0	25.0	0.0	0.0	0.0	0.0	0.0	0.0	0.0	2.0	0.0	0.0	0.0	0.0	0.0	0.0	0.0	0.0	0.0	0.0	0.0	0.0	0.0
395ad27d0502842286e5157a33f0d2cf	AGCTCCAATAGCATATATTAAAGTTGTTGCAGTTAAAAAGCTCGTAGTTGGATTTTGATGTTACTTATTATGACCCGCCTTGTATAAGGTGTGTTTGTTGTGATAAGTACATCTCCTTACTAGACTTTCATGATTGCACTTCATTGAGTGATCATTTCATTCTGATTCGTTAGGGTGAGTGATGAGTAGACCTACTGGGTTTGAGATTGTGGACGAACTTCTTCGGAGGTTGGTTCTGCTTAGGTTCAGTAACTATTCATTAGAAATCTAGTTCATTTACTTTGAGTAAATTAGAGTGTTCAAGGCAAGCAAATTTGTTTCTGCAATGAATACTATTAGCATGGGATAATGGAACAGGACACGTATTCTAGTTTTCCGTTGGTTTCTAGAATTTTTAGT…	Eukaryota; Amoebozoa; Lobosa; Discosea-Flabellinia; Dactylopodida; Paramoebidae; Neoparamoeba; Neoparamoeba_pemaquidensis	0.0	0.0	0.0	0.0	0.0	0.0	0.0	0.0	0.0	0.0	0.0	0.0	0.0	32.0	0.0	0.0	0.0	0.0	0.0	0.0	0.0	0.0	0.0	0.0	0.0	0.0	0.0	0.0	0.0	0.0	0.0	0.0	0.0	0.0	0.0	0.0	0.0	0.0	0.0	0.0	0.0	0.0	0.0	0.0	0.0	0.0	0.0
9fee22c59226bb1b64dd0bf8048a5111	AGCTCCATCAGTGTATATTAACGTTGTTGCGGTTAAAAAGCTCGTAGTTGGATTTCGGAGTTGCGAAGGTCAAGACCCATCGAATCGGTGTGGTCCGACAGTCGCCTCCTAGCTTAGGGTAACAGCCTCTCTTCCTTTGCGGGTTGGGATGTGCCGTTCCCTATCATTTACTTTGATAAAATCAGAGTGTTCAAAGCAGGCGTCACTTGCCTTGAATGTTGCCGCAAGGGATAATAGAATATGACTTTGGTCTTATTTTGTTGGTTTCTAGGGCTGAAGTAATGACTAATAGGGACAGTTGGGGGCGCTCGTATTGAGTTGTCAGAGGTGAAATTCTAGGATTTACTCAAGACGGACTACTGCGAAAGCATTCGCCAAGGATGTTTTCA	Eukaryota; Amoebozoa; Lobosa; Tubulinea	0.0	0.0	0.0	0.0	0.0	0.0	0.0	0.0	0.0	0.0	0.0	0.0	0.0	0.0	0.0	0.0	0.0	78.0	0.0	0.0	0.0	0.0	0.0	0.0	0.0	0.0	0.0	0.0	0.0	0.0	0.0	0.0	0.0	0.0	0.0	0.0	0.0	0.0	0.0	0.0	0.0	0.0	0.0	0.0	0.0	0.0	0.0
0a338749a7c35145ec2083512223b8ed	AGCTCCAATAGCATATATTAAAGTTGTTGCAGTTAAAAAGCTCGTAGTTGGATTTTGATGTTACTTTTCATAACCTGCCTTGTATAAGGTATGTTTGTTGTGATTCGTACATCTCCTTACTAGACTTTCATGATTGCACTTAATTGAGTGATCATTTCATTCTGATTTATTGGGGTGAGTGATGAGTAGACCTACTGGGTTCGAGATTGTGGATGAACTTCTTCGGAGGTTGGTTCTGCTTGGATTCAGTAACTATTCATTAGAAATCTAGTTCATTTACTTTGAGTAAATTAGAGTGTTCAAGGCAAGCAAATTTGTTTCTGCAATGAATACTATTAGCATGGGATAATGGAACAGGACACGTATTCTAGTTTTCCGTTGGTTTCTAGAATTTTTAGT…	Eukaryota; Amoebozoa; Lobosa; Discosea-Flabellinia; Dactylopodida; Paramoebidae; Neoparamoeba; Neoparamoeba_pemaquidensis	0.0	0.0	0.0	0.0	0.0	0.0	0.0	7.0	0.0	0.0	0.0	11.0	0.0	0.0	0.0	0.0	0.0	234.0	0.0	0.0	0.0	0.0	0.0	5.0	0.0	73.0	0.0	0.0	0.0	0.0	0.0	0.0	0.0	0.0	0.0	0.0	0.0	0.0	0.0	0.0	0.0	0.0	0.0	0.0	0.0	0.0	0.0
b78cf61695e8cc6e7597130d19198173	AGCTCCAATAGCATATATTAAAGTTGTTGCAGTTAAAAAGCTCGTAGTTGGATTTTGATGTTACTTTTTATGACCCGCCTTGTATAAGGTGTGTTTGTTGTGATAAGTACATCTCCTTACTAGACTTTCATGATTGCACTTCATTGAGTGATCATTTCATCTTGATTCGTTAGGGTGAGTGATGAGTAGACCTACTGGGTTTGAGATTGTGGACGAACTTCTTCGGAGGTTGGTTCTGCTTAGATTCAGTAACTATTCATTAGAAATCTAGTTCATTTACTTTGAGTAAATTAGAGTGTTCAAGGCAAGCAAATTTGTTTCTGCAATGAATACTATTAGCATGGGATAATGGAACAGGACACGTATTCTAGTTTTCCGTTGGTTTCTAGAATTTTTAGT…	Eukaryota; Amoebozoa; Lobosa; Discosea-Flabellinia; Dactylopodida; Paramoebidae; Neoparamoeba; Neoparamoeba_pemaquidensis	0.0	0.0	0.0	0.0	0.0	0.0	0.0	0.0	0.0	0.0	0.0	0.0	0.0	35.0	0.0	0.0	0.0	0.0	0.0	0.0	0.0	0.0	0.0	0.0	0.0	0.0	0.0	0.0	0.0	0.0	0.0	0.0	0.0	0.0	0.0	0.0	0.0	0.0	0.0	0.0	0.0	0.0	0.0	0.0	0.0	0.0	0.0
88a92392e53036d67fc0ba6710565111	AGCTCCAATAGCGTATATTAATGTTGTTGCAGTTAAAAAGCTCGTAGTTGGATCTCGGAGCGTTGGAGGCGTCGGTCCGCCGTGAAGGTGTGCACTGGCCCGCCCGCTCTTTCCTTGGGGACGTTCGCCGCTGCTATTAGTTTAGTGGCGGTATTCCGGCCTCGGCCGGTTTTGGCGCGGGTCGCTTCGGCGGCGCGCGCTAGAATGCCTCATCTTTTACCTTGAATAAATTAGAGTGTTCCAAGCAGGCATGTTCGCCGTGAATACATTAGCATGGGATAATGGAATAGGACTTTGGTTCTATTTCGTTGGTTTTCTGAACCAGAGTAATGATTAATAGGGACAGTTGGGGGCATTCGTATTTAATTGTCAGAGGTGAAATTCTTGGATTTATGAAAG…	Eukaryota; Amoebozoa; Lobosa; Lobosa_X; Stygamoebida; Vermistella-lineage; Vermistella; Vermistella_sp.	7.0	0.0	0.0	0.0	0.0	0.0	0.0	0.0	0.0	0.0	0.0	0.0	6.0	0.0	0.0	0.0	0.0	0.0	0.0	0.0	0.0	0.0	0.0	0.0	0.0	0.0	0.0	0.0	0.0	0.0	0.0	0.0	0.0	0.0	0.0	0.0	0.0	0.0	0.0	0.0	0.0	0.0	73.0	0.0	0.0	0.0	0.0
cac5a5932c7bd1ba3580f6d5a6c3e9c9	AGCTCCAATAGCGTATATTAATATTGTTGCAGTTAAAACGCTCGTAGTTGAATTTTGAATTAAATTAAAGTTTGGTTTTCTTGATTGATAACTACTTTCATTTATTCTTCCTACTAGTAACTCGATTCTGTTCTTAATTGAATGGAATAGTATCTTTCGGGGTATCATTTGGTTTGTTTAGTTCCACTATTTAATCGTAAAGTGTAAAAACTTGAAAATTAAATAAGTGGGGTTAATTAAATAGATTAAATGGAGTTCTAGTTCATTTACTTTGAGAAAATTAGAGTGTTCAAAGCAGTCTCTTGGGACTTTGTATATATTAGCATGGGATAATAAAATAGGATCTAATTATTCTATTTGTTGGTTTTAAATAATTAGATAATGATTAATAGGGACAGT…	Eukaryota; Amoebozoa; Lobosa; Discosea-Flabellinia; Vannellida; Vannellidae; Vannella; Vannella_plurinucleolus	0.0	0.0	0.0	0.0	0.0	0.0	0.0	0.0	0.0	0.0	0.0	0.0	0.0	0.0	0.0	0.0	0.0	0.0	0.0	0.0	0.0	0.0	0.0	0.0	0.0	0.0	0.0	0.0	0.0	0.0	0.0	0.0	0.0	0.0	0.0	0.0	0.0	0.0	0.0	0.0	77.0	0.0	0.0	0.0	0.0	0.0	0.0
490083ecac46cec20ce100ee0d30940e	AGCTCCAATAGCGTATATTAATATTGTTGCAGTTAAAACGCTCGTAGTTGAATTTTGAATTAAATTAAAGTTTGGTTTTCTTGATTGATAACTACTTTCATTTATTCTTCCTACTAGTAACTCGATTCTGTTCTTAATTGAATGGAATAGTATCTTTCGGGGTATCATTTAGTTTATTTAGTTCCACTATTTAATCGTAAAGTGTAAAAACTTGAAAGTTAAATAAGTGGGGTTAATTAAATAGATTAAGTGGAGTTCTAGTTCATTTACTTTGAGAAAATTAGAGTGTTCAAAGCAGTCTCTTGGGACTTTGTATATATTAGCATGGGATAATAAAATAGGATCTAATTATTCTATTTGTTGGTTTTAAATAATTAGATAATGATTAATAGGGACAGT…	Eukaryota; Amoebozoa; Lobosa; Discosea-Flabellinia; Vannellida; Vannellidae; Vannella; Vannella_plurinucleolus	0.0	0.0	0.0	0.0	0.0	0.0	0.0	0.0	0.0	0.0	0.0	0.0	0.0	0.0	0.0	0.0	0.0	0.0	0.0	0.0	0.0	0.0	0.0	0.0	0.0	0.0	0.0	0.0	0.0	0.0	0.0	0.0	0.0	0.0	0.0	0.0	0.0	0.0	0.0	0.0	26.0	0.0	0.0	0.0	0.0	0.0	0.0
a37e3ca02dfc635597b6391d0404073c	AGCTCCAATAGCATATATTAAAGTTGTTGCAGTTAAAAAGCTCGTAGTTGGATTTTGATGTTACTTTTCATAACCTGCCTTGTATAAGGTATGTTTGTTGTGATTTGTACATCTCCTTACTAGACTTTCATGATTGCACTTAATTGAGTGATCATTTCATTCTGATTTATTGGGGTGAGTGATGAGTAGACCTACTGGGTTTGAGATTGTGGATGAACTTCTTTGGAGGTTGGTTCTGCTTGGATTCAGTAACTATTTATTAGAAATCTAGTTCATTTACTTTGAGTAAATTAGAGTGTTCAAGGCAAGCAAATTTGTTTCTGCAATGAATACTATTAGCATGGGATAATGGAACAGGACACGTATTCTAGTTTTCCGTTGGTTTCTAGAATTTTTAGT…	Eukaryota; Amoebozoa; Lobosa; Discosea-Flabellinia; Dactylopodida; Paramoebidae; Neoparamoeba; Neoparamoeba_pemaquidensis	0.0	0.0	0.0	0.0	0.0	0.0	0.0	0.0	0.0	0.0	0.0	38.0	0.0	0.0	0.0	0.0	0.0	0.0	0.0	0.0	0.0	0.0	0.0	0.0	0.0	0.0	0.0	0.0	0.0	0.0	0.0	0.0	0.0	0.0	0.0	0.0	0.0	0.0	0.0	0.0	0.0	0.0	0.0	0.0	0.0	0.0	0.0
8de07bbed782283a609cd0b52c423836	AGCTCCAATAGCATATATTAAAGTTGTTGCAGTTAAAAAGCTCGTAGTTGGATTTTGATGTTATTTATTATGACCCGCCTTGTATAAGGTGTGTTTGTTGTGATAAGTACATCTCCTTACTAGACTTTCATGATTGCACTTTATTGAGTGATCATTTCATTCTGATTCGTTAGGGTGAGTGATGAGTAGACCTACTGGGTTTGAGATTGTGGATGAACTTCTTCGGAAGTTGGTTCTGCTTAGATTCAGTAACTATTCATTAGAAATCTAGTTCATTTACTTTGAGTAAATTAGAGTGTTCAAGGCAAGCAAATTTGTTTCTGCAATGAATACTATTAGCATGGGATAATGGAACAGGACACGTATTCTAGTTTTCCGTTGGTTTCTAGAATTTTTAGT…	Eukaryota; Amoebozoa; Lobosa; Discosea-Flabellinia; Dactylopodida; Paramoebidae; Neoparamoeba; Neoparamoeba_pemaquidensis	0.0	0.0	0.0	0.0	0.0	0.0	0.0	0.0	0.0	0.0	0.0	0.0	0.0	0.0	0.0	0.0	0.0	64.0	0.0	0.0	0.0	0.0	0.0	0.0	0.0	0.0	0.0	0.0	0.0	0.0	0.0	0.0	0.0	0.0	0.0	0.0	0.0	0.0	0.0	0.0	0.0	0.0	0.0	0.0	0.0	0.0	0.0
824b2b0e46524c4d3105cb860fcbed24	AGCTCCAATAGCATATATTAAAGTTGTTGCAGTTAAAAAGCTCGTAGTTGGATTTTGATGTTACTTATTATGACCCGCCTTGTATAAGGTGTGTTTGTTGTGATAAGTACATCTCCTTACTAGACTTTCATGATTGCACTTAATTGAGTGATCATTTCATTCTGATTCGTTGGGGTGAGTGATGAGTAGACCTACTGGGTTTGAGATTGTGGACGAACTTCTTCGGAGGTTGGTTCTGCTTAGATTCAGTAACTATTCATTAGAAATCTAGTTCATTTACTTTGAGTAAATTAGAGTGTTCAAGGCAAGCAAATTTGTTTCTGCAATGAATACTATTAGCATGGGATAATGGAACAGGACACGTATTCTAGTTTTCCGTTGGTTTCTAGAATTTTTAGT…	Eukaryota; Amoebozoa; Lobosa; Discosea-Flabellinia; Dactylopodida; Paramoebidae; Neoparamoeba; Neoparamoeba_pemaquidensis	0.0	0.0	0.0	0.0	0.0	0.0	0.0	0.0	0.0	0.0	0.0	72.0	0.0	0.0	0.0	0.0	0.0	0.0	0.0	0.0	0.0	0.0	0.0	0.0	0.0	0.0	0.0	0.0	0.0	0.0	0.0	0.0	0.0	0.0	0.0	0.0	0.0	0.0	0.0	0.0	0.0	0.0	0.0	0.0	0.0	0.0	0.0
d4c4e7e8721dc69d074cb591c4894d0f	AGCTCCAATAGCATATATTAAAGTTGTTGCAGTTAAAAAGCTCGTAGTTGGATTTTGATGTTACTTTTCATAACCTGCCCTTGTATAAGGTATGTTTGTTGTGATTTGTACATCTCCTTACTAGACTTTCATGATTGCACTTAATTGCGTGATCATTTCATCTTGATTTATTGGGGTGAGTGATGAGTAGACCTACTGGGTTCGAGATTGTGGATGAACTTCTTCGGAGGTTGGTTCTGCTTGGATTCAGTAACTATTTATTAGAAATCTAGTTCATTTACTTTGAGTAAATTAGAGTGTTCAAGGCAAGCAAATTTGTTTCTGCAATGAATACTATTAGCATGGGATAATGGAACAGGACACGTATTCTAGTTTTCCGTTGGTTTCTAGAATTTTTAG…	Eukaryota; Amoebozoa; Lobosa; Discosea-Flabellinia; Dactylopodida; Paramoebidae; Neoparamoeba; Neoparamoeba_pemaquidensis	0.0	0.0	0.0	0.0	0.0	0.0	0.0	0.0	0.0	0.0	0.0	0.0	0.0	0.0	0.0	0.0	0.0	0.0	0.0	0.0	0.0	0.0	0.0	0.0	0.0	0.0	0.0	0.0	0.0	0.0	0.0	0.0	0.0	0.0	0.0	0.0	0.0	0.0	0.0	0.0	0.0	25.0	0.0	0.0	0.0	0.0	0.0
4bb41c5516bb440f511e1dcdd9cfafab	AGCTCCATCAGTGTATATTAACGTTGTTGCGGTTAAAAAGCTCGTAGTTGGATTTCGGAGCATGGGACTCAAGGCCAGTCAAATTGGCTTGGCCCGAGGAACATCTCCTAGCTTAGGGTAACAGCCTCGCTTCCTTTGCGGGTTGCGATGTGCCGTTCCCTATCATTTACTTTGATAAAATCAGAGTGTTCAAAGCAGGCGTCTTGCCTTGAATGTTGCCGCAAGGGATAATAGAATATGACTTCGGTCCTATTTTGTTGGTTTCTAGGGCTGAAGTAATGACTAATAGGGACAGTTGGGGGCGCTCGTATTGAGTTGTCAGAGGTGAAATTCTAGGATTTACTCAAGACGAACTACTGCGAAAGCATTCGCCAAGGATGTTTTCA	Eukaryota; Amoebozoa; Lobosa; Tubulinea; Nolandida; Nolandellidae; Nolandella; Nolandella_hibernica	0.0	0.0	0.0	60.0	500.0	0.0	0.0	0.0	0.0	0.0	0.0	0.0	0.0	0.0	0.0	0.0	0.0	0.0	0.0	0.0	0.0	0.0	0.0	0.0	0.0	0.0	0.0	0.0	0.0	0.0	0.0	0.0	0.0	0.0	0.0	0.0	0.0	0.0	0.0	0.0	0.0	0.0	0.0	0.0	0.0	0.0	0.0
938eb59c19750ae71379f46f6118e410	AGCTCCAATAGCATATATTAAAGTTGTTGCAGTTAAAAAGCTCGTAGTTGGATTTTGATGTTACTTATTATGACCCGCCTTGTATAAGGTGTGTTTGTTGTGATAAGTACATCTCCTTACTAGACTTTCATGATTGCACTTAATTGAGTGATCATTTCATTCTGATTCGTTGGGGTGAGTGATGAGTAGACCTACTGGGTTTGAGATTGTGGACGAACTTCTTCGGAGGTTGGTTCTGCTTAGATTCAGTAACTATTCATTAGAAATCTAGTTCATTTACTTTGAGTAAATTAGAGTGTTCAAGGCAAGCAAATTTGTTTCTGCAATGAATACTATTAGCATGGGATAATGGAACAGGACACGTATTCTAGTTTTCCGTTGGTTTCTAGAATTTTTAGT…	Eukaryota; Amoebozoa; Lobosa; Discosea-Flabellinia; Dactylopodida; Paramoebidae; Neoparamoeba; Neoparamoeba_pemaquidensis	0.0	0.0	0.0	0.0	0.0	0.0	0.0	0.0	0.0	0.0	0.0	47.0	0.0	0.0	0.0	0.0	0.0	0.0	0.0	0.0	0.0	0.0	0.0	0.0	0.0	0.0	0.0	0.0	0.0	0.0	0.0	0.0	0.0	0.0	0.0	0.0	0.0	0.0	0.0	0.0	0.0	0.0	0.0	0.0	0.0	0.0	0.0
4440e2f5dbe70b90fe9f02b55f599ea1	AGCTCCAATAGCAATAGCGTATATTAATATTGTTGCAGTTAAAACGCTCGTAGTTGAATTTTGAATTAAATTAAAGTTTGGTTTTCTTGATTGATAACTACTTTCATTTATTCTTCCTACTAGTAACTCGATTCTGTTCTTAGTTGAATGGAATAGTATCTTTCGGGGTATCATTTAGTTTGTTTAGTTCCACTATTTAATCGTAAAGTGTAAAAACTTGAAAGTTAAATAAGTGGGGTTAATTAAATAGATTAAATGGAGTTCTAGTTCATTTACTTTGAGAAAATTAGAGTGTTCAAAGCAGTCTCTTGGGACTTTGTATATATTAGCATGGGATAATAAAATAGGATCTAATTATTCTATTTGTTGGTTTTAAATAATTAGATAATGATTAATAGG…	Eukaryota; Amoebozoa; Lobosa; Discosea-Flabellinia; Vannellida; Vannellidae; Vannella; Vannella_plurinucleolus	0.0	0.0	0.0	0.0	0.0	0.0	0.0	0.0	0.0	0.0	0.0	0.0	0.0	0.0	0.0	0.0	0.0	0.0	0.0	0.0	0.0	0.0	0.0	0.0	0.0	0.0	0.0	0.0	0.0	0.0	0.0	0.0	0.0	0.0	0.0	0.0	0.0	0.0	0.0	0.0	21.0	0.0	0.0	0.0	0.0	0.0	0.0
9486a7a7da6f782fddc627dbeb2df8c6	AGCTCCAATAGCATATATTAAAGTTGTTGCAGTTAAAAAGCTCGTAGTTGGATTTTGATGTTATTTATTATGACCCGCCTTGTATAAGGTGTGTTTGTTGTGATAAGTACATCTCCTTACTAGACTTTCATGATTGCACTTTATTGAGTGATCATTTCATTCTGATTCGTTAGGGTGAGTGATGAGTAGACCTACTGGGTTTGAGATTGTGGATGAACTTCTTCGGAGGTTGGTTCTGCTTAGATTCAGTAACTATTCATTAGAAATCTAGTTCATTTACTTTGAGTAAATTAGAGTGTTCAAGGCAAGCAAATTTGTTTCTGCAATGAATACTATTAGCATGGGATAATGGAACAGGACACGTATTCTAGTTTTCCGTTGGTTTCTAGAATTTTTAGT…	Eukaryota; Amoebozoa; Lobosa; Discosea-Flabellinia; Dactylopodida; Paramoebidae; Neoparamoeba; Neoparamoeba_pemaquidensis	0.0	0.0	0.0	0.0	0.0	0.0	0.0	0.0	0.0	0.0	0.0	0.0	0.0	0.0	0.0	0.0	0.0	0.0	0.0	0.0	0.0	0.0	0.0	0.0	0.0	0.0	0.0	0.0	0.0	0.0	0.0	0.0	0.0	0.0	0.0	0.0	0.0	0.0	0.0	34.0	0.0	0.0	0.0	0.0	0.0	0.0	0.0
3e26434ec4f0a71cd859a247ca1f96d5	AGCTCTAATAGCGTATATTAATATTGTTGCAGTTAAAAAGCTCGTAGTTGAAACTTGAATACCTCAACAAGTTTGGTCTACCTTTTAAGGTTTGACTACTTGTTAGTATTCTTCCTACTGGTAACTCGATTATGTTCTTAATTGAATGTAATAGTCATCTTTCGGGGTGATCATTTGATGTGAACAGCTCCACCATATCAATGGCAATGTGTAAAAGCATTAAAGTTGAATGAGTGGATCAAGTTGATTATGTTAAATGGAGTTCCAGTTCGTTTACTTTGAGAAAATTAGAGTGTTTAAAGCAGCCTCTTGGGGCTCTGAATACATTAGCATGGGATAATAGAATAGGATTTAAGTCACTATATTTGTTGGTTTGAATGAATTAAATAATGATTAAGA…	Eukaryota; Amoebozoa; Lobosa; Discosea-Flabellinia; Vannellida; Vannellidae; Vannella; Vannella_contorta	0.0	0.0	0.0	0.0	0.0	0.0	0.0	10.0	0.0	0.0	0.0	0.0	0.0	0.0	0.0	0.0	0.0	0.0	0.0	0.0	0.0	0.0	0.0	0.0	0.0	0.0	0.0	0.0	0.0	0.0	0.0	290.0	0.0	0.0	0.0	0.0	0.0	0.0	0.0	0.0	0.0	0.0	0.0	0.0	0.0	0.0	0.0
63b098df8cf33cd8589dce188c4ed611	AGCTCCAATAGCGTATATTAATGTTGTTGCAGTTAAAAAGCTCGTAGTTGGATCTCGGGGCGTGGAGGCGTCGGTCCGCCGTGAAGGTGTGCACTGGCCCGCCCGCTCTTTCCTTGGGGACGTTCGCCCTCGCCATTAGTTTGGCGGTGGTATTCCGGCTTCGGCTGGTTTCGCTGAGCGGCACTCGTGTCGCTGAGTGGAGCGCCCCATCTTTTACCTTGAATAAATTAGAGTGTTCCAAGCAGGCATGTTCGCCGTGAATACATTAGCATGGGATAATGGAATAGGACTTTGGTGCTATTTCGTTGGTTTTCAGAACCAGAGTAATGATTAATAGGGACAGTTGGGGGCATTCGTATTTAGTTGTCAGAGGTGAAATTCTTGGATTTACGAAAGACG…	Eukaryota; Amoebozoa; Lobosa; Lobosa_X; Stygamoebida; Vermistella-lineage; Vermistella; Vermistella_sp.	0.0	0.0	0.0	0.0	0.0	52.0	0.0	0.0	0.0	0.0	0.0	0.0	0.0	0.0	0.0	0.0	0.0	0.0	0.0	0.0	41.0	0.0	0.0	0.0	0.0	0.0	0.0	0.0	0.0	0.0	0.0	0.0	0.0	0.0	0.0	0.0	36.0	0.0	0.0	0.0	0.0	0.0	0.0	0.0	0.0	0.0	0.0
749875a7f23c57185c17c3fda13e6e64	AGCTCCATCAGTGTATATTAACGTTGTTGCGGTTAAAAAGCTCGTAGTTGGATTTCGGAGCACGCTACTCAAGGCCAGTCAAATTGGCTTGGCCCGAGGAACGTCTCCTAGCTTAGGGTAACAGCCTCGCTTCCTTTGCGGGTTGCGGTGTGCCGTTCCCTATCATTTACTTTGATAAAATCAGAGTGTTCAAAGCAGGCGTCTTGCCTTGAATGTTGCCGCAAGGGATAATAGAATATGACTTCGGTCCTATTTTGTTGGTTTCTAGGGCTGAAGTAATGACTAATAGGGACAGTTGGGGGCGCTCGTATTGAGTTGTCAGAGGTGAAATTCTAGGATTTACTCAAGACGAACTACTGCGAAAGCATTCGCCAAGGATGTTTTCA	Eukaryota; Amoebozoa; Lobosa; Tubulinea; Nolandida; Nolandellidae; Nolandella; Nolandella_hibernica	0.0	0.0	0.0	0.0	0.0	0.0	0.0	0.0	0.0	0.0	859.0	0.0	0.0	0.0	0.0	0.0	0.0	0.0	0.0	0.0	0.0	0.0	0.0	0.0	0.0	0.0	0.0	0.0	0.0	0.0	0.0	0.0	0.0	0.0	0.0	0.0	0.0	0.0	0.0	0.0	0.0	0.0	0.0	0.0	0.0	0.0	0.0
c0f192437fa68cda4a47c2d756c5c9e2	AGCTCCAATAGCGTATATTAATGTTGTTGCAGTTAAAAAGCTCGTAGTTGGATCTCGGAGCGTGGAGGCGTCGGTCCGCCGTGAAGGTGTGCACTGGCCCGCCCGCTCTTTCCTTGGGGACGTTCGCCGCCGCCATTAATTTGGTGGCGGTATTCCGGCCTCGGCCGGTTTTGCGGCGCGGCCCTCGGGCGGCGCAGTAGAATGCCCCATCGTTTACCTTGAATAAATTAGAGTGTTCCAAGCAGGCATGTTCGCCGTGAATACATTAGCATGGGATAATGGAATAGGACTTTGGTGCTATTTCGTTGGTTTTCAGAACCAGAGTAATGATTAATAGGGACAGTTGGGGGCATTCGTATTTAATTGTCAGAGGTGAAATTCTTGGATTTATGAAAGACG…	Eukaryota; Amoebozoa; Lobosa; Lobosa_X; Stygamoebida; Vermistella-lineage; Vermistella; Vermistella_sp.	0.0	0.0	0.0	0.0	0.0	0.0	0.0	0.0	0.0	0.0	0.0	0.0	0.0	0.0	0.0	0.0	0.0	0.0	0.0	0.0	0.0	0.0	0.0	0.0	0.0	0.0	0.0	0.0	0.0	0.0	0.0	0.0	0.0	0.0	0.0	0.0	0.0	0.0	0.0	0.0	0.0	0.0	0.0	0.0	0.0	0.0	42.0
d151c887bccbb1f18446a9c3bcc16e68	AGCTCCATCAGTGTATATTAACGTTGTTGCGGTTAAAAAGCTCGTAGTTGGATTTCGAAGTTGTGAAGATCAAGATCCGTCAAATTGATGTGGTCCGATGTTCGCCTTCTAATTTAGAGTAATAATCTTGTTTCCTTTGCGGGTTATAAGAACTTATTCTCTATCATTTACTTTGATAAAATCAGAGTGTTCAAAGCAGGCGTCAACTTGCCTTGAATGTTGCCGCAAGGGATAATAAAATATGACTTCGGTCTTATTTTGTTGGTTTCTAGGGCTGAAGTAATGATAAATAGGGACAGTCGGGGGCGCTCGTATTGAATTGTCAGAGGTGAAATTCTAGGATTTATTCAAGACGAACTAATGCGAAAGCATTCGCCAAGGATGTTTTCA	Eukaryota; Amoebozoa; Lobosa; Tubulinea; Echinamoebida; Vermamoebidae; Hartmannella; Hartmannella_abertawensis	0.0	0.0	0.0	0.0	0.0	67.0	0.0	0.0	0.0	0.0	0.0	0.0	0.0	0.0	0.0	0.0	0.0	213.0	0.0	0.0	0.0	0.0	0.0	0.0	0.0	0.0	0.0	0.0	0.0	0.0	0.0	0.0	0.0	0.0	0.0	0.0	0.0	0.0	0.0	0.0	0.0	0.0	0.0	0.0	104.0	0.0	0.0
a81fb7ab6a69edc7b3933f6cb0ea4a85	AGCTCCAATAGCATATATTAAAGTTGTTGCAGTTAAAAAGCTCGTAGTTGGATTTTGAAATGGTATAAAACAACCCGCTTTTGTAAGTGTGTTTTTGTTGTTTTATATCTTTCTCCTTACTAGACTTTCACTATTGTTCTTCATTGATCGATAGTTTCATCTCTCTTTTGGGGTGAGTGATGATTAGACCTCTTGGGTTTAGGATTGTGGATGATTGCTTCGGTGATTGTTCTGCTTAGATTCAAGAACTAATCATTAGAAATCTAGTTCTTTTACTTTGAGTAAATTAGAGTGTTCAAGGCAAGCAAATTATTATTGTTGCAATGAATACTATTAGCATGGGATAATGGAACAGGACACGTATTCTAGTTTTCTGTTGGTTTCTAGAATTTTTTGGCC…	Eukaryota; Amoebozoa; Lobosa; Discosea-Flabellinia; Dactylopodida; Paramoebidae; Neoparamoeba; Neoparamoeba_branchiphila	0.0	0.0	0.0	0.0	0.0	0.0	0.0	0.0	0.0	0.0	0.0	0.0	0.0	0.0	0.0	0.0	0.0	0.0	0.0	0.0	0.0	0.0	0.0	0.0	0.0	0.0	0.0	0.0	0.0	0.0	0.0	0.0	0.0	0.0	0.0	0.0	0.0	0.0	0.0	0.0	0.0	0.0	0.0	63.0	0.0	0.0	0.0
c831ff9c038efbb08ef01ba67f714fcf	AGCTCCATCAGTGTATATTAACGTTGTTGCGGTTAAAAAGCTCGTAGTTGGATTTCGAAGTTGTGAAGATCAAGATCCGTCAAATTGACGTGGTCCGATGTTCGCCTTCTAATTTAGAGTAATAATCTTGTTTCCTTTGCGGGTTACAAGAACTTATTCTCTATCATTTACTTTGATAAAATCAGAGTGTTCAAAGCAGGCGTCAACTTGCCTTGAATGTTGCCGCAAGGGATAATAAAATATGACTTCGGTCTTATTTTGTTGGTTTCTAGGGCTGAAGTAATGATAAATAGGGACAGTCGGGGGCGCTCGTATTGAATTGTCAGAGGTGAAATTCTAGGATTTATTCAAGACGAACTAATGCGAAAGCATTCGCCAAGGATGTTTTCA	Eukaryota; Amoebozoa; Lobosa; Tubulinea; Echinamoebida; Vermamoebidae; Hartmannella; Hartmannella_abertawensis	0.0	0.0	0.0	0.0	0.0	51.0	0.0	0.0	0.0	0.0	0.0	75.0	0.0	0.0	0.0	0.0	0.0	164.0	0.0	0.0	0.0	0.0	0.0	0.0	0.0	0.0	0.0	0.0	0.0	0.0	0.0	0.0	0.0	96.0	0.0	0.0	0.0	0.0	0.0	0.0	0.0	0.0	0.0	0.0	214.0	0.0	0.0
c93ce7dc0a5dfbe8a01de9ec76bc94c9	AGCTCCAATAGCATATATTAAAGTTGTTGCAGTTAAAAAGCTCGTAGTTGGATTTTGGTGTTACTTATTATGACCCGCCTTGTATAAGGTGTGTTTGTTGTGATAAGTACATCTCCTTACTAGACTTTCATGATTGCACTTAATTGAGTGATCATTTCATCTTGATTCGTTGGGGTGAGTGATGAGTAGACCTACTGGGTTTGAGATTGTGGACGAACTTCTTCGGAGGTTGGTTCTGCTTAGGCTCAGTAACTATTCATTAGAAATCTAGTTCATTTACTTTGAGTAAATTAGAGTGTTCAAGGCAAGCAAATTTGTTTCTGCAATGAATACTATTAGCATGGGATAATGGAACAGGACACGTATTCTAGTTTTCCGTTGGTTTCTAGAATTTTTAGT…	Eukaryota; Amoebozoa; Lobosa; Discosea-Flabellinia; Dactylopodida; Paramoebidae; Neoparamoeba; Neoparamoeba_pemaquidensis	0.0	0.0	0.0	0.0	0.0	0.0	0.0	0.0	0.0	0.0	0.0	0.0	0.0	7.0	0.0	0.0	0.0	0.0	0.0	0.0	0.0	0.0	0.0	0.0	0.0	0.0	0.0	0.0	0.0	0.0	0.0	0.0	0.0	0.0	0.0	0.0	0.0	0.0	0.0	0.0	0.0	0.0	0.0	75.0	0.0	0.0	0.0
6008f19ecb9a9e8b78aa39b5462771cc	AGCTCCAATAGCATATATTAAAGTTGTTGCAGTTAAAAAGCTCGTAGTTGGATTTTGAAATGTTATAAAACAGCCCGCTTTTGTAAGTGTGTTTTTGTTGTTTTATATCTTTCTCCTTACTAGACTTTCACTATTGTTCTTCATTGATCGATAGTTTCATCTCTTTTTTGAGGTGAGTGATGATTAGACCTCTTGGGTTTAGGATTGTGGATGATTGCTTCGGTGATTGTTCTGCTTAGATTCAAGAACTAGTCATTAGAAATCTAGTTCTTTTACTTTGAGTAAATTAGAGTGTTCAAGGCAAGCAAATTATTATTGTTGCAATGAATACTATTAGCATGGGATAATGGAACAGGACACGTATTCTAGTTTTCTGTTGGTTTCTAGAATTTTTTGGCT…	Eukaryota; Amoebozoa; Lobosa; Discosea-Flabellinia; Dactylopodida; Paramoebidae; Neoparamoeba; Neoparamoeba_branchiphila	0.0	0.0	0.0	0.0	0.0	0.0	0.0	0.0	0.0	0.0	0.0	0.0	0.0	0.0	0.0	0.0	0.0	0.0	0.0	0.0	0.0	0.0	0.0	0.0	0.0	0.0	0.0	0.0	0.0	0.0	0.0	0.0	0.0	0.0	0.0	0.0	0.0	0.0	0.0	0.0	0.0	0.0	0.0	32.0	0.0	0.0	0.0
58657ac29fb2a2e0fac1a9848a5488a1	AGCTCCAATAGCGTATATTAATGTTGTTGCAGTTAAAAAGCTCGTAGTTGGATCTCGGAGCGTTTTGGAGGCGTCGGTCCGCCGTGAAGGTGTGCACTGGCCCTCTCGCTCTTTCCTTGGGGACATTCGTCACGATTATTAATTTAGTTGTGATTTTCCACTTTCGGGTGGTTTTGCGCCGGTCTCTCGAGGCCGGCGTAGAGTGCCTCATCGTTTACCTTGAATAAATTAGAGTGTTCCAAGCAGGCATGTTCGCCTTGAATACATTAGCATGGGATAATGGAGTAGGACTTTGGTTCTATTTCGTTGGTTTTCAGAGCCAGAGTAATGATTAATAGGGACAGTTGGGGGCATTCGTATTTAATTGTCAGAGGTGAAATTCTTGGATTTATGAAAGAC…	Eukaryota; Amoebozoa; Lobosa; Lobosa_X; Stygamoebida; Vermistella-lineage; Vermistella; Vermistella_sp.	0.0	0.0	0.0	0.0	71.0	0.0	0.0	0.0	0.0	0.0	0.0	0.0	0.0	0.0	0.0	0.0	0.0	0.0	0.0	0.0	0.0	0.0	0.0	0.0	0.0	0.0	0.0	0.0	0.0	0.0	0.0	0.0	0.0	0.0	0.0	0.0	0.0	0.0	0.0	0.0	0.0	0.0	0.0	0.0	0.0	0.0	0.0
de99071f3d1a34c57663ec83d65592f0	AGCTCCAATAGCATATATTAAAGTTGTTGCAGTTAAAAAGCTCGTAGTTGGATTTTGATGTTACTTTTCATAACCTGCCTTGTGTAAGGTATGTTTGTTGTGATTAGTTCATCTCCTTACTAGACTTTCATGATTGCACTTAATTGAGTGATCATTTCATTCTGATTTATTGGGGTGAGTGATGAGTAGACCTACTGGGTTCGAGATTGTGGATGAACTTCTTCGGAAGTTGGTTCTGCTTGGATTCAGTAACTATTTATTAGAAATCTAGTTCATTTACTTTGAGTAAATTAGAGTGTTCAAGGCAAGCAAATTTGTTTCTGCAATGAATACTATTAGCATGGGATAATGGAACAGGACACGTATTCTAGTTTTCCGTTGGTTTCTAGAATTTTTAGT…	Eukaryota; Amoebozoa; Lobosa; Discosea-Flabellinia; Dactylopodida; Paramoebidae; Neoparamoeba; Neoparamoeba_pemaquidensis	0.0	0.0	0.0	0.0	0.0	0.0	0.0	0.0	0.0	0.0	0.0	41.0	0.0	0.0	0.0	0.0	0.0	0.0	0.0	0.0	0.0	0.0	0.0	0.0	0.0	0.0	0.0	0.0	0.0	0.0	0.0	0.0	0.0	0.0	0.0	0.0	0.0	0.0	0.0	0.0	0.0	0.0	0.0	0.0	0.0	0.0	0.0
3cd4f1a47a513f01ad053cc7c1ed9386	AGCTCCAATAGTGTATACTAATGTTGCTGCAGTTAAAAAGCTCGTAGTTGGATTTCGGTTAATAGGTTGTTAGTCTACTTTTTTTATAAGTACGCACTGCCATCCTATTTCCTTCTTTTCAGTAACAAGAATTTTATTTTTTGTTCTGAATTATTTACTTTGAAAAAATTAGAGTGTTCAAATCAGGCGTATTTTGCCTTTGAATATATTAGCATGGGATAATGAAATAAGACTTTTTGCCTTATTCTCGTTGGTTTTTGAGGCTAAAGTAATGATTAATAGGGATAGTTGGGGTCATTAGTATTTAATTGTCAGAGGTGAAATTCTAAGATTAATTAAAGACTAACTACTGCGAAAGCATTTGACAAGGATGTTTTCA	Eukaryota; Amoebozoa; Lobosa; Tubulinea; Leptomyxida; Flabellulidae	0.0	0.0	0.0	0.0	0.0	0.0	0.0	0.0	0.0	0.0	0.0	0.0	0.0	0.0	0.0	0.0	0.0	0.0	0.0	0.0	0.0	0.0	0.0	0.0	0.0	0.0	0.0	0.0	0.0	0.0	0.0	0.0	0.0	0.0	0.0	0.0	0.0	0.0	0.0	99.0	0.0	0.0	0.0	0.0	0.0	0.0	0.0
6c32c6aa09f67b6b49cd000af4663b22	AGCTCCAATAGCATATATTAAAGTTGTTGCAGTTAAAAAGCTCGTAGTTGGATTTTGAAATGTTATAAGACAACCCGCTTTTGTAAGTGTGTTTTTGTTGTTTTATATCTTTCTCCTTACTAGACTTTCACTATTGTTCTTCATTGATCGATAGTTTCATCTCTCTTTTGGGGTGAGTGATGGTTAGACCTCTTGGGTTTAGGATTGTGGATGATTGCTTCGGTGATTGTTCTGCTTAGATTCAAGAACTAGCCATTAGAAATCTAGTTCTTTTACTTTGAGTAAATTAGAGTGTTCAAGGCAAGCAAATTATTATTGTTGCAATGAATACTATTAGCATGGGATAATGGAACAGGACACGTATTCTAGTTTTCTGTTGGTTTCTAGAATTTTTTGGCT…	Eukaryota; Amoebozoa; Lobosa; Discosea-Flabellinia; Dactylopodida; Paramoebidae; Neoparamoeba; Neoparamoeba_branchiphila	0.0	0.0	0.0	0.0	0.0	0.0	0.0	0.0	0.0	0.0	0.0	0.0	0.0	0.0	0.0	0.0	0.0	0.0	0.0	0.0	0.0	0.0	0.0	0.0	0.0	0.0	0.0	0.0	0.0	0.0	0.0	0.0	0.0	0.0	0.0	0.0	0.0	0.0	0.0	0.0	0.0	0.0	0.0	40.0	0.0	0.0	0.0
5e7076db38cb02af55d09215282205b2	AGCTCCATCAGTGTATATTAACGTTGTTGCGGTTAAAAAGCTCGTAGTTGGATTTCGGAGCACACGACTCAAGGCCAGTCAAATTGGCTTGGCCCGAGGAATGTCTCCTAGCTTAGGGTAACAGCCTCGCTTCCTTTGCGGGTTGCGATGTGCCGTTCCCTATCATTTACTTTGATAAAATCAGAGTGTTCAAAGCAGGCGTCTTGCCTTGAATGTTGCCGCAAGGGATAATAGAATATGACTTCGGTCCTATTTTGTTGGTTTCTAGGGCTGAAGTAATGACTAATAGGGACAGTTGGGGGCGCTCGTATTGAGTTGTCAGAGGTGAAATTCTAGGATTTACTCAAGACGAACTACTGCGAAAGCATTCGCCAAGGATGTTTTCA	Eukaryota; Amoebozoa; Lobosa; Tubulinea; Nolandida; Nolandellidae; Nolandella	0.0	0.0	0.0	0.0	0.0	0.0	0.0	0.0	0.0	0.0	1202.0	0.0	0.0	0.0	0.0	0.0	0.0	0.0	0.0	0.0	0.0	0.0	0.0	0.0	0.0	0.0	0.0	0.0	0.0	0.0	0.0	0.0	0.0	0.0	0.0	0.0	0.0	0.0	0.0	0.0	0.0	0.0	0.0	0.0	0.0	0.0	0.0
a3e151995fa4f0cc3bab8a915119d43d	AGCTCCAATAGCATATATTAAAGTTGTTGCAGTTAAAAAGCTCGTAGTTGGATTTTGATGTTACTTTTCATGACCTGCCTTGTATAAGGTATGTTTGTTGTGATTCGTACATCTCCTTACTAGACTTTCATGATTACACTTAATTGAGTGATCATTTCATTCTGATTTATTGGGGTGAGTGATGAGTAGACCTACTGGGTTCGAGATTGTGGATGAACTTCTTCGGAGGTTGGTTCTGCTTGAATTCAGTAACTATTTATTAGAAATCTAGTTCATTTACTTTGAGTAAATTAGAGTGTTCAAGGCAAGCAAATTTGTTTCTGCAATGAATACTATTAGCATGGGATAATGGAACAGGACACGTATTCTAGTTTTCCGTTGGTTTCTAGAATTTTTAGT…	Eukaryota; Amoebozoa; Lobosa; Discosea-Flabellinia; Dactylopodida; Paramoebidae; Neoparamoeba; Neoparamoeba_pemaquidensis	0.0	0.0	0.0	0.0	0.0	0.0	0.0	0.0	0.0	0.0	0.0	60.0	0.0	0.0	0.0	0.0	0.0	0.0	0.0	0.0	0.0	0.0	0.0	0.0	0.0	0.0	0.0	0.0	0.0	0.0	0.0	0.0	0.0	0.0	0.0	0.0	0.0	0.0	0.0	0.0	0.0	0.0	0.0	0.0	0.0	0.0	0.0
dc9d01bfcf1a17f5164a5e571bf3cf69	AGCTCTAATAGTGTATATTAATGTTGTTGCAGTTAAAAAGCTCGTAGTTGAATCTTGAACGTTAATCAAGTTTGGTTTACATTTTTATGTATGACTACTTGATTGCGTTCTTCCTACTAGATACTCGATTCTGTTCTTAATTGAATGGAATAGCATTCTTTCGGGGGTGTCGGTAGTGAGTAATGGCTCCTCCAGTGCATGGATTAGCGTAAAAACTATGAAGTGTATTGAGTGGATCAAGTTGTTGCTTACTATTGGAGTTCTAGTTCATTTACTTTGAGAAAATTAGAGTGTTCAAAGCAGCCTCTTGGGGCTCTGAATATATTAGCATGGGATAATAAAATAGGATTTAAATTATATATTTGTTGGTTTGAATTATTTAAATAATGATTAATAGGG…	Eukaryota; Amoebozoa; Lobosa; Discosea-Flabellinia; Vannellida; Vannellidae; Vannella; Vannella_sp.	0.0	0.0	0.0	0.0	0.0	0.0	81.0	0.0	0.0	0.0	0.0	0.0	0.0	0.0	0.0	0.0	0.0	0.0	0.0	0.0	0.0	0.0	0.0	0.0	0.0	0.0	0.0	0.0	0.0	0.0	0.0	0.0	0.0	0.0	515.0	0.0	0.0	0.0	0.0	0.0	1723.0	0.0	0.0	0.0	0.0	0.0	0.0
29381e69c2a3af2eacfd23a8cc4f4909	AGCTCCAATAGCATATATTAAAGTTGTTGCAGTTAAAAAGCTCGTAGTTGGATTTTGAAATGTTATAAGACAACCCGCTTTTGTAAGTGTGTTTTTGTTGTTTTATATCTTTCTCCTTACTAGACTTTCACTATTGTTCTTCATTGATCGATAGTTTCATCTCTCTTTTGAGGTGAGTGATGGTTAGACCTCTTGGGTTTAGGATTGTGGATGATTGCTTTGGTGATTGTTCTGCTTAGATTCAAGAACTAATCATTAGAAATCTAGTTCTTTTACTTTGAGTAAATTAGAGTGTTCAAGGCAAGCAAATTATTATTGTTGCAATGAATACTATTAGCATGGGATAATGGAACAGGACACGTATTCTAGTTTTCTGTTGGTTTCTAGAATTTTTTGGCT…	Eukaryota; Amoebozoa; Lobosa; Discosea-Flabellinia; Dactylopodida; Paramoebidae; Neoparamoeba; Neoparamoeba_branchiphila	0.0	0.0	0.0	0.0	0.0	0.0	0.0	0.0	0.0	0.0	0.0	0.0	0.0	0.0	0.0	0.0	0.0	0.0	0.0	0.0	0.0	0.0	0.0	0.0	0.0	0.0	0.0	0.0	0.0	0.0	0.0	0.0	0.0	0.0	0.0	0.0	0.0	8.0	0.0	0.0	0.0	0.0	0.0	94.0	0.0	0.0	0.0
098f36d8498da37d77fe9c9d8ef6f14c	AGCTCCAATAGCATATATTAAAGTTGTTGCAGTTAAAAAGCTCGTAGTTGGATTTTGATGTTACTTTTTATGACCCGCCTTGTATAAGGTGTGTTTGTTGTGATAAGTACATCTCCTTACTAGACTTTCATGATTGCACTTCATTGTGTGATCATTTCATTCTGATTCGTTAGGGTGAGTGATGAGTAGACCTACTGGGTTTGAGATTGTGGACGAATTTCTTCGGAGGTTGGTTCTGCTTAGATTCAGTAACTATTCATTAGAAATCTAGTTCATTTACTTTGAGTAAATTAGAGTGTTCAAGGCAAGCAAATTTGTTTCTGCAATGAATACTATTAGCATGGGATAATGGAACAGGACACGTATTCTAGTTTTCCGTTGGTTTCTAGAATTTTTAGT…	Eukaryota; Amoebozoa; Lobosa; Discosea-Flabellinia; Dactylopodida; Paramoebidae; Neoparamoeba; Neoparamoeba_pemaquidensis	0.0	0.0	96.0	0.0	0.0	0.0	0.0	0.0	0.0	0.0	0.0	0.0	0.0	0.0	0.0	0.0	0.0	3.0	0.0	0.0	0.0	0.0	0.0	0.0	0.0	0.0	0.0	0.0	0.0	0.0	0.0	0.0	0.0	0.0	0.0	0.0	0.0	0.0	0.0	0.0	0.0	0.0	0.0	0.0	0.0	0.0	0.0
d55b8f7d6e8995f73448a33dc2a3bb2d	AGCTCCAATAGCATATATTAAAGTTGTTGCAGTTAAAAAGCTCGTAGTTGGATTTTGATGTTACTTTTCATAACCTGCCTTGTATAAGGTACGTTTGTTGTGATTAGTTCATCTCCTTACTAGACTTTCATGATTACACTTCATTGAGTGATCATTTCATTCTGATTCGTTGGGGTGAGTGATGAGTAGACCTACTGGATTCGAGATTGTGGATGAACTTCTTCGGAGGTTGGTTCTGCTTGGATTCAGTAACTATTTATTAGAAATCTAGTTCATTTACTTTGAGTAAATTAGAGTGTTCAAGGCAAGCAAATTTGTTTCTGCAATGAATACTATTAGCATGGGATAATGGAACAGGACACGTATTCTAGTTTTCCGTTGGTTTCTAGAATTTTTAGT…	Eukaryota; Amoebozoa; Lobosa; Discosea-Flabellinia; Dactylopodida; Paramoebidae; Neoparamoeba; Neoparamoeba_pemaquidensis	0.0	0.0	0.0	0.0	0.0	0.0	0.0	0.0	0.0	0.0	0.0	23.0	0.0	0.0	0.0	0.0	0.0	0.0	0.0	0.0	0.0	0.0	0.0	0.0	0.0	0.0	0.0	0.0	0.0	0.0	0.0	0.0	0.0	0.0	0.0	0.0	0.0	0.0	0.0	0.0	0.0	0.0	0.0	0.0	0.0	0.0	0.0
ed4cbe00c82669da4c9c4a2567e069d1	AGCTCCAATAGCATATATTAAAGTTGTTGCAGTTAAAAAGCTCGTAGTTGGATTTTGATGTTACTTTTTATGACCCGCCTTGTATAAGGTGTGTTTGTTGTGATAAGTACATCTCCTTACTAGACTTTCATGATTGCACTTCATTGAGTGATCATTTCATTCTGATTCGTTGGGGTGAGTGATGAGTAGACCTACTGGGTTTGAGATTGTGGACGAACTTCTTCGGAGGTTGGTTCTGCTTAGATTCAGTAACTATTCATTAGAAATCTAGTTCATTTACTTTGAGTAAATTAGAGTGTTCAAGGCAAGCAAATTTGTTTCTGCAATGAATACTATTAGCATGGGATAATGGAACAGGACACGTATTCTAGTTTTCCGTTGGTTTCTAGAATTTTTAGT…	Eukaryota; Amoebozoa; Lobosa; Discosea-Flabellinia; Dactylopodida; Paramoebidae; Neoparamoeba; Neoparamoeba_pemaquidensis	0.0	0.0	0.0	0.0	0.0	0.0	0.0	0.0	0.0	0.0	0.0	0.0	0.0	0.0	0.0	0.0	0.0	0.0	0.0	0.0	0.0	0.0	0.0	0.0	0.0	29.0	0.0	0.0	0.0	0.0	0.0	0.0	0.0	0.0	0.0	0.0	0.0	0.0	0.0	0.0	0.0	0.0	0.0	0.0	0.0	0.0	0.0
769a4038727ee9c76444007c182e40a2	AGCTCCAATAGCATATATTAAAGTTGTTGCAGTTAAAAAGCTCGTAGTTGGATTTTGAAATGTTATAAAACAACCCGCTTTTGTAAGTGTGTTTTTGTTGTTTTATATCTTTCTCCTTACTAGGCTTTCACTATTGTTCTTCATTGATCGATAGTTTCATCTCTCTTTTGAGGTGAGTGATGGTTAGACCTCTTGGGTTTAGGATTGTGGATGATTGCTTCGGTGATTGTTCTGTTTAGATTCAAGAACTGATCATTAGAAATCTAGTTCTTTTACTTTGAGTAAATTAGAGTGTTCAAGGCAAGCAAATTATTATTGTTGCAATGAATACTATTAGCATGGGATAATGGAACAGGACACGTATTCTAGTTTTCTGTTGGTTTCTAGAATTTTTTGGCT…	Eukaryota; Amoebozoa; Lobosa; Discosea-Flabellinia; Dactylopodida; Paramoebidae; Neoparamoeba; Neoparamoeba_branchiphila	0.0	0.0	0.0	0.0	0.0	0.0	0.0	0.0	0.0	0.0	0.0	0.0	0.0	0.0	0.0	0.0	0.0	0.0	0.0	0.0	0.0	0.0	0.0	0.0	0.0	0.0	0.0	0.0	0.0	0.0	0.0	0.0	0.0	0.0	0.0	0.0	0.0	41.0	0.0	0.0	0.0	0.0	0.0	0.0	0.0	0.0	0.0
7f9d3186ce3100d51ad2c3158da4241d	AGCTCCAATAGCATATATTAAAGTTGTTGCAGTTAAAAAGCTCGTAGTTGGATTTTGAAATGTTATAAGACAGCCCGCTTTTGTAAGTGTGTTTTTGTTGTTTTATATCTTTCTCCTTACTAGACTTTCACTATTGTTCTTCATTGATCGATAGTTTCATCTCTCTTTTGAGGTGAGTGATGGTTAGACCTCTTGGGTTTAGGATTGTGGATGATTGCTTTGGTGATTATTCTGCTTAGATTCAAGAACTAGTCATTAGAAATCTAGTTCTTTTACTTTGAGTAAATTAGAGTGTTCAAGGCAAGCAAATTATTATTGTTGCAATGAATACTATTAGCATGGGATAATGGAACAGGACACGTATTCTAGTTTTCTGTTGGTTTCTAGAATTTTTTGGCT…	Eukaryota; Amoebozoa; Lobosa; Discosea-Flabellinia; Dactylopodida; Paramoebidae; Neoparamoeba; Neoparamoeba_branchiphila	0.0	0.0	0.0	0.0	0.0	0.0	0.0	0.0	0.0	0.0	0.0	0.0	0.0	0.0	0.0	0.0	0.0	0.0	0.0	0.0	0.0	0.0	0.0	0.0	0.0	0.0	0.0	0.0	0.0	0.0	0.0	0.0	0.0	0.0	0.0	0.0	0.0	20.0	0.0	0.0	0.0	0.0	0.0	0.0	0.0	0.0	0.0
0b14595a053efdcb4ff8e214ca08ff40	AGCTCCAATAGCATATATTAAAGTTGTTGCAGTTAAAAAGCTCGTAGTTGGATTTTGATGTTACTTATTGTGACCCGCCTTGTATAAGGTGTGTTTGTTGTGATAAGTACATCTCCTTACTAGACTTTCATGATTGCACTTAATTGAGTGATCATTTCATCTTGATTCGTTGGGGTGAGTGATGAGTAGACCTACTGGGTTTGAGATTGTGGACGAATTTCTTCGGAGGTTGGTTCTGCTTAGATTCAGTAACTATTCATTAGAAATCTAGTTCATTTACTTTGAGTAAATTAGAGTGTTCAAGGCAAGCAAATTTGTTTCTGCAATGAATACTATTAGCATGGGATAATGGAACAGGACACGTATTCTAGTTTTCCGTTGGTTTCTAGAATTTTTAGT…	Eukaryota; Amoebozoa; Lobosa; Discosea-Flabellinia; Dactylopodida; Paramoebidae; Neoparamoeba; Neoparamoeba_pemaquidensis	0.0	0.0	0.0	0.0	0.0	0.0	0.0	0.0	0.0	0.0	0.0	0.0	0.0	0.0	0.0	0.0	0.0	0.0	0.0	0.0	0.0	0.0	0.0	0.0	0.0	0.0	0.0	0.0	0.0	0.0	0.0	0.0	0.0	61.0	0.0	0.0	0.0	0.0	0.0	0.0	0.0	0.0	0.0	0.0	0.0	0.0	0.0
9a441d05c3000bd44ab3dc8a26a9eab0	AGCTCCAATAGCGTATATTAATGTTGTTGCAGTTAAAAAGCTCGTAGTTGGATCTCGGGGCGTGGAGGCGTCGGTCCGCCGTGAAGGTGTGCACTGGCCCGCCCGCTCTTTCCTTGGGGACGTTCGCCCTCGCCATTAGTTTGGCGGTGGTATTCCAGCTTCGGCTGGTTTTGCTGAGTGGCACTCGTGTCGCTGAGCGGAGCGCCCCATCTTTTACCTTGAATAAATTAGAGTGTTCCAAGCAGGCATGTTCGCCGTGAATACATTAGCATGGGATAATGGAATAGGACTTTGGTGCTATTTCGTTGGTTTTCAGAACCAGAGTAATGATTAATAGGGACAGTTGGGGGCATTCGTATTTAGTTGTCAGAGGTGAAATTCTTGGATTTACGAAAGACG…	Eukaryota; Amoebozoa; Lobosa; Lobosa_X; Stygamoebida; Vermistella-lineage; Vermistella; Vermistella_sp.	0.0	0.0	0.0	0.0	0.0	0.0	0.0	0.0	0.0	0.0	0.0	0.0	0.0	0.0	0.0	0.0	0.0	0.0	0.0	0.0	0.0	0.0	0.0	0.0	0.0	0.0	0.0	0.0	0.0	0.0	0.0	0.0	0.0	0.0	0.0	0.0	0.0	0.0	0.0	0.0	0.0	0.0	0.0	0.0	0.0	55.0	0.0
1fe9b53862490ddffb4c5d4eb52259ba	AGCTCCAGTAGCGTATATTAATGTTGTTGCTGTTAAAAAGCTCGTAGTTGGATTTTGAACATTTTAAACAAGTTTGGTTTACTTTTTTAAAGTATGACTACTTGTTAGTGTTCTTCCTACTAGATACTCGATACTGTTCTTAATTGAATGGTATAGCATTTCGCAAGAGATGTCAATCGATGATAATAGCTCCTCCAATATGTGGAGATGCGTAAAAACATCGAAATATATTGAGTGGATCCAGTTATTGTTTTTTATTGGAGTTCTAGTTCATTTACTTTGAGAAAATTAGAGTGTTTCAAGCAGCCTCTTTGGGCTCTGAATATATTAGCATGGGATAATAGAATAGGATTTAAATTTTATATTTGTTGGTTTGAATAATTTAAATAATGATTAATA…	Eukaryota; Amoebozoa; Lobosa; Discosea-Flabellinia; Vannellida; Vannellidae; Vannella; Vannella_sp.	0.0	0.0	0.0	0.0	0.0	0.0	0.0	0.0	0.0	0.0	0.0	0.0	0.0	0.0	0.0	0.0	0.0	0.0	0.0	0.0	0.0	0.0	0.0	0.0	22.0	0.0	0.0	0.0	0.0	0.0	0.0	0.0	0.0	0.0	0.0	0.0	0.0	0.0	0.0	0.0	0.0	0.0	0.0	0.0	0.0	0.0	0.0
5cc338973b9cba2d3cbf40b92a624678	AGCTCCAATAGCATATATTAAAGTTGTTGCAGTTAAAAAGCTCGTAGTTGGATTTTGATGTTACTTTTCATAACCTGCCTTGTATAAGGTATGTTTGTTGTGATTAGTTCATCTCCTTACTAGACTTTCATGATTGCACTTAATTGAGTGATCATTTCATCTTGATTCGTTGGGGTGAGTGATGAGTAGACCTACTGGATTCGAGATTGTGGATGAACTTCTTCGGAGGTTGGTTCTGCTTGGATTCAGTAACTATTCATTAGAAATCTAGTTCATTTACTTTGAGTAAATTAGAGTGTTCAAGGCAAGCAAATTTGTTTCTGCAATGAATACTATTAGCATGGGATAATGGAACAGGACACGTATTCTAGTTTTCCGTTGGTTTCTAGAATTTTTAGT…	Eukaryota; Amoebozoa; Lobosa; Discosea-Flabellinia; Dactylopodida; Paramoebidae; Neoparamoeba; Neoparamoeba_pemaquidensis	0.0	0.0	0.0	0.0	0.0	0.0	0.0	0.0	0.0	0.0	0.0	0.0	0.0	0.0	0.0	0.0	0.0	0.0	0.0	0.0	0.0	0.0	0.0	0.0	0.0	0.0	0.0	0.0	0.0	0.0	0.0	0.0	0.0	0.0	0.0	0.0	0.0	0.0	0.0	0.0	0.0	18.0	0.0	0.0	0.0	0.0	0.0
e39c85cc7fc8511a75575515480eef0e	AGCTCCAATAGCATATATTAAAGTTGTTGCAGTTAAAAAGCTCGTAGTTGGATTTTGATGTTACTTTTCATAACCTGCCTTGTATAAGGTATGTTTGTTGTGATTCGTACATCTCCTTACTAGACTTTCATGATTGCACTTAATTGAGTGATCATTTCATTCTGATTTATTGGGGTGAGTGATGAGTAGACCTACTGGGTTCGAGATTGTGGATGAACTTCTTCGGAGGTTGGTTCTGCTTGGATTCAGTAACTATTCATTAGAAATCTAGTTCATTTACTTTGAGTAAATTAGAGTGTTCAAGGCAAGCAAATTTGTTTCTGCAATGAATACTATTAGCATGGGATAATGGAACAGGACACGTATTCTAGTTTTCCGTTGGTTTCTAGAATTTTTAGT…	Eukaryota; Amoebozoa; Lobosa; Discosea-Flabellinia; Dactylopodida; Paramoebidae; Neoparamoeba; Neoparamoeba_pemaquidensis	0.0	0.0	0.0	0.0	0.0	0.0	0.0	0.0	0.0	0.0	0.0	0.0	0.0	0.0	0.0	0.0	0.0	99.0	0.0	0.0	0.0	0.0	0.0	0.0	0.0	0.0	0.0	0.0	0.0	0.0	0.0	0.0	0.0	0.0	0.0	0.0	0.0	0.0	0.0	0.0	0.0	0.0	0.0	0.0	0.0	0.0	0.0
b758f1f67b0e13d3c2acbde1e52eb544	AGCTCCAATAGCATATATTAAAGTTGTTGCAGTTAAAAAGCTCGTAGTTGGATTTTGAAATGTTATAAGACAACCCGCTTTTGTAAGTGTGTTTTTGTTGTTTTATATCTTTCTCCTTACTAGACTTTCACTATTGTTCTTCATTGATCGATAGTTTCATCTCTTTTTTGGGGTGAGTGATGGTTAGACCTCTTGGGTTTAGGATTGTGGATGATTACTTCGGTGATTGTTCTGCTTAGATTCAAGAACTAATCATTAGAAATCTAGTTCTTTTACTTTGAGTAAATTAGAGTGTTCAAGGCAAGCAAATTATTATTGTTGCAATGAATACTATTAGCATGGGATAATGGAACAGGACACGTATTCTAGTTTTCTGTTGGTTTCTAGAATTTTTTGGCT…	Eukaryota; Amoebozoa; Lobosa; Discosea-Flabellinia; Dactylopodida; Paramoebidae; Neoparamoeba; Neoparamoeba_branchiphila	0.0	0.0	0.0	0.0	0.0	0.0	0.0	0.0	0.0	0.0	0.0	0.0	0.0	0.0	0.0	0.0	0.0	0.0	0.0	0.0	0.0	0.0	0.0	0.0	0.0	0.0	0.0	0.0	0.0	0.0	0.0	0.0	0.0	0.0	0.0	0.0	0.0	0.0	0.0	0.0	0.0	0.0	0.0	79.0	0.0	0.0	0.0
de69604d9d201985667eab2f56276097	AGCTCCAATAGCATATATTAAAGTTGTTGCAGTTAAAAAGCTCGTAGTTGGATTTTGATGTTACTTATTATGACCCGCCTTGTATAAGGTGTGTTTGTTGTGATAAGTACATCTCCTTACTAGACTTTCATGATTGCACTTAATTGAGTGATCATTTCATTCTGATTCGTTGGGGTGAGTGATGAGTAGACCTACTGGGTTTGAGATTGTGGACGAATTTCTTCGGAGGTTGGTTCTGCTTAGATTCAGTAACTATTCATTAGAAATCTAGTTCATTTACTTTGAGTAAATTAGAGTGTTCAAGGCAAGCAAATTTGTTTCTGCAATGAATACTATTAGCATGGGATAATGGAACAGGACACGTATTCTAGTTTTCCGTTGGTTTCTAGAATTTTTAGT…	Eukaryota; Amoebozoa; Lobosa; Discosea-Flabellinia; Dactylopodida; Paramoebidae; Neoparamoeba; Neoparamoeba_pemaquidensis	0.0	0.0	0.0	0.0	0.0	0.0	0.0	0.0	0.0	0.0	0.0	1.0	0.0	0.0	0.0	8.0	0.0	0.0	0.0	12.0	0.0	0.0	0.0	0.0	0.0	0.0	0.0	0.0	0.0	0.0	0.0	0.0	0.0	0.0	0.0	0.0	0.0	0.0	0.0	0.0	0.0	0.0	0.0	0.0	86.0	0.0	0.0
0cd71e32be630e990e7772bc8f67ddd6	AGCTCCATCAGTGTATATTAACGTTGTTGCGGTTAAAAAGCTCGTAGTTGGATTTCGGAGTGCGAAGGTCAAGACCCATCGAATCGGTGTGGTCCGACAATCGCCTCCTAGCTTAGGGTAACAGCCCCTCTTCCTTTACGGGTTGGGGTGTGCCGTTCCCTATCATTTACTTTGATAAAATCAGAGTGTTCAAAGCAGGCGTCACTTGCCTTGAATGTTGCCGCAAGGGATAATAGAATATGACTTTGGTCTTATTTTGTTGGTTTCTAGGGCTGAAGTAATGACTAATAGGGACAGTTGGGGGCGCTCGTATTGAGTTGTCAGAGGTGAAATTCTAGGATTTACTCAAGACGGACTACTGCGAAAGCATTCGCCAAGGATGTTTTCA	Eukaryota; Amoebozoa; Lobosa; Tubulinea	0.0	0.0	0.0	38.0	0.0	0.0	0.0	0.0	0.0	159.0	0.0	0.0	0.0	630.0	63.0	0.0	47.0	112.0	0.0	0.0	0.0	88.0	0.0	0.0	0.0	0.0	0.0	0.0	0.0	0.0	0.0	0.0	0.0	0.0	0.0	0.0	0.0	0.0	0.0	0.0	0.0	0.0	0.0	0.0	0.0	144.0	0.0
cd5e8943bae7b965084fef08815ca748	AGCTCCAATAGCGTATATTAAAGTTGTTGCAGTTAAAAAGCTCGTAGTTGGATCTAGGGACGCGCATTTCAAGCGCCCGTGTCGTCGGGTCAAACCGGCGACTGCGTTGGCGTTGCGGGCTCGGTCCGTCGGTGCCCCACAAAGGGCTATCGGCGTGTCAACCGGCCCGCCCGTCCCCTCCTTCTGGATTCCCGTTCCTGCTATTGAGTTAGTGGGGACGTCACAGGGGGCTCATCGTCGTCGTGCAAACGGCGGCGGTGGGTCCCTGGGGCCCAGATCGTTTACCGTGAAAAAATTAGAGTGTTCAAAGCAGGCAGATCCAATTTTCTGCCACCGAATACATTAGCATGGGATAATGGAATAGGACCCTGTCCTCCTATTTTCAGTTGGTTTTGGCAG…	Eukaryota; Amoebozoa; Lobosa; Lobosa_X; Centramoebida; Acanthamoebidae; Acanthamoeba	0.0	0.0	0.0	0.0	0.0	0.0	0.0	0.0	0.0	0.0	0.0	0.0	0.0	0.0	0.0	0.0	0.0	0.0	0.0	0.0	0.0	0.0	0.0	0.0	0.0	0.0	0.0	0.0	0.0	0.0	0.0	0.0	0.0	0.0	495.0	0.0	0.0	0.0	0.0	0.0	0.0	0.0	0.0	0.0	0.0	0.0	0.0
e9914c1aa210f817da98f2e4845c426d	AGCTCCAATAGCATATATTAAAGTTGTTGCAGTTAAAAAGCTCGTAGTTGGATTTTGATGTTACTTTTCATAACCTGCCTTGTATAAGGTATGTTTGTTGTGATTCGTACATCTCCTTACTAGACTTTCATGATTACACTTAATTGCGTGATCATTTCATTCTGATTTATTGGGGTGAGTGATGAGTAGACCTACTGGGTTCGAGATTGTGGATGAACTTCTTCGGAGGTTGGTTCTGCTTGGATTCAGTAACTATTTATTAGAAATCTAGTTCATTTACTTTGAGTAAATTAGAGTGTTCAAGGCAAGCAAATTTGTTTCTGCAATGAATACTATTAGCATGGGATAATGGAACAGGACACGTATTCTAGTTTTCCGTTGGTTTCTAGAATTTTTAGT…	Eukaryota; Amoebozoa; Lobosa; Discosea-Flabellinia; Dactylopodida; Paramoebidae; Neoparamoeba; Neoparamoeba_pemaquidensis	0.0	0.0	0.0	0.0	0.0	0.0	0.0	0.0	0.0	0.0	0.0	90.0	0.0	0.0	0.0	0.0	0.0	0.0	0.0	0.0	0.0	0.0	0.0	0.0	0.0	0.0	0.0	0.0	0.0	0.0	0.0	0.0	0.0	0.0	0.0	0.0	0.0	0.0	0.0	0.0	0.0	17.0	0.0	0.0	0.0	0.0	0.0
c5b2a9035f78078861d08a1a3583c616	AGCTCCAATAGCATATATTAAAGTTGTTGCAGTTAAAAAGCTCGTAGTTGGATTTTGATGTTATTTATTATGACCCGCCTTGTATAAGGTGTGTTTGTTGTGATAAGTACATCTCCTTACTAGACTTTCATGATTGCACTTTATTGAGTGATCATTTCATTCTGATTCGTTAGGGTGAGTGATGAGTAGACCTACTGGGTTTGAGATTGTGGATGAACTTCTTCGGAGGTTGGTTCTGCTTAGATTCAGTAACTATTCATTAGAAATCTAGTTCATTTACTTTGAGTAAATTAGAGTGTTCAAGGCAAGCAAATTTGTTTCTGCAATGAATACTATTAGCATGGGATAATGGAACAGGACACGTATTCTAGTTTTCCGTTGGTTTCTAGAATTTTTAGT…	Eukaryota; Amoebozoa; Lobosa; Discosea-Flabellinia; Dactylopodida; Paramoebidae; Neoparamoeba; Neoparamoeba_pemaquidensis	0.0	0.0	0.0	0.0	0.0	0.0	0.0	0.0	0.0	0.0	0.0	0.0	0.0	0.0	0.0	0.0	0.0	0.0	0.0	0.0	0.0	0.0	0.0	0.0	0.0	0.0	0.0	0.0	0.0	0.0	0.0	0.0	0.0	0.0	0.0	0.0	0.0	0.0	0.0	26.0	0.0	0.0	0.0	0.0	0.0	0.0	0.0
291bc744bab2eab84001da0c557aef46	AGCTCTAATAGCGTATATTAATGTTGTTGCAGTTAAAAAGCTCGTAGTTGAATTTTGAACATTTTTAACAAGTTTGGTTTACTTTTTTAAAGTATGACTACTTGTTAGTGTTCTTCCTACTAGATACTCGATACTGTTCTTAATTGAATGGTATAGCATTTCGCAAGAGATGTCAATAGATGATAATAGCTCCTCCAATATGTGGAGATGCGTAAAAACATCGAAATATATTGAGTAGATCCAGTTATTGTTTTTTATTGGAGTTCTAGTTCATTTACTTTGAGAAAATTAGAGTGTTTCAAGCAGCCTCTTTGGGCTCTGAATATATTAGCATGGGATAATAGAATAGGATTTAAATTTTATATTTGTTGGTTTGAATAATTTAAATAATGATTAATA…	Eukaryota; Amoebozoa; Lobosa; Discosea-Flabellinia; Vannellida; Vannellidae; Vannella; Vannella_sp.	0.0	0.0	0.0	0.0	0.0	0.0	14.0	0.0	0.0	0.0	0.0	0.0	0.0	0.0	0.0	0.0	0.0	0.0	0.0	0.0	0.0	0.0	0.0	0.0	0.0	0.0	0.0	0.0	0.0	0.0	0.0	0.0	0.0	0.0	0.0	0.0	0.0	0.0	0.0	0.0	0.0	0.0	0.0	0.0	0.0	0.0	0.0
bb4a2ccb2b04b5d692c64b05063b6064	AGCTCCAATAGCATATATTAAAGTTGTTGCAGTTAAAAAGCTCGTAGTTGGATTTTGAAATGTTATAAAACAGCCCGCTTTTGTAAGTGTGTTTTTGTTGTTTTATATCTTTCTCCTTACTAGACTTTCACTATTGTTCTTCATTGATCGATAGTTTCATCTCTCTTTTGAGGTGAGTGATGGTTAGACCTCTTGAGTTTAGGATTGTGGATGATTGCTTCGGTGATCATTCTGCTTAGATTCAAGAACTAATCATTAGAAATCTAGTTCTTTTACTTTGAGTAAATTAGAGTGTTCAAGGCAAGCAAATTATTATTGTTGCAATGAATACTATTAGCATGGGATAATGGAACAGGACACGTATTCTAGTTTTCTGTTGGTTTCTAGAATTTTTTGGCT…	Eukaryota; Amoebozoa; Lobosa; Discosea-Flabellinia; Dactylopodida; Paramoebidae; Neoparamoeba; Neoparamoeba_branchiphila	0.0	0.0	0.0	0.0	0.0	0.0	0.0	0.0	0.0	0.0	0.0	0.0	0.0	0.0	0.0	0.0	0.0	0.0	0.0	0.0	0.0	0.0	0.0	0.0	0.0	0.0	0.0	0.0	0.0	0.0	0.0	0.0	0.0	0.0	0.0	0.0	0.0	59.0	0.0	0.0	0.0	0.0	0.0	235.0	0.0	0.0	0.0
28b8bbd4d3c859ef8ddcd608dd744986	AGCTCCAATAGCATATATTAAAGTTGTTGCAGTTAAAAAGCTCGTAGTTGGATTTTGAAATGTTATAAAACAACCCGCTTTTGTAAGTGTGTTTTTGTTGTTTTATATCTTTCTCCTTACTAGACTTTCACTATTGTTCTTCATTGATCGATAGTTTCATCTCTTTTTTGAGGTGAGTGATGATTAGACCTCTTGGGTTTAGGATTGTGGATGATTGCTTTGGTGATCATTCTGCTTAGATTCAAGAACTAGTCATTAGAAATCTAGTTCTTTTACTTTGAGTAAATTAGAGTGTTCAAGGCAAGCAAATTATTATTGTTGCAATGAATACTATTAGCATGGGATAATGGAACAGGACACGTATTCTAGTTTTCTGTTGGTTTCTAGAATTTTTTGGCT…	Eukaryota; Amoebozoa; Lobosa; Discosea-Flabellinia; Dactylopodida; Paramoebidae; Neoparamoeba; Neoparamoeba_branchiphila	0.0	0.0	0.0	0.0	0.0	0.0	0.0	0.0	0.0	0.0	0.0	0.0	0.0	0.0	0.0	0.0	0.0	0.0	0.0	0.0	0.0	0.0	0.0	0.0	0.0	0.0	0.0	0.0	0.0	0.0	0.0	0.0	0.0	0.0	0.0	0.0	0.0	0.0	0.0	0.0	0.0	0.0	0.0	69.0	0.0	0.0	0.0
71216bf171c8770e588d13a822ca0ab5	AGCTCCAATAGCATATATTAAAGTTGTTGCAGTTAAAAAGCTCGTAGTTGGATTTTGAAATGGTATAAAGCAACCCGCTTTTGTAAGTGTGTTTTTGTTGTTTTATATCTTTCTCCTTACTAGACTTTCACTATTGTTCTTCATTGATCGATAGTTTCATCTCTCTTTTGAGGTGAGTGATGATTAGACCTCTTGGGTTTAGGATTGTGGATGATTGCTTCGGTGATTGTTCTGCTTAGATTCAAGAACTAGTCATTAGAAATCTAGTTCTTTTACTTTGAGTAAATTAGAGTGTTCAAGGCAAGCAAATTATTATTGTTGCAATGAATACTATTAGCATGGGATAATGGAACAGGACACGTATTCTAGTTTTCTGTTGGTTTCTAGAATTTTTTGGCT…	Eukaryota; Amoebozoa; Lobosa; Discosea-Flabellinia; Dactylopodida; Paramoebidae; Neoparamoeba; Neoparamoeba_branchiphila	0.0	0.0	0.0	0.0	0.0	0.0	0.0	0.0	0.0	0.0	0.0	0.0	0.0	0.0	0.0	0.0	0.0	0.0	0.0	0.0	0.0	0.0	0.0	0.0	0.0	0.0	0.0	0.0	0.0	0.0	0.0	0.0	0.0	0.0	0.0	0.0	0.0	52.0	0.0	0.0	0.0	0.0	0.0	0.0	0.0	0.0	0.0
2d85f13a85f086738f2be043f0021daa	AGCTCCAATAGCGTATATTAATGTTGTTGCAGTTAAAAAGCTCGTAGTTGGATCTCGGAGCGTTTTGGAGGCGTCGGTCCGCCGTGAAGGTGTGCACTGGCCCTCTCGCTCTTTCCTTGGGGACATTCGTCACGATTATTAATTTAGTTGTGATATTCCACTTTCGGGTGGTTTTGCAAACCCTCGGGTTTGTAGAGTGCCTCATCGTTTACCTTGAATAAATTAGAGTGTTCCAAGCAGGCATGTTCGCCTTGAATACATTAGCATGGGATAATGGAGTAGGACTTTGGTTCTATTTCGTTGGTTTTCAGAGCCAGAGTAATGATTAATAGGGACAGTTGGGGGCATTCGTATTTAATTGTCAGAGGTGAAATTCTTGGATTTATGAAAGACGAACTT…	Eukaryota; Amoebozoa; Lobosa; Lobosa_X; Stygamoebida; Vermistella-lineage; Vermistella; Vermistella_sp.	0.0	0.0	0.0	0.0	645.0	0.0	0.0	0.0	0.0	0.0	0.0	0.0	0.0	0.0	2163.0	10.0	803.0	0.0	0.0	0.0	0.0	0.0	202.0	0.0	0.0	0.0	0.0	0.0	728.0	0.0	0.0	0.0	0.0	0.0	0.0	0.0	16.0	0.0	0.0	0.0	0.0	0.0	0.0	0.0	0.0	0.0	0.0
ca3b83dfee9dcf11d94be9a16eb119d7	AGCTCCAATAGCATATATTAAAGTTGTTGCAGTTAAAAAGCTCGTAGTTGGATTTTGATGTTACTTATTATGACCCGCCTTGTATAAGGTGTGTTTGTTGTGATAAGTACATCTCCTTACTAGACTTTCATGATTGCACTTCATTGAGTGATCATTTCATTCTGATTCGTTGGGGTGAGTGATGAGTAGACCTACTGGGTTTGAGATTGTGGACGAACTTCTTCGGAGGTTGGTTCTGCTTAGGTTCAGTAACTATTCATTAGAAATCTAGTTCATTTACTTTGAGTAAATTAGAGTGTTCAAGGCAAGCAAATTTGTTTCTGCAATGAATACTATTAGCATGGGATAATGGAACAGGACACGTATTCTAGTTTTCCGTTGGTTTCTAGAATTTTTAGT…	Eukaryota; Amoebozoa; Lobosa; Discosea-Flabellinia; Dactylopodida; Paramoebidae; Neoparamoeba; Neoparamoeba_pemaquidensis	0.0	0.0	0.0	0.0	0.0	0.0	0.0	0.0	0.0	0.0	0.0	0.0	0.0	59.0	0.0	0.0	0.0	0.0	0.0	0.0	0.0	0.0	0.0	0.0	0.0	0.0	0.0	0.0	0.0	0.0	0.0	0.0	0.0	0.0	0.0	0.0	0.0	0.0	0.0	0.0	0.0	0.0	0.0	0.0	0.0	0.0	0.0
14a08102817499b016ccb6de4f481ec8	AGCTCCAATAGCATATATTAAAGTTGTTGCAGTTAAAAAGCTCGTAGTTGGATTTTGATGTTATTTATTATGACCCGCCTTGTATAAGGTGTGTTTGTTGTGATAAGTACATCTCCTTACTAGACTTTCATGATTGCACTTAATTGAGTGATCATTTCATTCTGATTCGTTGGGGTGAGTGATGAGTAGACCTACTGGGTTTGAGATTGTGGACGAACTTCTTCGGAGGTTGGTTCTGCTTAGATTCAGTAACTATTCATTAGAAATCTAGTTCATTTACTTTGAGTAAATTAGAGTGTTCAAGGCAAGCAAATTTGTTTCTGCAATGAATACTATTAGCATGGGATAATGGAACAGGACACGTATTCTAGTTTTCCGTTGGTTTCTAGAATTTTTAGT…	Eukaryota; Amoebozoa; Lobosa; Discosea-Flabellinia; Dactylopodida; Paramoebidae; Neoparamoeba; Neoparamoeba_pemaquidensis	0.0	0.0	0.0	0.0	0.0	0.0	0.0	0.0	0.0	0.0	0.0	5.0	0.0	0.0	0.0	0.0	0.0	0.0	0.0	0.0	0.0	0.0	0.0	0.0	0.0	0.0	0.0	0.0	0.0	0.0	0.0	0.0	0.0	0.0	0.0	0.0	0.0	0.0	0.0	0.0	0.0	0.0	0.0	0.0	0.0	0.0	0.0
514009020ab5ab42c6fe60939c664d7b	AGCTCCAATAGTGTATATTAAAGTTGCTGCAGTTAAAAAGCTCGTAGTTGGATGTCGGTTATTGTGAGAAGTGTCTACATTTTACATGTACGTACATAACTCCAATACCTTCTTTCAGATTGTGAATCTAATTCGCATCTGATATTTTACTTTGAGAAAATTAGAGTGTTCAAAGCAGGCGTAACAATGCCTTTGAATATATTAGCATGGGATAATGAAATAAGACTTTTTGCCTTATTCTCGTTGGTTCTTTGGGCTAAAGTAATGATTAATAGGGACAGTTGGGGTTATCTGTATTTGATCGCCAGAGGTGAAATTCTAAGACTGATCAAAGACAAACTAGTGCGAAAGCATTTAACAAGGATGTTTTCA	Eukaryota; Amoebozoa; Lobosa; Tubulinea; Leptomyxida; Flabellulidae; Flabellulidae_X; Flabellulidae_X_sp.	0.0	0.0	0.0	0.0	0.0	0.0	0.0	0.0	0.0	0.0	0.0	0.0	0.0	0.0	0.0	0.0	0.0	64.0	0.0	0.0	0.0	0.0	0.0	0.0	0.0	0.0	0.0	0.0	0.0	0.0	0.0	0.0	0.0	0.0	0.0	0.0	0.0	0.0	0.0	0.0	0.0	0.0	0.0	0.0	0.0	0.0	0.0
62d7c6a33254aa54d9e391ce80c28cd8	AGCTCCAATAGCGTATATTAATGCTGCTGCGGTTGAAACGCTCGTAGTTGGACTTTGGGATGGACGCTGGGTTCGGCCTCCGGGCTGTATTCCACTATCTATCCTTATGCCGTTACCGCCCCCCGTGGCTTCGGTCAGGGAACCGGGGTGATATCGGCCGGTTACTTTGAAGAAATTAGAGTGTTCAAAGCAGGCCAACGCCTTGAATACATTAGCATGGAATAACAGAATAGGACTTTGGTTCTTTTTGTTGGTTTCAAGGACTAGAGTAATGATTAATAGGGACAGTTGGGGGCATTCATATTTGGTTGTCAGAGGTGAAATTCTTGGATTTACCAAAGATGAACTACTGCGAAAGCATTTGCCAAGGATGTTTTCA	Eukaryota; Amoebozoa; Breviatea; Breviatea_X; Breviatea_XX; Subulatomonas-lineage; Subulatomonas-lineage_X; Subulatomonas-lineage_X_sp.	0.0	0.0	0.0	0.0	0.0	0.0	0.0	0.0	0.0	0.0	0.0	0.0	0.0	0.0	0.0	0.0	0.0	0.0	0.0	0.0	0.0	0.0	0.0	0.0	0.0	0.0	0.0	0.0	0.0	0.0	0.0	0.0	0.0	0.0	0.0	0.0	0.0	0.0	0.0	0.0	0.0	0.0	0.0	0.0	17.0	0.0	0.0
7b4f9e5994616f87584b82776677e98d	AGCTCCATCAGTGTATATTAAAGTTGTTGCGGTTAAAAAGCTCGTAGTTGGATTTAGGATTGAGGAATGTCAAGATCAGTCGAAATGACTTGATCCGATGATCCCATCCATAATATTAGAGTAATAGCTCTCTGGGATTTTTACGAATCTCGGGATGTTTTCTATTCTCTATCATTTACTTTGATAAAATCAGAGTGTTCAAAGCAGGCGTCACTTGCCTTGAATGTTGCCGCAAGGGATAATAGAATATGACTTTGGTCTTATTTTGTTGGTTTCTAGGGCTAAAGTAATGACTAATAGGGACAGTTGGGGGCGCTCGTATTGAGTTGTCAGAGGTGAAATTCTAGGATTTACTCAAGACGAACTAGTGCGAAAGCATTCGCCAAGGATGTTTTCA	Eukaryota; Amoebozoa; Lobosa; Tubulinea	0.0	0.0	0.0	0.0	0.0	0.0	0.0	0.0	0.0	0.0	0.0	0.0	0.0	0.0	0.0	0.0	0.0	0.0	0.0	0.0	0.0	0.0	0.0	0.0	0.0	0.0	0.0	0.0	0.0	0.0	0.0	0.0	0.0	0.0	0.0	0.0	0.0	0.0	0.0	0.0	0.0	0.0	0.0	0.0	0.0	0.0	0.0
5b5cb0579d1b4467fd1bb052a3aae601	AGCTCCAATAGCATATATTAAAGTTGTTGCAGTTAAAAAGCTCGTAGTTGGATTTTGATGTTACTTTTTATGACCCGCCTTGTATAAGGTGTGTTTGTTGTGATAAGTACATCTCCTTACTAGACTTTCATGATTGCACTTCATTGAGTGATCATTTCATTCTGATTCGTTGGGGTGAGTGATGAGTAGACCTACTGGGTTTGAGATTGTGGACGAACTTCTTCGGAGGTTGGTTCTGCTTAGATTCAGTAACTATTCATTAGAAATCTAGTTCATTTACTTTGAGTAAATTAGAGTGTTCAAGGCAAGCAAATTTGTTTCTGCAATGAATACTATTAGCATGGGATAATGGAACAGGACACGTATTCTAGTTTTCCGTTGGTTTCTAGAATTTTTAGT…	Eukaryota; Amoebozoa; Lobosa; Discosea-Flabellinia; Dactylopodida; Paramoebidae; Neoparamoeba; Neoparamoeba_pemaquidensis	0.0	0.0	0.0	0.0	0.0	0.0	0.0	0.0	0.0	0.0	0.0	0.0	0.0	0.0	0.0	0.0	0.0	0.0	0.0	0.0	0.0	0.0	0.0	0.0	0.0	27.0	0.0	0.0	0.0	0.0	0.0	0.0	0.0	0.0	0.0	0.0	0.0	0.0	0.0	0.0	0.0	0.0	0.0	0.0	0.0	0.0	0.0
b3acd6acb67cf489308f749890a2d102	AGCTCCAATAGTGTATATTAAAGTTGCTGCAGTTAAAAAGCTCGTAGTTGGATGTCGGTTATTGCGAGGAGTGTCTACATTTTATATGTACGTACATGACTTCAATACCTTCTTTCAGTTTGTGAATCTAATTCGCAACTGATATTTTACTTTGAGAAAATTAGAGTGTTCAAAGCAGGCGTAACAATGCCTTTGAATATATTAGCATGGGATAATGAAATAAGACTTTTTGCCTTATTCTCGTTGGTTCTTTGGGCTAAAGTAATGATTAATAGGGACAGTTGGGGTTATCTGTATTTGATCGCCAGAGGTGAAATTCTAAGACTGATCAAAGACAAACTAGTGCGAAAGCATTTAACAAGGATGTTTTCA	Eukaryota; Amoebozoa; Lobosa; Tubulinea; Leptomyxida; Flabellulidae; Flabellulidae_X; Flabellulidae_X_sp.	0.0	0.0	0.0	0.0	0.0	0.0	0.0	0.0	0.0	0.0	0.0	0.0	0.0	0.0	0.0	0.0	0.0	143.0	0.0	0.0	0.0	0.0	0.0	0.0	0.0	0.0	0.0	0.0	0.0	0.0	0.0	0.0	0.0	0.0	0.0	0.0	0.0	0.0	0.0	0.0	0.0	0.0	0.0	0.0	0.0	0.0	0.0
56fd4d02a4cc64549ca5cba949a13a11	AGCTCCATCAGTGTATATTAACGTTGTTGCGGTTAAAAAGCTCGTAGTTGGATTTCGGAGCGCGAAGGTCAAGACCCATCGAATCGGTGTGGTCCGACAATCGCCTCCTAGCTTAGGGTAACAGCCTCTCTTCCTTTACGGGTTGGGATGTGCCGTTCCCTATCATTTACTTTGATAAAATCAGAGTGTTCAAAGCAGGCGTCACTTGCCTTGAATGTTGCCGCAAGGGATAATAGAATATGACTTTGGTCTTATTTTGTTGGTTTCTAGGGCTGAAGTAATGACTAATAGGGACAGTTGGGGGCGCTCGTATTGAGTTGTCAGAGGTGAAATTCTAGGATTTACTCAAGACGGACTACTGCGAAAGCATTCGCCAAGGATGTTTTCA	Eukaryota; Amoebozoa; Lobosa; Tubulinea	0.0	0.0	0.0	36.0	0.0	0.0	0.0	0.0	0.0	108.0	0.0	0.0	0.0	634.0	150.0	0.0	85.0	0.0	0.0	0.0	0.0	55.0	0.0	0.0	0.0	0.0	0.0	0.0	0.0	0.0	0.0	0.0	0.0	0.0	0.0	0.0	0.0	0.0	0.0	0.0	0.0	0.0	0.0	0.0	0.0	0.0	0.0
a7fa692ed99c5e0352303fe526ad58c3	AGCTCCAATAGCATATATTAAAGTTGTTGCAGTTAAAAAGCTCGTAGTTGGATTTTGATGTTACTTTTCATAACCTGCCTTGTATAAGGTATGTTTGTTGTGATTAGTTCATCTCCTTACTAGACTTTCATGATTGCACTTAATTGAGTGATCATTTCATTCTGATTTATTGGGGTGAGTGATGAGTAGACCTACTGGGTTCGAGATTGTGGATGAACTTCTTCGGAGGTTGGTTCTGCTTGGATTCAGTAACTATTTATTAGAAATCTAGTTCATTTACTTTGAGTAAATTAGAGTGTTCAAGGCAAGCAAATTTGTTTCTGCAATGAATACTATTAGCATGGGATAATGGAACAGGACACGTATTCTAGTTTTCCGTTGGTTTCTAGAATTTTTAGT…	Eukaryota; Amoebozoa; Lobosa; Discosea-Flabellinia; Dactylopodida; Paramoebidae; Neoparamoeba; Neoparamoeba_pemaquidensis	0.0	0.0	0.0	0.0	0.0	0.0	0.0	6.0	0.0	0.0	0.0	0.0	0.0	0.0	0.0	0.0	0.0	16.0	0.0	0.0	0.0	0.0	0.0	0.0	0.0	0.0	0.0	0.0	0.0	0.0	0.0	0.0	0.0	62.0	0.0	0.0	0.0	0.0	0.0	0.0	0.0	31.0	0.0	0.0	0.0	0.0	0.0
c44fbc822823a009df1313cbf593e817	AGCTCCAATAGCATATATTAAAGTTGTTGCAGTTAAAAAGCTCGTAGTTGGATTTTGATGTTACTTATTATGACCCGCCTTGTATAAGGTGTGTTTGTTGTGATAAGTACATCTCCTTACTAGACTTTCATGATTGCACTTAATTGAGTGATCATTTCATTCTGATTCGTTGGGGTGAGTGATGAGTAGACCTACTGGGTTTGAGATTGTGGACGAACTTCTTCGGAGGTTGGTTCTGCTTAGATTCAGTAACTATTCATTAGAAATCTAGTTCATTTACTTTGAGTAAATTAGAGTGTTCAAGGCAAGCAAATTTGTTTCTGCAATGAATACTATTAGCATGGGATAATGGAACAGGACACGTATTCTAGTTTTCCGTTGGTTTCTAGAATTTTTAGT…	Eukaryota; Amoebozoa; Lobosa; Discosea-Flabellinia; Dactylopodida; Paramoebidae; Neoparamoeba; Neoparamoeba_pemaquidensis	0.0	0.0	0.0	0.0	0.0	0.0	0.0	320.0	0.0	0.0	0.0	51.0	0.0	0.0	0.0	0.0	0.0	0.0	0.0	0.0	0.0	0.0	0.0	0.0	0.0	0.0	0.0	0.0	0.0	0.0	0.0	0.0	0.0	5.0	0.0	0.0	0.0	0.0	0.0	0.0	0.0	0.0	0.0	0.0	0.0	0.0	0.0
d8c4ecdf9e257ff3a5a4ac868567db24	AGCTCCAATAGCGTATATTAATGTTGTTGCAGTTAAAAAGCTCGTAGTTGGATCTCGGAGCGTTTTGGAGGCGTCGGTCCGCCGTGAAGGTGTGCACTGGCCCTCTCGCTCTTTCCTTGGGGACATTCGTCACGATTATTAATTTAGTTGTGATATTCCACTTTCGGGTGGTTTTGCGCGAGCCTTTCGAGGCTCGTGTAGAGTGCCTCATCGTTTACCTTGAATAAATTAGAGTGTTCCAAGCAGGCATGTTCGCCTTGAATACATTAGCATGGGATAATGGAGTAGGACTTTGGTTCTATTTCGTTGGTTTTCAGAGCCAGAGTAATGATTAATAGGGACAGTTGGGGGCATTCGTATTTAATTGTCAGAGGTGAAATTCTTGGATTTATGAAAGAC…	Eukaryota; Amoebozoa; Lobosa; Lobosa_X; Stygamoebida; Vermistella-lineage; Vermistella; Vermistella_sp.	0.0	0.0	0.0	0.0	73.0	0.0	0.0	0.0	0.0	0.0	32.0	0.0	0.0	0.0	380.0	0.0	436.0	0.0	0.0	0.0	0.0	0.0	57.0	0.0	0.0	0.0	0.0	0.0	149.0	0.0	0.0	0.0	0.0	0.0	0.0	0.0	0.0	0.0	0.0	0.0	0.0	0.0	0.0	0.0	0.0	0.0	0.0
6a08ee9fdbe987a1c4d43d24efb656d5	AGCTCCAATAGCGTATATTAAAGTTGTTGCAGTTAAAAAGCTCGTAGTTGGATCTAGGGACGCGCATTTCAAGCGCCCGTGTCGTCGGGTCAAACCGGCGACTGCGTTGGCGTTGCGGGCTCGGTCCGTCGGTGCCCCACAAAGGTTATCGGCGTGTCAACCGGCCCGCCCGTCCCCTCCTTCTGGATTCCCGTTCCTGCTATTGAGTTAGTGGGGACGTCACAGGAGGTTCATCATCGGGCGTTTCAACGCGTCCGGTGGTGGATCTCTGGGGCCCAGATCGTTTACCGTGAAAAAATTAGAGTGTTCAAAGCAGGCAGATTCAATTTTCTGCCACCGAATACATTAGCATGGGATAATGGAATAGGACCCTGTCCTCCTATTTTCAGTTGGTTTTGG…	Eukaryota; Amoebozoa; Lobosa; Lobosa_X; Centramoebida; Acanthamoebidae; Acanthamoeba	0.0	0.0	0.0	0.0	0.0	0.0	0.0	0.0	0.0	0.0	0.0	0.0	0.0	0.0	0.0	0.0	0.0	0.0	0.0	0.0	241.0	0.0	0.0	0.0	0.0	0.0	0.0	0.0	0.0	0.0	0.0	0.0	0.0	0.0	0.0	0.0	0.0	0.0	0.0	0.0	0.0	0.0	0.0	0.0	0.0	0.0	0.0
65f950a9e733710886e8004f5b7abf61	AGCTCCAATAGTGTATATTAAAGTTGCTGCAGTTAAAAAGCTCGTAGTTGGATGTCGGTTATTGCGAGAAGTGTCTACATTTTATATGTACGTACATGACTCCAGTACCTTCTTTCAGTTTGTAAATCTAATTTACAACTGATATTTTACTTTGAGAAAATTAGAGTGTTCAAAGCAGGCGTAACAATGCCTTTGAATATATTAGCATGGGATAATGAAATAAGACTTTTTGCCTTATTCTCGTTGGTTCTTTGGGCTAAAGTAATGATTAATAGGGACAGTTGGGGTTATCTGTATTTGATCGCCAGAGGTGAAATTCTAAGACTGATCAAAGACAAACTAGTGCGAAAGCATTTAACAAGGATGTTTTCA	Eukaryota; Amoebozoa; Lobosa; Tubulinea; Leptomyxida; Flabellulidae; Flabellulidae_X; Flabellulidae_X_sp.	0.0	0.0	0.0	0.0	0.0	0.0	0.0	0.0	0.0	0.0	0.0	0.0	0.0	0.0	0.0	0.0	0.0	23.0	0.0	0.0	0.0	0.0	0.0	0.0	0.0	0.0	0.0	0.0	0.0	0.0	0.0	0.0	0.0	0.0	0.0	0.0	0.0	0.0	0.0	0.0	0.0	0.0	0.0	0.0	0.0	0.0	0.0
6741b4127a3cdc08636364bfbd40fcbc	AGCTCCAATAGTGTATATTAAAGTTGCTGCAGTTAAAAAGCTCGTAGTTGGATGTCGGTTATTGCGAGGAGTGTCTACATTTTATATGTACGTACATGACTCCAATACCTTCTTTCAGTTTGTGAATCTAATTCGCAACTGATATTTTACTTTGAGAAAATTAGAGTGTTCAAAGCAGGCGTAACAATGCCTTTGAATATATTAGCATGGGATAATGAAATAAGACTTTTTGCCTTATTCTCGTTGGTTCTTTGGGCTAAAGTAATGATTAATAGGGACAGTTGGGGTTATCTGTATTTGATCGCCAGAGGTGAAATTCTAAGACTGATCAAAGACAAACTAGTGCGAAAGCATTTAACAAGGATGTTTTCA	Eukaryota; Amoebozoa; Lobosa; Tubulinea; Leptomyxida; Flabellulidae; Flabellulidae_X; Flabellulidae_X_sp.	0.0	0.0	0.0	0.0	0.0	98.0	0.0	0.0	0.0	0.0	0.0	0.0	0.0	0.0	0.0	0.0	0.0	0.0	0.0	0.0	0.0	0.0	0.0	0.0	0.0	0.0	0.0	0.0	0.0	0.0	0.0	0.0	0.0	0.0	0.0	0.0	0.0	0.0	0.0	0.0	0.0	0.0	0.0	0.0	0.0	0.0	0.0
b1ffc0342038fe2d2508f7840a8573c0	AGCTCCAATAGCATATATTAAAGTTGTTGCAGTTAAAAAGCTCGTAGTTGGATTTTGAAATGTTATAAAACAACCCGCTTTTGTAAGTGTGTTTTTGTTGTTTTATATCTTTCTCCTTACTAGACTTTCACTATTGTTCTTCATTGATCGATAGTTTCATCTCTTTTTTGGGGTGAGTGATGGTTAGACCTCTTGGGTTTAGGATTGTGGATGATTGCTTCGGTGATTGTTCTGCTTAGATTCAAGAACTAGTCATTAGAAATCTAGTTCTTTTACTTTGAGTAAATTAGAGTGTTCAAGGCAAGCAAATTATTATTGTTGCAATGAATACTATTAGCATGGGATAATGGAACAGGACACGTATTCTAGTTTTCTGTTGGTTTCTAGAATTTTTTGGCT…	Eukaryota; Amoebozoa; Lobosa; Discosea-Flabellinia; Dactylopodida; Paramoebidae; Neoparamoeba; Neoparamoeba_branchiphila	0.0	0.0	0.0	0.0	0.0	0.0	0.0	0.0	0.0	0.0	0.0	0.0	0.0	0.0	0.0	0.0	0.0	0.0	0.0	0.0	0.0	0.0	0.0	0.0	0.0	0.0	0.0	0.0	0.0	0.0	0.0	0.0	0.0	0.0	0.0	0.0	0.0	30.0	0.0	0.0	0.0	0.0	0.0	0.0	0.0	0.0	0.0
9146de044369aefd1789c090802981b1	AGCTCCAATAGCGTATATTAATGTTGTTGCAGTTAAAAAGCTCGTAGTTGGATCTCGGAGCGTTTTGGAGGCGTCGGTCCGCCGTGAAGGTGTGCACTGGCCCTCTCGCTCTTTCCTTGGGGACATTCGTCGCGGTTATTAGTTTAGCTGTGATATTCCACTTTCGGGTGGTTTTGCGCGGGTCTCTCGAGGCTCGTGTAGAGTGCCTCATCGTTTACCTTGAATAAATTAGAGTGTTCCAAGCAGGCATGTTCGCCTTGAATACATTAGCATGGGATAATGGAGTAGGACTTTGGTTCTATTTCGTTGGTTTTCAGAGCCAGAGTAATGATTAATAGGGACAGTTGGGGGCATTCGTATTTAATTGTCAGAGGTGAAATTCTTGGATTTATGAAAGAC…	Eukaryota; Amoebozoa; Lobosa; Lobosa_X; Stygamoebida; Vermistella-lineage; Vermistella; Vermistella_sp.	0.0	0.0	0.0	0.0	0.0	0.0	0.0	0.0	0.0	0.0	10.0	0.0	0.0	0.0	0.0	0.0	260.0	0.0	0.0	0.0	0.0	0.0	14.0	0.0	0.0	0.0	0.0	0.0	40.0	0.0	0.0	0.0	0.0	0.0	0.0	0.0	0.0	0.0	0.0	0.0	0.0	0.0	0.0	0.0	0.0	0.0	0.0
4159a740f6845ad4441088400af5e46a	AGCTCTAATAGTGTATAATAATGTTGTTGCAGTTAAAAAGCTCGTAGTTGAATCTTGAACGTTAATCAAGTTTGGTTTACATTTTTATGTATGACTACTTGATTGCGTTCTTCCTACTAGATACTCGATTCTGTTCTTAATTGAATGGAATAGCATTCTTTCGGGGGTGTCGATAGTAGGTAATAGCTCCTCCAGTGCATGGATTAGCGTAAAAACTATGAAGTGTATTGAATGGATCAAGTTGTTGCTTATTATTGGAGTTCTAGTTCATTTACTTTGAGAAAATTAGAGTGTTCAAAGCAGCCTCTTGGGGCTCTGAATATATTAGCATGGGATAATAAAATAGGATTTAAATTATATATTTGTTGGTTTGAATTGTTTAAATAATGATTAATAGGG…	Eukaryota; Amoebozoa; Lobosa; Discosea-Flabellinia; Vannellida; Vannellidae; Vannella; Vannella_sp.	0.0	0.0	0.0	0.0	0.0	0.0	0.0	0.0	0.0	0.0	0.0	0.0	0.0	0.0	0.0	0.0	0.0	0.0	0.0	0.0	0.0	0.0	0.0	0.0	0.0	0.0	0.0	0.0	0.0	0.0	0.0	0.0	0.0	0.0	114.0	0.0	0.0	0.0	0.0	0.0	262.0	0.0	0.0	0.0	0.0	0.0	0.0
bd9497c14bf555e277e87fa3cfe3a788	AGCTCCAATAGCATATATTAAAGTTGTTGCAGTTAAAAAGCTCGTAGTTGGATTTTGAAATGTTATAAAACAACCCGCTTTTGTAAGTGTGTTTTTGTTGTTTTATATCTTTCTCCTTACTAGACTTTCACTATTGTTCTTCATTGATCGATAGTTTCATCTCTTTTTTGAGGTGAGTGATGGTTAGACCTCTTGGGTTTAGGATTGTGGATGATTGCTTTGGTGATTGTTCTGCTTAGATTCAAGAACTAGCCATTAGAAATCTAGTTCTTTTACTTTGAGTAAATTAGAGTGTTCAAGGCAAGCAAATTATTATTGTTGCAATGAATACTATTAGCATGGGATAATGGAACAGGACACGTATTCTAGTTTTCTGTTGGTTTCTAGAATTTTTTGGCT…	Eukaryota; Amoebozoa; Lobosa; Discosea-Flabellinia; Dactylopodida; Paramoebidae; Neoparamoeba; Neoparamoeba_branchiphila	0.0	0.0	0.0	0.0	0.0	0.0	0.0	0.0	0.0	0.0	0.0	0.0	0.0	0.0	0.0	0.0	0.0	0.0	0.0	0.0	0.0	0.0	0.0	0.0	0.0	0.0	0.0	0.0	0.0	0.0	0.0	0.0	0.0	0.0	0.0	0.0	0.0	0.0	0.0	0.0	0.0	0.0	0.0	66.0	0.0	0.0	0.0
6921f02758455c3c8589abfaf8a25157	AGCTCCAATAGCATATATTAAAGTTGTTGCAGTTAAAAAGCTCGTAGTTGGATTTTGATGTTACTTTTTATGACCCGCCTTGTATAAGGTGTGTTTGTTGTGATAAGTACATCTCCTTACTAGACTTTCATGATTACACTTAATTGAGTGATCATTTCATCTTGATTCGTTGGGGTGAGTGATGAGTAGACCTATTGGGTTTGAGATTGTGGATGAACTTCTTCGGAGGTTGGTTCTGCTTAGATTCAGTAACTATTCATTAGAAATCTAGTTCATTTACTTTGAGTAAATTAGAGTGTTCAAGGCAAGCAAATTTGTTTCTGCAATGAATACTATTAGCATGGGATAATGGAACAGGACACGTATTCTAGTTTTCCGTTGGTTTCTAGAATTTTTAGT…	Eukaryota; Amoebozoa; Lobosa; Discosea-Flabellinia; Dactylopodida; Paramoebidae; Neoparamoeba; Neoparamoeba_pemaquidensis	0.0	0.0	0.0	0.0	0.0	0.0	0.0	0.0	0.0	0.0	0.0	0.0	0.0	0.0	0.0	0.0	0.0	0.0	0.0	0.0	0.0	0.0	0.0	0.0	0.0	0.0	0.0	0.0	0.0	0.0	0.0	0.0	0.0	0.0	0.0	0.0	0.0	0.0	0.0	0.0	0.0	0.0	0.0	60.0	0.0	0.0	0.0
afc15ac9a2aa0af11b125fd745625630	AGCTCCAATAGCATATATTAAAGTTGTTGCAGTTAAAAAGCTCGTAGTTGGATTTTGATGTTACTTTTCATAACCTGCCTTGTATAAGGTATGTTTGTTGTGATTAGTTCATCTCCTTACTAGACTTTCATGATTGCACTTAATTGAGTGATCATTTCATCTTGATTTATTGGGGTGAGTGATGAGTAGACCTACTGGGTTCGAGATTGTGGATGAACTTCTTTGGAGGTTGGTTCTGCTTGGGTTCAGTAACTATTCATTAGAAATCTAGTTCAATTACTTTGAGTAAATTAGAGTGTTCAAGGCAAGCAAATTTGTTTCTGCAATGAATACTATTAGCATGGGATAATGGAACAGGACACGTATTCTAGTTTTCCGTTGGTTTCTAGAATTTTTAGT…	Eukaryota; Amoebozoa; Lobosa; Discosea-Flabellinia; Dactylopodida; Paramoebidae; Neoparamoeba; Neoparamoeba_pemaquidensis	0.0	0.0	0.0	0.0	0.0	0.0	0.0	0.0	0.0	0.0	0.0	25.0	0.0	0.0	0.0	0.0	0.0	0.0	0.0	0.0	0.0	0.0	0.0	0.0	0.0	0.0	0.0	0.0	0.0	0.0	0.0	0.0	0.0	0.0	0.0	0.0	0.0	0.0	0.0	0.0	0.0	0.0	0.0	0.0	0.0	0.0	0.0
5172459b404d212828f5ef161697092a	AGCTCCAATAGCATATATTAAAGTTGTTGCAGTTAAAAAGCTCGTAGTTGGATTTTGATGTTTACTTTTCATAACCTGCCTTGTATAAGGTATGTTTGTTGTGATTAGTACATCTCCTTACTAGACTTTCATGATTGCACTTAATTGAGTGATTATTTCATCTTGATTCGTTGGGGTGAGTGATGAGTAGACCTATTGGATTCGAGATTGTGGATGAATTTCTTCGGAAGTTGGTTCTGCTTGGGTTCAGTAACTATTCATTAGAAATCTAGTTCATTTACTTTGAGTAAATTAGAGTGTTCAAGGCAAGCAAACTTGTTTCTGCAATGAATACTATTAGCATGGGATAATGGAACAGGACACGTATTCTAGTTTTCCGTTGGTTTCTAGAATTTTTAG…	Eukaryota; Amoebozoa; Lobosa; Discosea-Flabellinia; Dactylopodida; Paramoebidae; Neoparamoeba; Neoparamoeba_pemaquidensis	0.0	0.0	0.0	0.0	0.0	0.0	0.0	0.0	0.0	0.0	0.0	24.0	0.0	0.0	0.0	0.0	0.0	0.0	0.0	0.0	0.0	0.0	0.0	0.0	0.0	0.0	0.0	0.0	0.0	0.0	0.0	0.0	0.0	0.0	0.0	0.0	0.0	0.0	0.0	0.0	0.0	0.0	0.0	0.0	0.0	0.0	0.0
4e6aa68e4032e51833a05b6dfb3ee2a3	AGCTCTAATAGTGTATATTAATGTTGTTGCAGTTAAAAAGCTCGTAGTTGAATCTTGAACGTTAATTAAGTTTGGTTTACATTTTTATGTATGACTACTTGATTGCGTTCTTCCTACTAGATACTCGATTCTGTTCTTAATTGAATGGAATAGCATTCTTTCGGGGGTGTCGGTAGTGAGTAATGGCTCCTCCAGTGCATGGATTAGCGTAAAAACTATGAAGTGTATTGAGTGGATCAAGTTGTTGCTTGCTATTGGAGTTCTAGTTCATTTACTTTGAGAAAATTAGAGTGTTCAAAGCAGCCTCTTGGGGCTCTGAATATATTAGCATGGGATAATAAAATAGGATTTAAATTATATATTTGTTGGTTTGAATTATTTAAATAATGATTAATAGGG…	Eukaryota; Amoebozoa; Lobosa; Discosea-Flabellinia; Vannellida; Vannellidae; Vannella; Vannella_sp.	0.0	0.0	0.0	0.0	0.0	0.0	0.0	0.0	0.0	0.0	0.0	0.0	0.0	0.0	0.0	0.0	0.0	0.0	0.0	0.0	0.0	0.0	0.0	0.0	0.0	0.0	0.0	0.0	0.0	0.0	0.0	0.0	0.0	0.0	451.0	0.0	0.0	0.0	0.0	0.0	1182.0	0.0	0.0	0.0	0.0	0.0	0.0
83e069706f52b224bc4ab4b4a3cab860	AGCTCCAATAGCATATATTAAAGTTGTTGCAGTTAAAAAGCTCGTAGTTGGATTTTGAAATGATTTAAAACAACCCGCTTTTGTAAGTGTGTTTTTGTTGATTTATATCTTTCTCCTTACTAGACTTTCACTATTGTTCTTCATTGATCGATAGTTTCATCTCTCTTTTGAGGTGAGTGATGGTTAGACCTCTTGGGTTTAGGATTGTGGATGATTGCTTCGGTGATTGTTCTGCTTAGATTCAAGAACTAGTCATTAGAAATCTAGTTCTTTTACTTTGAGTAAATTAGAGTGTTCAAGGCAAGCAAATTATTATTGTTGCAATGAATACTATTAGCATGGGATAATGGAACAGGACACGTATTCTAGTTTTCTGTTGGTTTCTAGAATTTTTTGACT…	Eukaryota; Amoebozoa; Lobosa; Discosea-Flabellinia; Dactylopodida; Paramoebidae; Neoparamoeba; Neoparamoeba_branchiphila	0.0	0.0	0.0	0.0	0.0	0.0	0.0	0.0	0.0	0.0	0.0	0.0	0.0	0.0	0.0	0.0	0.0	0.0	0.0	0.0	0.0	0.0	0.0	0.0	0.0	0.0	0.0	0.0	0.0	0.0	0.0	0.0	0.0	0.0	0.0	0.0	0.0	0.0	0.0	0.0	0.0	0.0	0.0	25.0	0.0	0.0	0.0
3c17c3b5dfa7b95a586a6e0226b96278	AGCTCCAATAGCATATATTAAAGTTGTTGCAGTTAAAAAGCTCGTAGTTGGATTTTGATGTTACTTTTCATAACCTGCCTTGTATAAGGTATGTTTGTTGTGATTCGTACATCTCCTTACTAGACTTTCATGATTACACTTAATTGAGTGATCATTTCATTCTGATTTATTGGGGTGAGTGATGAGTAGACCTACTGGGTTCGAGATTGTGGATGAACTTCTTCGGAGGTTGGTTCTGCTTGGATTCAGTAACTATTCATTAGAAATCTAGTTCATTTACTTTGAGTAAATTAGAGTGTTCAAGGCAAGCAAATTTGTTTCTGCAATGAATACTATTAGCATGGGATAATGGAACAGGACACGTATTCTAGTTTTCCGTTGGTTTCTAGAATTTTTAGT…	Eukaryota; Amoebozoa; Lobosa; Discosea-Flabellinia; Dactylopodida; Paramoebidae; Neoparamoeba; Neoparamoeba_pemaquidensis	0.0	0.0	0.0	0.0	0.0	0.0	0.0	63.0	0.0	0.0	0.0	30.0	0.0	0.0	0.0	0.0	0.0	0.0	0.0	0.0	0.0	0.0	0.0	0.0	0.0	0.0	0.0	0.0	0.0	0.0	0.0	0.0	0.0	0.0	0.0	0.0	0.0	0.0	0.0	0.0	0.0	0.0	0.0	0.0	0.0	0.0	0.0
67e4c245d870c42643d421693a55cf13	AGCTCCAATAGCATATATTAAAGTTGTTGCAGTTAAAAAGCTCGTAGTTGGATTTTGAAATGTTATAAAACAACCCACTTTTGTAAGTGTGTTTTTGTTGTTTTATATCTTTCTCCTTACTAGACTTTCACTATTGTTCTTCATTGATCGATAGTTTCATCTCTCTTTTGGGGTGAGTGATGGTTAGACCTCTTGGGTTTAGGATTGTGGATGATTGCTTCGGTGATCATTCTGCTTAGATTCAAGAACTAATCATTAGAAATCTAGTTCTTTTACTTTGAGTAAATTAGAGTGTTCAAGGCAAGCAAATTATTATTGTTGCAATGAATACTATTAGCATGGGATAATGGAACAGGACACGTATTCTAGTTTTCTGTTGGTTTCTAGAATTTTTTGGCT…	Eukaryota; Amoebozoa; Lobosa; Discosea-Flabellinia; Dactylopodida; Paramoebidae; Neoparamoeba; Neoparamoeba_branchiphila	0.0	0.0	0.0	0.0	0.0	0.0	0.0	0.0	0.0	0.0	0.0	0.0	0.0	0.0	0.0	0.0	0.0	0.0	0.0	0.0	0.0	0.0	0.0	0.0	0.0	0.0	0.0	0.0	0.0	0.0	0.0	0.0	0.0	0.0	0.0	0.0	0.0	0.0	0.0	0.0	0.0	0.0	0.0	37.0	0.0	0.0	0.0
6ccd08ece661f6a601e3b3a32aa09627	AGCTCCAATAGCGTATATTAAAGTTGTTGCAGTTAAAAAGCTCGTAGTTGGATCTCGGGGTGATGTGGATCTGGTCCGCCTAGATGGTGTGTACTGGTTCACGCGCTCTTTCCTACTGGATACCTGCCGCTGTTCTTAAGTGAGTGGCGGTCAGTGGCTCTCGGGTCCGGGTTCCAGTTCTTTTACTTTGAAAAAATTAGAGTGTTCAAAGCAGGCAATCGCTTGAATACATTAGCATGGGATAATGGAATAGGACTTTGGTTCTATTTTGTTGGTTTCTAGGACCGAAGTAATGATTAATAGGGACAGTTGGGGGCATTAGTATTTCATTGTCAGAGGTGAAATTCTTGGATTTATGAAAGACTAACTTCTGCGAAAGCATTTGTCAAGGATGTTTTCA	Eukaryota; Amoebozoa; Lobosa; Lobosa_X; Stygamoebida; Stygamoebida_X; Stygamoebida_XX; Stygamoebida_XX_sp.	0.0	0.0	0.0	0.0	0.0	0.0	0.0	0.0	0.0	0.0	0.0	0.0	0.0	0.0	0.0	0.0	0.0	23.0	0.0	0.0	0.0	0.0	0.0	0.0	0.0	0.0	0.0	0.0	0.0	0.0	0.0	0.0	0.0	0.0	0.0	0.0	0.0	0.0	0.0	0.0	0.0	0.0	0.0	0.0	0.0	0.0	0.0
d671239b79223db9fdc79b0762143a98	AGCTCTAATAGCGTATATTAATATTGTTGCAGTTAAAAAGCTCGTAGTTGAAACTTGAGTATTTCTATCAAGTTTGGTCTACCTTTTAAGGTTTTGACTACTTGATGATACTCTTCCTACTAGTAACTCGATTATGTTCTTAATTGAATGTAATAGCTATCTCTCGGGGTAGTCAATCTATGGGAATAGCTCCACCATACCAATGGATGTGTGTAAAAGCACTGAAAGAGGATGAGTGGATCAAGTTAATCTTGTAGATTGGAGTTCTAGTTCGTTTACTTTGAGAAAATTAGAGTGTTTAAAGCAGCCTCTTGGGGCTCTGAATACATTAGCATGGGATAATAGAATAGGATTTAAGTCACTATATTTGTTGGTTTGAATGAACTTAAATAATGATTA…	Eukaryota; Amoebozoa; Lobosa; Discosea-Flabellinia; Vannellida; Vannellidae; Vannella; Vannella_sp.	0.0	779.0	0.0	0.0	0.0	0.0	192.0	0.0	0.0	0.0	0.0	0.0	0.0	0.0	0.0	0.0	0.0	0.0	0.0	0.0	0.0	0.0	0.0	0.0	0.0	0.0	0.0	0.0	0.0	0.0	0.0	0.0	0.0	0.0	0.0	0.0	0.0	0.0	0.0	0.0	0.0	0.0	0.0	0.0	0.0	0.0	0.0
e995e11b4e106905c99cf2f695303171	AGCTCCAATAGCGTATATTAATGTTGTTGCAGTTAAAAAGCTCGTAGTTGGATCTCGGAGCGTTGGAGGCGTCGGTCCGCCGTGAAGGTGTGCACTGGCCCGCCCGCTCTTTCCTTGGGGACGTTCGCCGCTGCTATTAGTTTAGTGGCGGTATTCCGGCCTCGGCCGGTTTTGGCGGAAGTCACTCGTGGCTTTCGTTAGAATGCCTCATCTTTTACCTTGAATAAATTAGAGTGTTCCAAGCAGGCATGTTCGCCGTGAATACATTAGCATGGGATAATGGAATAGGACTTTGGTTCTATTTCGTTGGTTTTCTGAACCAGAGTAATGATTAATAGGGACAGTTGGGGGCATTCGTATTTAATTGTCAGAGGTGAAATTCTTGGATTTATGAAAGAC…	Eukaryota; Amoebozoa; Lobosa; Lobosa_X; Stygamoebida; Vermistella-lineage; Vermistella; Vermistella_sp.	0.0	0.0	0.0	0.0	0.0	0.0	0.0	0.0	0.0	0.0	0.0	0.0	0.0	0.0	0.0	0.0	0.0	0.0	0.0	0.0	0.0	0.0	0.0	0.0	0.0	0.0	0.0	0.0	0.0	0.0	0.0	0.0	0.0	0.0	0.0	0.0	0.0	0.0	0.0	0.0	0.0	0.0	21.0	0.0	0.0	0.0	0.0
6f70468902e43dfd5bd9653351f9745a	AGCTCTAATAGCGTATATTAATATTGTTGCAGTTAAAAAGCTCGTAGTTGAAACTTGAGTATTTCTATCAAGTTTGGTCTACCTTTTAAGGTTTTGACTACTTGATGATACTCTTCCTACTAGTAACTCGATTATGTTCTTAATTGAATGTAATAGCTATCTTTCGGGGTAGTCAATCTATGGGAATAGCTCCACCATACCAATGGATGTGTGTAAAAGCACTGAAAGAGGATGAGTGGATCAAGTTAATTTTGTAGATTGGAGTTCTAGTTCGTTTACTTTGAGAAAATTAGAGTGTTTAAAGCAGCCTCTTGGGGCTCTGAATACATTAGCATGGGATAATAGAATAGGATTTAAGTCACTATATTTGTTGGTTTGAATGAACTTAAATAATGATTA…	Eukaryota; Amoebozoa; Lobosa; Discosea-Flabellinia; Vannellida; Vannellidae; Vannella; Vannella_sp.	0.0	242.0	0.0	0.0	0.0	0.0	222.0	0.0	0.0	0.0	0.0	0.0	0.0	0.0	0.0	0.0	0.0	0.0	0.0	0.0	0.0	0.0	0.0	0.0	0.0	0.0	0.0	0.0	0.0	0.0	0.0	0.0	0.0	0.0	0.0	0.0	0.0	0.0	0.0	0.0	0.0	0.0	0.0	0.0	0.0	0.0	0.0
1a93c0df74dec3a7e6d3650f3d84746f	AGCTCTAATAGTGTATATTAATGTTGTTGCAGTTAAAAAGCTCGTAGTTGAATCTTGAACGTTAATCAAGTTTGGTTTACATTTTTATGTATGACTACTTGATTGCGTTCTTCCTACTAGATACTCGATTCTGTTCTTAATTGAATGGAATAGCATTCTTTCGGGGGTGTCGGTAGTAGATAATGGCTCCTCCAGTGCATGGATTAGCGTAAAAACTATGAAGTGTATTGAGTGGATCAAGTTGTTGTTTGCTATTGGAGTTCTAGTTCATTTACTTTGAGAAAATTAGAGTGTTCAAAGCAGCCTCTTGGGGCTCTGAATATATTAGCATGGGATAATAAAATAGGATTTAAATTATATATTTGTTGGTTTGAATTATTTAAATAATGATTAATAGGG…	Eukaryota; Amoebozoa; Lobosa; Discosea-Flabellinia; Vannellida; Vannellidae; Vannella; Vannella_sp.	0.0	0.0	0.0	0.0	0.0	0.0	0.0	0.0	0.0	0.0	0.0	0.0	0.0	0.0	0.0	0.0	0.0	0.0	0.0	0.0	0.0	0.0	0.0	0.0	14.0	0.0	0.0	0.0	0.0	0.0	0.0	0.0	0.0	0.0	152.0	0.0	0.0	0.0	0.0	0.0	486.0	0.0	0.0	0.0	0.0	0.0	0.0
f683a2a9da32bdb0c3481fd67591194c	AGCTCCAATAGCATATATTAAAGTTGTTGCAGTTAAAAAGCTCGTAGTTGGATTTTGAAATGTTATAAAACAGCCCGCTTTTATAAGTGTGTTTTTTGTTGTTTTATATCTTTCTCCTTACTAGACTTTCACTATTGTTCTTCATTGATCGATAGTTTCATCTCTTTTTTGAGGTGAGTGATGGTTAGACCTCTTGGGTTTAGGATTGTGGATGATTGCTTTTGGTGATTGTTCTGCTTAGATTCAAGAACTAATCATTAGAAATCTAGTTCTTTTACTTTGAGTAAATTAGAGTGTTCAAGGCAAGCAAATTATTATTGTTGCAATGAATACTATTAGCATGGGATAATGGAACAGGACACGTATTCTAGTTTTCTGTTGGTTTCTAGAATTTTTTGG…	Eukaryota; Amoebozoa; Lobosa; Discosea-Flabellinia; Dactylopodida; Paramoebidae; Neoparamoeba; Neoparamoeba_branchiphila	0.0	0.0	0.0	0.0	0.0	0.0	0.0	0.0	0.0	0.0	0.0	0.0	0.0	0.0	0.0	0.0	0.0	0.0	0.0	0.0	0.0	0.0	0.0	0.0	0.0	0.0	0.0	0.0	0.0	0.0	0.0	0.0	0.0	0.0	0.0	0.0	0.0	0.0	0.0	0.0	0.0	0.0	0.0	33.0	0.0	0.0	0.0
80ef774682cdf2b496340d62d6134351	AGCTCCAATAGCATATATTAAAGTTGTTGCAGTTAAAAAGCTCGTAGTTGGATTTTGAAATGTTATAAGACAACCCGCTTTTGTAAGTGTGTTTTTGTTGTTTTATATCTTTCTCCTTACTAGTCTTTCACTATTGTTCTTCATTGATCGATAGTTTCATCTCTCTTTTGGGGTGAGTGATGGTTAGACCTCTTGGGTTTAGGATTGTGGATGATTGCTTCGGCGATTGTTCTGCTTAGATTCAAGAACTGATCATTAGAAATCTAGTTCTTTTACTTTGAGTAAATTAGAGTGTTCAAGGCAAGCAAATTATTATTGTTGCAATGAATACTATTAGCATGGGATAATGGAACAGGACACGTATTCTAGTTTTCTGTTGGTTTCTAGAATTTTTTGGCT…	Eukaryota; Amoebozoa; Lobosa; Discosea-Flabellinia; Dactylopodida; Paramoebidae; Neoparamoeba; Neoparamoeba_branchiphila	0.0	0.0	0.0	0.0	0.0	0.0	0.0	0.0	0.0	0.0	0.0	0.0	0.0	0.0	0.0	0.0	0.0	0.0	0.0	0.0	0.0	0.0	0.0	0.0	0.0	0.0	0.0	0.0	0.0	0.0	0.0	0.0	0.0	0.0	0.0	0.0	0.0	34.0	0.0	0.0	0.0	0.0	0.0	0.0	0.0	0.0	0.0
fc348dcd89e281e309107401e626afb4	AGCTCCAATAGCATATATTAAAGTTGTTGCAGTTAAAAAGCTCGTAGTTGGATTTTGATGTTATTTATTATGACCCGCCTTGTATAAGGTGTGTTTGTTGTGATAAGTACATCTCCTTACTAGACTTTCATGATTGCACTTAATTGAGTGATCATTTCATTCTGATTCGCGTTGGGGTGAGTGATGAGTAGACCTACTGGGTTTGAGATTGTGGACGAACTTCTTCGGAGGTTGGTTCTGCTTAGATTCAGTAACTATTCATTAGAAATCTAGTTCATTTACTTTGAGTAAATTAGAGTGTTCAAGGCAAGCAAATTTGTTTCTGCAATGAATACTATTAGCATGGGATAATGGAACAGGACACGTATTCTAGTTTTCCGTTGGTTTCTAGAATTTTTA…	Eukaryota; Amoebozoa; Lobosa; Discosea-Flabellinia; Dactylopodida; Paramoebidae; Neoparamoeba; Neoparamoeba_pemaquidensis	0.0	0.0	0.0	0.0	0.0	0.0	0.0	0.0	0.0	0.0	0.0	0.0	0.0	0.0	0.0	0.0	0.0	0.0	0.0	102.0	0.0	0.0	0.0	0.0	0.0	0.0	0.0	0.0	0.0	0.0	0.0	0.0	0.0	0.0	0.0	0.0	0.0	0.0	0.0	0.0	0.0	0.0	0.0	0.0	0.0	0.0	0.0
a54dfdaede7fd2786107a15b43a10b0f	AGCTCCAATAGCATATATTAAAGTTGTTGCAGTTAAAAAGCTCGTAGTTGGATTTTGATGTTACTTTTTATGACCCGCCTTGTATAAGGTGTGTTTGTTGTGATAAGTACATCTCCTTACTAGACTTTCATGATTGCACTTCATTGAGTGATCATTTCATTCTGATTCGTTGGGGTGAGTGATGAGTAGACCTACTGGGTTTGAGATTGTGGACGAACTTCTTCGGAGGTTGGTTCTGCTTAGATTCAGTAACTATTCATTAGAAATCTAGTTCATTTACTTTGAGTAAATTAGAGTGTTCAAGGCAAGCAAATTTGTTTCTGCAATGAATACTATTAGCATGGGATAATGGAACAGGACACGTATTCTAGTTTTCCGTTGGTTTCTAGAATTTTTAGT…	Eukaryota; Amoebozoa; Lobosa; Discosea-Flabellinia; Dactylopodida; Paramoebidae; Neoparamoeba; Neoparamoeba_pemaquidensis	0.0	0.0	0.0	0.0	0.0	0.0	0.0	0.0	0.0	0.0	0.0	0.0	0.0	0.0	0.0	0.0	0.0	0.0	0.0	0.0	0.0	0.0	0.0	0.0	0.0	63.0	0.0	0.0	0.0	0.0	0.0	0.0	0.0	0.0	0.0	0.0	0.0	0.0	0.0	0.0	0.0	0.0	0.0	0.0	0.0	0.0	0.0
0a58b0887d22b778ad125d724e977238	AGCTCCAATAGCATATATTAAAGTTGTTGCAGTTAAAAAGCTCGTAGTTGGATTTTGAAATGTTATAAAATAACCCGCTTTTGTAAGTGTGTTTTGTTATTTTATATCTTTCTCCTTACTAGTTTTTCACTATTATTCTTTATTGATTGATAGTTTCATGGGATAATAGAACAGGACATGTATTCTAGTTTTCTGTTGGTTTCTAGAATTTTTTGGCTTCTTCGTGAAGTCAGTAGTGTAATGATTAAAAGGGACAGTTGGGGGCATTTGTATTTCATTGTCAGAGGTGAAATTCTTGGATTTATGAAAGACGAACTTCTGCGAAAGCATTTGTCAAAGATGTTTTCA	Eukaryota; Amoebozoa; Lobosa; Discosea-Flabellinia; Dactylopodida; Paramoebidae; Neoparamoeba; Neoparamoeba_branchiphila	0.0	0.0	0.0	0.0	0.0	0.0	0.0	0.0	0.0	0.0	0.0	0.0	0.0	0.0	0.0	0.0	0.0	0.0	0.0	0.0	0.0	0.0	0.0	0.0	0.0	0.0	0.0	0.0	0.0	0.0	0.0	0.0	0.0	0.0	0.0	0.0	0.0	0.0	0.0	0.0	0.0	0.0	0.0	0.0	0.0	0.0	0.0
33313e6b57032c132305c56f0baed3d1	AGCTCCAATAGCATATATTAAAGTTGTTGCAGTTAAAAAGCTCGTAGTTGGATTTTGATGTTACTTTTCATAACCTGCCTTGTATAAGGTATGTTTGTTGTGATTCGTACATCTCCTTACTAGACTTTCATGATTGCACTTAATTGAGTGATCATTTCATTCTGATTTATTGGGGTGAGTGATGAGTAGACCTACTGGGTTCGAGATTGTGGATGAACTTCTTCGGAGGTTGGTTCTGCTTGGATTCAGTAACTATTCATTAGAAATCTAGTTCATTTACTTTGAGTAAATTAGAGTGTTCAAGGCAAGCAAATTTGTTTCTGCAATGAATACTATTAGCATGGGATAATGGAACAGGACACGTATTCTAGTTTTCCGTTGGTTTCTAGAATTTTTAGT…	Eukaryota; Amoebozoa; Lobosa; Discosea-Flabellinia; Dactylopodida; Paramoebidae; Neoparamoeba; Neoparamoeba_pemaquidensis	0.0	0.0	0.0	0.0	0.0	0.0	0.0	0.0	0.0	0.0	0.0	0.0	0.0	0.0	0.0	0.0	0.0	0.0	0.0	0.0	0.0	0.0	0.0	64.0	0.0	0.0	0.0	0.0	0.0	0.0	0.0	0.0	0.0	0.0	0.0	0.0	0.0	0.0	0.0	0.0	0.0	0.0	0.0	0.0	0.0	0.0	0.0
4261242f88d7f5fdf60da45a77e3e8ce	AGCTCCAATAGCATATATTAAAGTTGTTGCAGTTAAAAAGCTCGTAGTTGGATTTTGATGTTACTTTTCATAACCTGCCTTGTATAAGGTATGTTTGTTGTGATTAGTTCATCTCCTTACTAGACTTTCATGATTGCACTTAATTGAGTGATCATTTCATCTTGATTCGTTGGGGTGAGTGATGAGTAGACCTACTGGGTTCGAGATTGTGGATGAACTTCTTCGGAGGTTGGTTCTGCTTGGGTTCAGTAACTATTCATTAGAAATCTAGTTCATTTACTTTGAGTAAATTAGAGTGTTCAAGGCAAGCAAATTTGTTTCTGCAATGAATACTATTAGCATGGGATAATGGAACAGGACACGTATTCTAGTTTTCCGTTGGTTTCTAGAATTTTTAGT…	Eukaryota; Amoebozoa; Lobosa; Discosea-Flabellinia; Dactylopodida; Paramoebidae; Neoparamoeba; Neoparamoeba_pemaquidensis	0.0	0.0	0.0	0.0	0.0	0.0	0.0	0.0	0.0	0.0	0.0	47.0	0.0	0.0	0.0	0.0	0.0	58.0	0.0	0.0	0.0	0.0	0.0	0.0	0.0	0.0	0.0	0.0	0.0	0.0	0.0	0.0	0.0	0.0	0.0	0.0	0.0	0.0	0.0	0.0	0.0	0.0	0.0	0.0	0.0	0.0	0.0
2283437e3d9b5728df88d429466c9116	AGCTCCAATAGCGTATATTAATGTTGTTGCAGTTAAAAAGCTCGTAGTTGAAACTTGAACATATGATAAGTTTGGTTACTATTTTTATAGTTAACTACTTGTCAGTGTTCTTCCAACTAGATACTCGATTCTGTTCTTAATTGAATGGAATAGCATATTTCGGTGTGTCGATAGTTTATGATAGCTCTTCCATTATGTTGAAGTGTGTAAAAGCATGGATATATGATGAGGGGATCAAGTTATTGTCTATTATTGGAGTTCTAGTTCATTTACTTTGAGAAAATTAGAGTGTTTAAAGCAGCCTCTTAGGGCTCTGAATACATTAGCATGGGATAATAGAATAGGATTTAGGTCAATATATTTGTTGGTTTGAATGAACTAAATAATGATTAATAGGAA…	Eukaryota; Amoebozoa; Lobosa; Discosea-Flabellinia; Vannellida; Vannellidae; Vannella; Vannella_sp.	0.0	0.0	0.0	0.0	0.0	0.0	0.0	0.0	0.0	0.0	48.0	0.0	0.0	0.0	0.0	0.0	0.0	0.0	0.0	0.0	0.0	0.0	0.0	0.0	0.0	0.0	0.0	0.0	0.0	0.0	0.0	0.0	0.0	0.0	0.0	0.0	0.0	0.0	0.0	0.0	0.0	0.0	0.0	0.0	0.0	0.0	0.0
12a201680a0dff652bcd0321e57959ce	AGCTCCAATAGCATATATTAAAGTTGTTGCAGTTAAAAAGCTCGTAGTTGGATTTTGATGTTACTTATTATGACCCGCCTTGTATAAGGTGTGTTTGTTGTGATAAGTACATCTCCTTACTAGACTTTCATGGTTGCACTTAATTGAGTGATCATTTCATTCTGATTCGTTGGGGTGAGTGATGAGTAGACCTACTGGGTTTGAGATTGTGGACGAATTTCTTCGGAGGTTGGTTCTGCTTAGGTTCAGTAACTATTCATTAGAAATCTAGTTCATTTACTTTGAGTAAATTAGAGTGTTCAAGGCAAGCAAATTTGTTTCTGCAATGAATACTATTAGCATGGGATAATGGAACAGGACACGTATTCTAGTTTTCCGTTGGTTTCTAGAATTTTTAGT…	Eukaryota; Amoebozoa; Lobosa; Discosea-Flabellinia; Dactylopodida; Paramoebidae; Neoparamoeba; Neoparamoeba_pemaquidensis	23.0	0.0	0.0	0.0	0.0	0.0	0.0	0.0	0.0	0.0	0.0	0.0	0.0	0.0	0.0	0.0	0.0	0.0	0.0	0.0	0.0	0.0	0.0	0.0	0.0	0.0	0.0	0.0	0.0	0.0	0.0	0.0	0.0	0.0	0.0	0.0	0.0	0.0	0.0	0.0	0.0	0.0	0.0	0.0	0.0	0.0	0.0
7982414d75e175fb5af2ac1cfbae0dc5	AGCTCCAATAGTGTATATTAATTCTGTTGTGGTTAAAAAGCTCGTAGTCGGATTTCGAAGCGTGGGAGTCAAGACCCGTCTAAATGGCGTGGTCCGACACCTGCCTTCCTCTTTCTGGGTGACGGCCCCTGGCCTTTGCGGGTTGGGTGTGCTCCGTTCCCAGTCGTTTATTATGACAAACTCAGAGTGTTCAAAGCAGGCGTAATTGCCTTGAATGCTACAGCATGAGATAATGGAAGATGACGATGGTCTTATTTTGTTGGTTTCTAAGGCTGCCGTAATGATAAATAGGGCCAGTTGGGGTCACTCGTATTGAGTTGTCAGAGGTGAAATTCTATGATTTGCTCAAGACGAACTACTGCGAAAGCATGTGACAAGCATGGTTTCA	Eukaryota; Amoebozoa; Lobosa; Tubulinea; Nolandida; Nolandellidae; Nolandella; Nolandella_sp.	0.0	0.0	0.0	0.0	0.0	0.0	0.0	0.0	0.0	0.0	0.0	0.0	0.0	0.0	0.0	0.0	0.0	0.0	0.0	0.0	0.0	0.0	0.0	0.0	0.0	0.0	0.0	0.0	0.0	0.0	0.0	0.0	0.0	0.0	0.0	0.0	0.0	0.0	0.0	4.0	0.0	0.0	0.0	0.0	0.0	0.0	0.0
e025d6e796fc4a473902a2616a97ca51	AGCTCCAATAGCGTATATTAATGTTGTTGCAGTTAAAAAGCTCGTAGTTGGATCTCGGGGCGTGGAGGCGTCGGTCCGCCGTGAAGGTGTGCACTGGCCCGCCCGCTCTTTCCTTGGGGACGTTCGCCCTCGCCATTAATTTGGCGGTGGTATTCCGGCTTCGGCTGGTTTCGCTGGGCGGCACTCGTGTCGCTGAGTGGAGCGCCCCATCTTTTACCTTGAATAAATTAGAGTGTTCCAAGCAGGCATGTTCGCCGTGAATACATTAGCATGGGATAATGGAATAGGACTTTGGTGCTATTTCGTTGGTTTTCAGAACCAGAGTAATGATTAATAGGGACAGTTGGGGGCATTCGTATTTAGTTGTCAGAGGTGAAATTCTTGGATTTACGAAAGACG…	Eukaryota; Amoebozoa; Lobosa; Lobosa_X; Stygamoebida; Vermistella-lineage; Vermistella; Vermistella_sp.	0.0	0.0	0.0	0.0	0.0	0.0	0.0	0.0	0.0	0.0	0.0	0.0	0.0	0.0	0.0	0.0	0.0	0.0	0.0	0.0	53.0	0.0	0.0	0.0	0.0	0.0	0.0	0.0	0.0	0.0	0.0	0.0	0.0	0.0	0.0	0.0	0.0	0.0	0.0	0.0	0.0	0.0	0.0	0.0	0.0	0.0	0.0
b0688bb1f864446c6a7d9c60e8c0aa8b	AGCTCCAATAGCATATATTAAAGTTGTTGCAGTTAAAAAGCTCGTAGTTGGATTTTGATGTTACTTATTATGACCCGCCTTGTATAAGGTGTGTTTGTTGTGATAAGTACATCTCCTTACTAGACTTTCATGATTGCACTTAATTGAGTGATCATTTCATTCTGATTCGTTGGGGTGAGTGATGAGTAGACCTACTGGGTTTGAGATTGTGGACGAATTTCTTCGGAGGTTGGTTCTGCTTAGATTCAGTAACTATTCATTAGAAATCTAGTTCATTTACTTTGAGTAAATTAGAGTGTTCAAGGCAAGCAAATTTGTTTCTGCAATGAATACTATTAGCATGGGATAATGGAACAGGACACGTATTCTAGTTTTCCGTTGGTTTCTAGAATTTTTAGT…	Eukaryota; Amoebozoa; Lobosa; Discosea-Flabellinia; Dactylopodida; Paramoebidae; Neoparamoeba; Neoparamoeba_pemaquidensis	0.0	0.0	0.0	0.0	0.0	0.0	0.0	0.0	0.0	0.0	0.0	0.0	0.0	0.0	0.0	0.0	0.0	3.0	0.0	0.0	0.0	0.0	0.0	0.0	0.0	0.0	0.0	0.0	0.0	0.0	0.0	0.0	0.0	0.0	0.0	0.0	0.0	0.0	0.0	0.0	0.0	0.0	0.0	0.0	31.0	0.0	0.0
45af02e27c839dc4a36102af8f26245a	AGCTCCATCAGTGTATATTAACGTTGTTGCGGTTAAAAAGCTCGTAGTTGGATTTCGAAGTGCGAAAGCCAAGACCCATCAAATTGGTGTGGTCCGGCAGTCGCCTTCTAGCTTAGGGTAACAGCCTCTCTTCCTTTACGGGTTGGGATGTGCCGTTCCCTATCTTTTACTTTGATAAAATCAGAGTGTTCAAAGCAGGCGTCACTTGCCTTGAATGTTGCCGCAAGGGATAATAGAATATGACTTCGGTCTTATTTTGTTGGTTTCTAGGGCTGAAGTAATGACTAATAGGGACAGTTGGGGGCGCTCGTATTGAGTTGTCAGAGGTGAAATTCTAGGATTTACTCAAGACGGACTACTGCGAAAGCATTCGCCAAGGATGTTTTCA	Eukaryota; Amoebozoa; Lobosa; Tubulinea; Echinamoebida; Vermamoebidae; Hartmannella; Hartmannella_abertawensis	0.0	0.0	0.0	0.0	0.0	0.0	0.0	0.0	104.0	0.0	0.0	0.0	0.0	0.0	0.0	0.0	28.0	0.0	0.0	0.0	0.0	520.0	0.0	0.0	0.0	0.0	0.0	0.0	0.0	0.0	0.0	0.0	0.0	0.0	0.0	0.0	0.0	0.0	0.0	0.0	0.0	0.0	0.0	0.0	0.0	0.0	0.0
5fca7e1b6082b05613e64b39660d165c	AGCTCCAATAGCATATATTAAAGTTGTTGCAGTTAAAAAGCTCGTAGTTGGATTTTGATGTTACTTTTCATAACCTGCCTTGTATAAGGTATGTTTGTTGTGATTAGTTCATCTCCTTACTAGACTTTCATGATTACACTTAATTGAGTGATCATTTCATTCTGATTCGTTGGGGTGAGTGATGAGTAGACCTACTGGGTTTGAGATTGTGGATGAACTTCTTCGGAGGTTGGTTCTGCTTGGATTCAGTAACTATTTATTAGAAATCTAGTTCATTTACTTTGAGTAAATTAGAGTGTTCAAGGCAAGCAAATTTGTTTCTGCAATGAATACTATTAGCATGGGATAATGGAACAGGACACGTATTCTAGTTTTCCGTTGGTTTCTAGAATTTTTAGT…	Eukaryota; Amoebozoa; Lobosa; Discosea-Flabellinia; Dactylopodida; Paramoebidae; Neoparamoeba; Neoparamoeba_pemaquidensis	0.0	0.0	0.0	0.0	0.0	0.0	0.0	0.0	0.0	0.0	0.0	54.0	0.0	0.0	0.0	0.0	0.0	0.0	0.0	0.0	0.0	0.0	0.0	0.0	0.0	0.0	0.0	0.0	0.0	0.0	0.0	0.0	0.0	0.0	0.0	0.0	0.0	0.0	0.0	0.0	0.0	0.0	0.0	0.0	0.0	0.0	0.0
8220070b13a95e4c1e80681bbc3b726d	AGCTCCAATAGTGTATATTAAAGTTGCTGCAGTTAAAAAGCTCGTAGTTGGATGTCGGTTATTGTAAGAAGTGTCTACATTTTAAATGTACGTACATGACTTCAATACCTTCTTTCAGATTGTGAATCTAATTCGCATCTGATATTTTACTTTGAGAAAATTAGAGTGTTCAAAGCAGGCGTAACAATGCCTTTGAATATATTAGCATGGGATAATGAAATAAGACTTTTTGCCTTATTCTCGTTGGTTCTTTGGGCTAAAGTAATGATTAATAGGGACAGTTGGGGTTATCTGTATTTGATCGCCAGAGGTGAAATTCTAAGACTGATCAAAGACAAACTAGTGCGAAAGCATTTAACAAGGATGTTTTCA	Eukaryota; Amoebozoa; Lobosa; Tubulinea; Leptomyxida; Flabellulidae; Flabellulidae_X; Flabellulidae_X_sp.	0.0	0.0	0.0	0.0	0.0	0.0	0.0	0.0	0.0	0.0	0.0	0.0	0.0	0.0	0.0	0.0	0.0	49.0	0.0	0.0	0.0	0.0	0.0	0.0	0.0	0.0	0.0	0.0	0.0	0.0	0.0	0.0	0.0	0.0	0.0	0.0	0.0	0.0	0.0	0.0	0.0	0.0	0.0	0.0	0.0	0.0	0.0
b4e3e584a09c1c70975dce1f996dea05	AGCTCCATCAGTGTATATTAACGTTGTTGCGGTTAAAAAGCTCGTAGTTGGATTTCGAAGTTGTAAAGATCAAGATCCATCAAATTGATGTGGTCCGATGTTTGCCTTCTAATTTAGAGTAATAATCTTGTTTCCTTTGCGGGTTATAAGAATTTATTCTCTATCATTTACTTTGATAAAATCAGAGTGTTCAAAGCAGGCGTCAACTTGCCTTGAATGTTGCCGCAAGGGATAATAAAATATGACTTCGGTCTTATTTTGTTGGTTTCTAGGGCTGAAGTAATGATAAATAGGGACAGTCGGGGGCGCTCGTATTGAATTGTCAGAGGTGAAATTCTAGGATTTATTCAAGACGAACTAATGCGAAAGCATTCGCCAAGGATGTTTTCA	Eukaryota; Amoebozoa; Lobosa; Tubulinea; Echinamoebida; Vermamoebidae; Hartmannella; Hartmannella_abertawensis	0.0	0.0	0.0	0.0	0.0	0.0	0.0	0.0	0.0	0.0	0.0	39.0	0.0	0.0	0.0	0.0	0.0	66.0	0.0	0.0	0.0	0.0	0.0	0.0	0.0	0.0	0.0	0.0	0.0	0.0	0.0	0.0	0.0	0.0	0.0	0.0	0.0	0.0	0.0	0.0	0.0	0.0	0.0	0.0	71.0	0.0	0.0
b3089b4a52f7189537b6489d003ee7ac	AGCTCCAATAGTGTATACTAAAGTTGCTGCAGTTAAAAAGCTCGTAGTTGGATTTCGGTTAATAGTGATACAGTCTACATTTTTATATGTACGCACTGTTGAATTATTTCCTTTATTTTACATATACAATTTATTGTGTTGTAAATCTTTTACTTTGAAAAAATTAGAGTGTTCAAAGCAGGCGTAACAATGCCTTTGAATATATTAGCATGGGATAATGAAATAAGACTTTTTGCCTTATTCTCGTTGGTTCTTGGGGCTAAAGTAATGATTAATAGGGATAGTTGGGGTCATTAGTATTTAATTGTCAGAGGTGAAATTCTAAGATTTATTAAAGACTAACTACTGCGAAAGCATTTGACAAGGATGTTTTCA	Eukaryota; Amoebozoa; Lobosa; Tubulinea; Leptomyxida; Flabellulidae; Paraflabellula	0.0	0.0	0.0	0.0	0.0	0.0	0.0	4.0	0.0	0.0	0.0	0.0	0.0	0.0	0.0	0.0	0.0	0.0	0.0	72.0	0.0	0.0	0.0	0.0	0.0	0.0	0.0	0.0	0.0	0.0	0.0	0.0	0.0	0.0	0.0	0.0	0.0	0.0	0.0	0.0	0.0	0.0	0.0	0.0	0.0	0.0	0.0
6995156d71f05297a20352b6fbd78b1f	AGCTCCAATAGCATATATTAAAGTTGTTGCAGTTAAAAAGCTCGTAGTTGGATTTTGAAATGTTATAAAACAACCCGCTTTTGTAAGTGTGTTTTTGTTGTTTTATATCTTTCTCCTTACTAGTCTTTCACTATTGTTCTTCATTGATCGATAGTTTCATCTCTCTTTTGGGGTGAGTGATGGTTAGACCTCTTGGGTTTAGGATTGTGGATGATTGCTTCGGTGATCATTCTGTTTAGATTCAAGAACTAGTCATTAGAAATCTAGTTCTTTTACTTTGAGTAAATTAGAGTGTTCAAGGCAAGCAAATTATTATTGTTGCAATGAATACTATTAGCATGGGATAATGGAACAGGACACGTATTCTAGTTTTCTGTTGGTTTCTAGAATTTTTTGGCT…	Eukaryota; Amoebozoa; Lobosa; Discosea-Flabellinia; Dactylopodida; Paramoebidae; Neoparamoeba; Neoparamoeba_branchiphila	0.0	0.0	0.0	0.0	0.0	0.0	0.0	0.0	0.0	0.0	0.0	0.0	0.0	0.0	0.0	0.0	0.0	0.0	0.0	0.0	0.0	0.0	0.0	0.0	0.0	0.0	0.0	0.0	0.0	0.0	0.0	0.0	0.0	0.0	0.0	0.0	0.0	46.0	0.0	0.0	0.0	0.0	0.0	0.0	0.0	0.0	0.0
200ccfb84f76a7b19b0f7165f4f7e051	AGCTCCAATAGCATATATTAAAGTTGTTGCAGTTAAAAAGCTCGTAGTTGGATTTTGATGTTACTTATTATGACCCGCCTTGTATAAGGTGTGTTTGTTGTGATAAGTACATCTCCTTACTAGACTTTCATGATTGCACTTAATTGAGTGATCATTTCATTCTGATTCGTTGGGGTGAGTGATGAGTAGACCTACTGGGTTTGAGATTGTGGACGAATTTCTTCGGAGGTTGGTTCTGCTTAGATTCAGTAACTATTCATTAGAAATCTAGTTCATTTACTTTGAGTAAATTAGAGTGTTCAAGGCAAGCAAATTTGTTTCTGCAATGAATACTATTAGCATGGGATAATGGAACAGGACACGTATTCTAGTTTTCCGTTGGTTTCTAGAATTTTTAGT…	Eukaryota; Amoebozoa; Lobosa; Discosea-Flabellinia; Dactylopodida; Paramoebidae; Neoparamoeba; Neoparamoeba_pemaquidensis	0.0	0.0	0.0	0.0	0.0	0.0	0.0	0.0	0.0	0.0	0.0	0.0	0.0	0.0	0.0	0.0	0.0	0.0	0.0	0.0	0.0	0.0	0.0	0.0	0.0	0.0	0.0	0.0	0.0	0.0	0.0	0.0	0.0	0.0	0.0	0.0	0.0	0.0	0.0	0.0	0.0	0.0	0.0	0.0	39.0	0.0	0.0
b4e1ee5da7ee73b8e6c0766ed23bc89a	AGCTCCAATAGCATATATTAAAGTTGTTGCAGTTAAAAAGCTCGTAGTTGGATTTTGGAATCAGGGAAGCGCGGTCCGCCAGGAATGGTGTGTACTGGTTTTCCGGTTCTCCCTACTGGATACTCGCCACTGCACTTTACTGGGTGGTGGTTCCGTTGCCGCAAGGTGGCGGATGCAGGAGGGGTCTGGTGCATAGGATGTGGATGTGTTACGCTTCGGTGTGGTGCGTTCTGCCTGTGTAGCTTCCTTTCTGTAGGGTTCCAGTTCGTTTACTTTGAGTAAATTAGAGTGTTCAAAGCAGGCAAACGCCTTGAATACTATTAGCATGGGATAATGGAACAGGACGTTGGTTCTATTTTGTTGGTTTCTAGAACTAATGTAATGATTAAAAGGGATAGT…	Eukaryota; Amoebozoa; Lobosa; Discosea-Flabellinia; Dactylopodida; Paramoebidae; Pseudoparamoeba; Pseudoparamoeba_pagei	0.0	0.0	0.0	0.0	0.0	0.0	0.0	0.0	0.0	0.0	0.0	0.0	0.0	0.0	0.0	0.0	0.0	12.0	0.0	0.0	0.0	0.0	0.0	0.0	0.0	0.0	0.0	0.0	0.0	0.0	0.0	0.0	0.0	0.0	0.0	0.0	0.0	0.0	0.0	0.0	0.0	0.0	0.0	0.0	0.0	0.0	0.0
2b84faacd7a076d78028b08eca945710	AGCTCCAATAGCATATATTAAAGTTGTTGCAGTTAAAAAGCTCGTAGTTGGATTTTGATGTTACTTATTATGACCCGCCTTGTATAAGGTGTGTTTGTTGTGATAAGTACATCTCCTTACTAGACTTTCATGGTTGCACTTAATTGAGTGATCATTTCATTCTGATTCGTTGGGGTGAGTGATGAGTAGACCTACTGGGTTTGAGATTGTGGACGAATTTCTTCGGAGGTTGGTTCTGCTTAGGTTCAGTAACTATTCATTAGAAATCTAGTTCATTTACTTTGAGTAAATTAGAGTGTTCAAGGCAAGCAAATTTGTTTCTGCAATGAATACTATTAGCATGGGATAATGGAACAGGACACGTATTCTAGTTTTCCGTTGGTTTCTAGAATTTTTAGT…	Eukaryota; Amoebozoa; Lobosa; Discosea-Flabellinia; Dactylopodida; Paramoebidae; Neoparamoeba; Neoparamoeba_pemaquidensis	54.0	0.0	0.0	0.0	0.0	0.0	0.0	0.0	0.0	0.0	0.0	0.0	0.0	0.0	0.0	0.0	0.0	0.0	0.0	0.0	0.0	0.0	0.0	0.0	0.0	0.0	0.0	0.0	0.0	0.0	0.0	0.0	0.0	0.0	0.0	0.0	0.0	0.0	0.0	0.0	0.0	0.0	0.0	0.0	0.0	0.0	0.0
148400aacb2f17f2189593ba67588406	AGCTCCAATAGCGTATATTAATGTTGTTGCAGTTAAAAAGCTCGTAGTTGAAACTTGAACATATGATAAGTTTGGTTACTATTTTTATAGTTAACTACTTATCAGTGTTCTTCCAACTAGATACTCGATTCTGTTCTTAGTTGAATGGAATAGCATATTTCGGTGTGTCGATAGTTTATGATAGCTCTTCCATTATGTTGAAGTGTGTAAAAGCATGGATATATAATGAGGAGATCAAGTTATTGTCTATTATTGGAGTTCTAGTTCATTTACTTTGAGAAAATTAGAGTGTTTAAAGCAGCCTCTTAGGGCTCTGAATACATTAGCATGGGATAATAGAATAGGATTTAGGTCAATATATTTGTTGGTTTGAATGAACTAAATAATGATTAATAGGAA…	Eukaryota; Amoebozoa; Lobosa; Discosea-Flabellinia; Vannellida; Vannellidae; Vannella; Vannella_sp.	0.0	0.0	0.0	0.0	0.0	0.0	0.0	0.0	0.0	0.0	19.0	0.0	0.0	0.0	0.0	0.0	0.0	0.0	0.0	0.0	0.0	0.0	0.0	0.0	0.0	0.0	0.0	0.0	0.0	0.0	0.0	0.0	0.0	0.0	0.0	0.0	0.0	0.0	0.0	0.0	0.0	0.0	0.0	0.0	0.0	0.0	0.0
f80cae1e5c97c133fd2d06f20c32d602	AGCTCCAATAGCATATATTAAAGTTGTTGCAGTTAAAAAGCTCGTAGTTGGATTTTGATGTTACTTTTCATAACCTGCCTTGTATAAGGTATGTTTGTTGTGATTTGTACATCTCCTTACTAGACTTTCATGATTGCACTTAATTGAGTGATCATTTCATCTTGATTTATTGGGGTGAGTGATGAGTAGACCTACTGGGTTCGAGATTGTGGATGAACTTCTTCGGAGGTTGGTTCTGCTTGGTTTCAGTAACTATTCATTAGAAATCTAGTTCATTTACTTTGAGTAAATTAGAGTGTTCAAGGCAAGCAAATTTGTTTCTGCAATGAATACTATTAGCATGGGATAATGGAACAGGACACGTATTCTAGTTTTCCGTTGGTTTCTAGAATTTTTAGT…	Eukaryota; Amoebozoa; Lobosa; Discosea-Flabellinia; Dactylopodida; Paramoebidae; Neoparamoeba; Neoparamoeba_pemaquidensis	0.0	0.0	0.0	0.0	0.0	0.0	0.0	0.0	0.0	0.0	0.0	0.0	0.0	0.0	0.0	0.0	0.0	40.0	0.0	0.0	0.0	0.0	0.0	0.0	0.0	0.0	0.0	0.0	0.0	0.0	0.0	0.0	0.0	0.0	0.0	0.0	0.0	0.0	0.0	0.0	0.0	0.0	0.0	0.0	0.0	0.0	0.0
226cc9b41e19b00199533a6f3d766c7d	AGCTCCAATAGTGTATATTAAAGTTGCTGCAGTTAAAAAGCTCGTAGTTGGATGTCGGTTATTGTGAGAAGTGTCTACATTTTATATGTACGTACATGACTCCAATACCTTCTTTCAGTTTGTGAATCTTATTCGCAACTGATATTTTACTTTGAGAAAATTAGAGTGTTCAAAGCAGGCGTAACAATGCCTTTGAATATATTAGCATGGGATAATGAAATAAGACTTTTTGCCTTATTCTCGTTGGTTCTTTGGGCTAAAGTAATGATTAATAGGGACAGTTGGGGTTATCTGTATTTGATCGCCAGAGGTGAAATTCTAAGACTGATCAAAGACAAACTAGTGCGAAAGCATTTAACAAGGATGTTTTCA	Eukaryota; Amoebozoa; Lobosa; Tubulinea; Leptomyxida; Flabellulidae; Flabellulidae_X; Flabellulidae_X_sp.	0.0	0.0	0.0	0.0	0.0	0.0	0.0	0.0	0.0	0.0	0.0	0.0	0.0	0.0	0.0	0.0	0.0	89.0	0.0	0.0	0.0	0.0	0.0	0.0	0.0	0.0	0.0	0.0	0.0	0.0	0.0	0.0	0.0	0.0	0.0	0.0	0.0	0.0	0.0	0.0	0.0	0.0	0.0	0.0	0.0	0.0	0.0
f76295d72c482905344d3e20bdf953a9	AGCTCCAATAGCATATATTAAAGTTGTTGCAGTTAAAAAGCTCGTAGTTGGATTTTGATGTTACTTATTATGACCCGCCTTGTATAAGGTGTGTTTGTTGTGATAAGTACATCTCCTTACTAGACTTTCATGATTGCACTTCATTGAGTGATCATTTCATTCTGATTCGTTGGGGTGAGTGATGAGTAGACCTACTGGGTTTGAGATTGTGGACGAACTTCTTCGGAGGTTGGTTCTGCTTAGGTTCAGTAACTATTCATTAGAAATCTAGTTCATTTACTTTGAGTAAATTAGAGTGTTCAAGGCAAGCAAATTTGTTTCTGCAATGAATACTATTAGCATGGGATAATGGAACAGGACACGTATTCTAGTTTTCCGTTGGTTTCTAGAATTTTTAGT…	Eukaryota; Amoebozoa; Lobosa; Discosea-Flabellinia; Dactylopodida; Paramoebidae; Neoparamoeba; Neoparamoeba_pemaquidensis	0.0	0.0	0.0	0.0	0.0	0.0	0.0	0.0	0.0	0.0	0.0	0.0	0.0	35.0	0.0	0.0	0.0	0.0	0.0	0.0	0.0	0.0	0.0	0.0	0.0	0.0	0.0	0.0	0.0	0.0	0.0	0.0	0.0	0.0	0.0	0.0	0.0	0.0	0.0	0.0	0.0	0.0	0.0	0.0	0.0	0.0	0.0
4ce96dec7dc625539339939241792b89	AGCTCCATCAGTGTATATTAACGTTGTTGCGGTTAAAAAGCTCGTAGTTGGATTTCGAAGTTGTAAAGATCAAGATCCGTCAAATTGACGTGGTCCGATGTTTGCCTTCTAATTTAGAGTAATAATCTTATTTCCTTTGCGGGTTATAGGAACTTATTCTCTATCATTTACTTTGATAAAATCAGAGTGTTCAAAGCAGGCGTCAACTTGCCTTGAATGTTGCCGCAAGGGATAATAAAATATGACTTCGGTCTTATTTTGTTGGTTTCTAGGGCTGAAGTAATGATAAATAGGGACAGTCGGGGGCGCTCGTATTGAATTGTCAGAGGTGAAATTCTAGGATTTATTCAAGACGAACTAATGCGAAAGCATTCGCCAAGGATGTTTTCA	Eukaryota; Amoebozoa; Lobosa; Tubulinea; Echinamoebida; Vermamoebidae; Hartmannella; Hartmannella_abertawensis	0.0	0.0	0.0	0.0	0.0	0.0	0.0	0.0	0.0	0.0	0.0	14.0	0.0	0.0	0.0	0.0	0.0	89.0	0.0	0.0	0.0	0.0	0.0	0.0	0.0	0.0	0.0	0.0	0.0	0.0	0.0	0.0	0.0	24.0	0.0	0.0	0.0	0.0	0.0	0.0	0.0	0.0	0.0	0.0	55.0	0.0	0.0
58700dd591d72c0ce5faa364759cbe51	AGCTCCATCAGTGTATATTAACGTTGTTGCGGTTAAAAAGCTCGTAGTTGGATTTCGAAGTGCGAAAGTCAAGACCCATCAAATTGGTGTGGTCCGACAGTCGCCTTCTAGCTTAGGGTAATAGCCTCGTTTCCTTTGCGGGTTACGATGTGCCGTTCCCTATCTTTTACTTTGATAAAATCAGAGTGTTCAAAGCAGGCGTCACTTGCCTTGAATGTTGCCGCAAGGGATAATAGAATATGACTTCGGTCTTATTTTGTTGGTTTCTAAGGCTGAAGTAATGACTAATAGGGACAGTCGGGGGCGCTTGTATTGTGCTGTCAGAGGTGAAATTCTAGGATTTGCACAAGACAAACTACTGCGAAAGCATTCGCCAAGGATGTTTTCA	Eukaryota; Amoebozoa; Lobosa; Tubulinea; Echinamoebida; Vermamoebidae; Hartmannella; Hartmannella_abertawensis	0.0	0.0	0.0	0.0	0.0	476.0	0.0	0.0	0.0	0.0	0.0	0.0	0.0	0.0	0.0	0.0	0.0	0.0	0.0	0.0	0.0	0.0	0.0	0.0	0.0	0.0	0.0	0.0	0.0	0.0	0.0	0.0	0.0	0.0	0.0	0.0	0.0	0.0	0.0	355.0	0.0	0.0	0.0	0.0	0.0	0.0	0.0
50acbd53ffc231e4a807311daeb0992e	AGCTCCAATAGCATATATTAAAGTTGTTGCAGTTAAAAAGCTCGTAGTTGGATTTTGATGTTACTTATTATGACCCGCCTTGTATAAGGTGTGTTTGTTGTGATAAGTACATCTCCTTACTAGACTTTCATGATTGCACTTAATTGAGTGATCATTTCATTCTGATTCGTTGGGGTGAGTGATGAGTAGACCTACTGGGTTTGAGATTGTGGACGAACTTCTTCGGAGGTTGGTTCTGCTTAGATTCAGTAACTATTCATTAGAAATCTAGTTCATTTACTTTGAGTAAATTAGAGTGTTCAAGGCAAGCAAATTTGTTTCTGCAATGAATACTATTAGCATGGGATAATGGAACAGGACACGTATTCTAGTTTTCCGTTGGTTTCTAGAATTTTTAGT…	Eukaryota; Amoebozoa; Lobosa; Discosea-Flabellinia; Dactylopodida; Paramoebidae; Neoparamoeba; Neoparamoeba_pemaquidensis	0.0	0.0	0.0	0.0	0.0	0.0	0.0	101.0	0.0	0.0	0.0	0.0	0.0	0.0	0.0	0.0	0.0	0.0	0.0	0.0	0.0	0.0	0.0	0.0	0.0	0.0	0.0	0.0	0.0	0.0	0.0	0.0	0.0	0.0	0.0	0.0	0.0	0.0	0.0	0.0	0.0	0.0	0.0	0.0	0.0	0.0	0.0
897938626a5ac3feb25eb8fcada4872b	AGCTCCATCAGTGTATATTAACGTTGTTGCGGTTAAAAAGCTCGTAGTTGGATTTCGAAGAGCGAAGATCAAGACTCATCAAATTGGTGTAGTCCGATAATCGCCTTCTAGCTTTAGGTAATAGCCTTTCATCCTTAACGGGTTGGAATGTGTTGTTCCTAATCTTTTACTTTGATAAAATCAGAGTGTTCAAAGCAGGCGTCACTTGCCTTGAATGTTGCCGCAAGGGATAATAGAATATGACTTCGGTCTTATTTTGTTGGTTTCTAGGGCTGAAGTAATGACTAATAGGGACAGTTGGGGGCGCTCGTATTGAATCGTCAGAGGTGAAATTCTAGGATTGATTCAAGACGAACTACTGCGAAAGCATTCGCCAAGGATGTTTTCA	Eukaryota; Amoebozoa; Lobosa; Tubulinea; Echinamoebida; Vermamoebidae; Hartmannella; Hartmannella_abertawensis	0.0	0.0	0.0	0.0	0.0	0.0	0.0	0.0	0.0	0.0	0.0	0.0	0.0	0.0	0.0	0.0	0.0	0.0	0.0	0.0	0.0	0.0	0.0	0.0	0.0	0.0	0.0	0.0	0.0	0.0	0.0	0.0	0.0	0.0	0.0	0.0	0.0	0.0	0.0	0.0	0.0	0.0	0.0	0.0	0.0	0.0	0.0
13bdf2164e0199c0d955cb7448ad1630	AGCTCCAATAGCATATATTAAAGTTGTTGCAGTTAAAAAGCTCGTAGTTGGATTTTGATGTTATTTATTATGACCCGCCTTGTATAAGGTGTGTTTGTTGTGATAAGTACATCTCCTTACTAGACTTTCATGATTGCACTTAATTGAGTGATCATTTCATTCTGATTCGCGTTGGGGTGAGTGATGAGTAGACCTACTGGGTTTGAGATTGTGGACGAACTTCTTCGGAGGTTGGTTCTGCTTAGATTCAGTAACTATTCATTAGAAATCTAGTTCATTTACTTTGAGTAAATTAGAGTGTTCAAGGCAAGCAAATTTGTTTCTGCAATGAATACTATTAGCATGGGATAATGGAACAGGACACGTATTCTAGTTTTCCGTTGGTTTCTAGAATTTTTA…	Eukaryota; Amoebozoa; Lobosa; Discosea-Flabellinia; Dactylopodida; Paramoebidae; Neoparamoeba; Neoparamoeba_pemaquidensis	0.0	0.0	0.0	0.0	0.0	0.0	0.0	0.0	0.0	0.0	0.0	0.0	0.0	0.0	0.0	0.0	0.0	0.0	0.0	47.0	0.0	0.0	0.0	0.0	0.0	0.0	0.0	0.0	0.0	0.0	0.0	0.0	0.0	0.0	0.0	0.0	0.0	0.0	0.0	0.0	0.0	0.0	0.0	0.0	0.0	0.0	0.0
f87200dec50caa619663e8e9ac989de9	AGCTCCAATAGCGTATATTAATATTGTTGCAGTTAAAACGCTCGTAGTTGAATTTTGAATTAAATTAAAGTTTGGTTTTCTTGATTGATAACTACTTTCATTTATTCTTCCTACTAGTAACTCGATTCTGTTCTTAATTGAATGGAATAGTATCTTTCGGGATATCATTTAATTTATTTAGTTCCACTATTTAATCGTAAAGTGTAAAAACTTGAAAATTAAATAAGTGGGGTTAACTAAATAGATTAAGTGGAGTTCTAGTTCATTTACTTTGAGAAAATTAGAGTGTTCAAAGCAGTCTCTTGGGACTTTGTATATATTAGCATGGGATAATAAAATAGGATCTAATTATTCTATTTGTTGGTTTTAAATAATTAGATAATGATTAATAGGGACAGT…	Eukaryota; Amoebozoa; Lobosa; Discosea-Flabellinia; Vannellida; Vannellidae; Vannella; Vannella_plurinucleolus	0.0	0.0	0.0	0.0	0.0	0.0	0.0	0.0	0.0	0.0	0.0	0.0	0.0	0.0	0.0	0.0	0.0	0.0	0.0	0.0	0.0	0.0	0.0	0.0	0.0	0.0	0.0	0.0	0.0	0.0	0.0	0.0	0.0	0.0	0.0	0.0	0.0	0.0	0.0	0.0	25.0	0.0	0.0	0.0	0.0	0.0	0.0
e33b5982756ae2cd1d00d883b3bca939	AGCTCCAATAGCGTATATTAATGTTGTTGCAGTTAAAAAGCTCGTAGTTGAAACTTGAACATATGATAAGTTTGGTTACTATTTTTATAGTTAACTACTTATCAGTGTTCTTCCAACTAGATACTCGATTCTGTTCTTAATTGAATGGAATAGCATATTTCGGTGTGTCGATAGTTTATAATAGCTCTTCCATTATGTTGAAGTGTGTAAAAGCATGGATATATGATGAGGGGATCAAGTTATTGTTTATTATTGGAGTTCTAGTTCATTTACTTTGAGAAAATTAGAGTGTTTAAAGCAGCCTCTTGGGGCTCTGAATACATTAGCATGGGATAATAGAATAGGATTTAGGTCAATATATTTGTTGGTTTGAATGAACTAAATAATGATTAATAGGAA…	Eukaryota; Amoebozoa; Lobosa; Discosea-Flabellinia; Vannellida; Vannellidae; Vannella; Vannella_sp.	0.0	0.0	0.0	0.0	0.0	0.0	0.0	0.0	0.0	0.0	72.0	0.0	0.0	0.0	0.0	0.0	0.0	0.0	0.0	0.0	0.0	0.0	0.0	0.0	0.0	0.0	0.0	0.0	0.0	0.0	0.0	0.0	0.0	0.0	0.0	0.0	0.0	0.0	0.0	0.0	0.0	0.0	0.0	0.0	0.0	0.0	0.0
6f8cd7f7c0576782454b2f939da11800	AGCTCCAATAGCGTATATTAATATTGTTGCAGTTAAAACGCTCGTAGTTGAATTTTGAATTAAATTAAAGTTTGGTTTTCTTGATTGATAACTACTTTGATTTATTCTTCCTACTAGTAACTCGATTCTGTTCTTAATTGAATGGAATAGTATCTTTCGGGGTATCATTTGGTTTGTTTAGTTCCACTATTTAATCGTAAAGTGTAAAAACTTGAAGGTTAAATAAGTGGGGTTAATTAAATAGATTAAGTGGAGTTCTAGTTCATTTACTTTGAGAAAATTAGAGTGTTCAAAGCAGTCTCTTGGGACTTTGTATATATTAGCATGGGATAATAAAATAGGATCTAATTATTCTATTTGTTGGTTTTAAATAATTAGATAATGATTAATAGGGACAGT…	Eukaryota; Amoebozoa; Lobosa; Discosea-Flabellinia; Vannellida; Vannellidae; Vannella; Vannella_plurinucleolus	0.0	0.0	0.0	0.0	0.0	0.0	0.0	0.0	0.0	0.0	0.0	0.0	0.0	0.0	0.0	0.0	0.0	0.0	0.0	0.0	0.0	0.0	0.0	0.0	0.0	0.0	0.0	0.0	0.0	0.0	0.0	0.0	0.0	0.0	0.0	0.0	0.0	0.0	0.0	0.0	28.0	0.0	0.0	0.0	0.0	0.0	0.0
679afca12605f6728f6a1d69d125a6b5	AGCTCCAATAGCATATATTAAAGTTGTTGCAGTTAAAAAGCTCGTAGTTGGATTTTGAAATGTTATAAAACAGCCCGCTTTTGTAAGTGTGTTTTTGTTGTTTTATATCTTTCTCCTTACTAGACTTTCACTATTGTTCTTCATTGATCGATAGTTTCATCTCTCTTTTGGGGTGAGTGATGGTTAGACCTCTTGGGTTTAGGATTGTGGATGATTGCTTCGGTGATTGTTCTGCTTAGATTCAAGAACTAATCATTAGAAATCTAGTTCTTTTACTTTGAGTAAATTAGAGTGTTCAAGGCAAGCAAATTATTATTGTTGCAATGAATACTATTAGCATGGGATAATGGAACAGGACACGTATTCTAGTTTTCTGTTGGTTTCTAGAATTTTTTGGCT…	Eukaryota; Amoebozoa; Lobosa; Discosea-Flabellinia; Dactylopodida; Paramoebidae; Neoparamoeba; Neoparamoeba_branchiphila	0.0	0.0	0.0	0.0	0.0	0.0	0.0	0.0	0.0	0.0	0.0	0.0	0.0	0.0	0.0	0.0	0.0	0.0	0.0	0.0	0.0	0.0	0.0	0.0	0.0	0.0	0.0	0.0	0.0	0.0	0.0	0.0	0.0	0.0	0.0	0.0	0.0	30.0	0.0	0.0	0.0	0.0	0.0	0.0	0.0	0.0	0.0
08a69b25de5a880ad8e3a4faa0c58d74	AGCTCTAATAGCGTATATTAATGTTGTTGCAGTTAAAAAGCTCGTAGTTGAATTTTGAACATTTTTAACAAGTTTGGTTTACTTTTTCAAAGTATGACTACTTGTTAGTGTTCTTCCTACTAGATACTCGATACTGTTCTTAATTGAATGGTATAGCATTTCGCAAGAGATGTCGATAGATGATAATAGCTCCTCCAATATGTGGAGATGCGTAAAAACATCAAAATACTTTGAGTGGATCAAGTTATTATTTTTTATTGGAGTTCTAGTTCATTTACTTTGAGAAAATTAGAGTGTTTCAAGCAGCCTCTTTGGGCTCTGAATATATTAGCATGGGATAATAGAATAGGATTTAAATTTTATATTTGTTGGTTTGAATAATTTAAATAATGATTAATA…	Eukaryota; Amoebozoa; Lobosa; Discosea-Flabellinia; Vannellida; Vannellidae; Vannella; Vannella_sp.	0.0	8.0	0.0	0.0	0.0	0.0	0.0	0.0	0.0	0.0	0.0	0.0	0.0	0.0	0.0	0.0	0.0	0.0	0.0	0.0	0.0	0.0	0.0	0.0	0.0	0.0	0.0	0.0	0.0	0.0	0.0	0.0	0.0	0.0	0.0	0.0	0.0	0.0	0.0	0.0	0.0	0.0	0.0	0.0	0.0	0.0	0.0
a1893410d2148fb23022a340ad65b57f	AGCTCCAATAGCATATATTAAAGTTGTTGCAGTTAAAAAGCTCGTAGTTGGATTTTGATGTTACTTATTGTGACCCGCCTTGTATAAGGTGTGTTTGTTGTGATAAGTACATCTCCTTACTAGACTTTCATGGTTGCACTTAATTGAGTGACCATTTCATTCTGATTCGTTGGGGTGAGTGATGAGTAGACCTACTGGGTTTGAGATTGTGGACGAACTTCTTCGGAGGTTGGTTCTGCTTAGATTCAGTAACTATTCATTAGAAATCTAGTTCATTTACTTTGAGTAAATTAGAGTGTTCAAGGCAAGCAAATTTGTTTCTGCAATGAATACTATTAGCATGGGATAATGGAACAGGACACGTATTCTAGTTTTCCGTTGGTTTCTAGAATTTTTAGT…	Eukaryota; Amoebozoa; Lobosa; Discosea-Flabellinia; Dactylopodida; Paramoebidae; Neoparamoeba; Neoparamoeba_pemaquidensis	0.0	0.0	0.0	0.0	0.0	0.0	0.0	0.0	0.0	0.0	0.0	0.0	0.0	0.0	0.0	0.0	0.0	0.0	0.0	0.0	0.0	0.0	0.0	0.0	0.0	0.0	0.0	0.0	0.0	0.0	0.0	0.0	0.0	0.0	0.0	0.0	0.0	0.0	0.0	20.0	0.0	0.0	0.0	0.0	0.0	0.0	0.0
de1b54c35d8d9594fc3236e004355a27	AGCTCTAATAGCGTATATTAATGTTGTTGCAGTTAAAAAGCTCGTAGTTGAATTTTGAATATTTTTAACAAGTTTGGTTTACTTTTTTAAAGTATGACTACTTGTTAGTGTTCTTCCTACTAGATACTCGATACTGTTCTTAATTGAATGGTATAGCATTTCGTAAGAGATGTCAATAGATGATAATAGCTCCTCCAATATGTGGAGATGCGTAAAAACATCAAAATATATTGAGTGGATCAAGTTATTGTTACTTATTGGAGTTCTAGTTCATTTACTTTGAGAAAATTAGAGTGTTTCAAGCAGCCTCTTTGGGCTCTGAATATATTAGCATGGGATAATAGAATAGGATTTAAATTTTATATTTGTTGGTTTGAATAATTTAAATAATGATTAATA…	Eukaryota; Amoebozoa; Lobosa; Discosea-Flabellinia; Vannellida; Vannellidae; Vannella; Vannella_sp.	0.0	0.0	0.0	0.0	0.0	0.0	22.0	0.0	0.0	0.0	0.0	0.0	0.0	0.0	0.0	0.0	0.0	0.0	0.0	0.0	0.0	0.0	0.0	0.0	0.0	0.0	0.0	0.0	0.0	0.0	0.0	0.0	0.0	0.0	0.0	0.0	0.0	0.0	0.0	0.0	0.0	0.0	0.0	0.0	0.0	0.0	0.0
39950f7ca9ff15d1ebef4ac895de6dfe	AGCTCTAATAGTGTATAATAATGTTGTTGCAGTTAAAAAGCTCGTAGTTGAATCTTGAACGTTAATCAAGTTTGGTTTACATTTTTATGTATGACTACTTGATTCCGTTCTTCCTACTAGATACTCGATTCTGTTCTTAATTGAATGGAATAGCATTCTTTCGGGGGTGTCGGTAGTAGGTAATAGCTCCTCCAGTGCATGGATTAGCGTAAAAACTATGAAGTGTATTGAGGGGATCAAGTTGTTGCTTATTATTGGAGTTCTAGTTCATTTACTTTGAGAAAATTAGAGTGTTCAAAGCAGCCTCTTGGGGCTCTGAATATATTAGCATGGGATAATAAAATAGGATTTAAATTATATATTTGTTGGTTTGAATTATTTAAATAATGATTAATAGGG…	Eukaryota; Amoebozoa; Lobosa; Discosea-Flabellinia; Vannellida; Vannellidae; Vannella; Vannella_sp.	0.0	0.0	0.0	0.0	0.0	0.0	0.0	0.0	0.0	0.0	0.0	0.0	0.0	0.0	0.0	0.0	0.0	0.0	0.0	0.0	0.0	0.0	0.0	0.0	0.0	0.0	0.0	0.0	0.0	0.0	0.0	0.0	0.0	0.0	260.0	0.0	0.0	0.0	0.0	0.0	995.0	0.0	0.0	0.0	0.0	0.0	0.0
706e25c014dd6ce2e2f5aee7e4ef6990	AGCTCCAATAGCATATATTAAAGTTGTTGCAGTTAAAAAGCTCGTAGTTGGATTTCGGTTAATAGAGAAATAGTCTACTTCTATAAGTACGCACTGTTTGTTTATTTCCTTCTTTTGGCATATACAATTTATTGTGTTGCCAATCTTTTACTTTGAAAAAATTAGAGTGTTCAAAGCAGGCGTAACAAAGCCTTTGAATATATTAGCATGGGATAATGAAATAGGACTTTTTGCCTTATTCTCGTTGGTTCTTAGGGCTAAAGTAATGATTAATAGGGATAGTTGGGGTCATTAGTATTTAATAGTCAGAGGTGAAATTCTAAGATTTATTAAAGACTAACTACTGCGAAAGCATTTGACAAGGATGTTTTCA	Eukaryota; Amoebozoa; Lobosa; Tubulinea; Leptomyxida; Flabellulidae; Paraflabellula; Paraflabellula_sp.	120.0	0.0	0.0	0.0	0.0	0.0	0.0	0.0	0.0	0.0	0.0	0.0	0.0	0.0	0.0	0.0	0.0	0.0	0.0	0.0	0.0	0.0	0.0	0.0	0.0	0.0	0.0	0.0	0.0	0.0	0.0	0.0	0.0	0.0	0.0	0.0	0.0	0.0	0.0	0.0	0.0	0.0	0.0	0.0	0.0	0.0	0.0
1691ca542437565c4bdec4546443dc1f	AGCTCCAATAGCATATATTAAAGTTGTTGCAGTTAAAAAGCTCGTAGTTGGATTTTGATGTTACTTATTATGACCCGCCTTGTATAAGGTGTGTTTGTTGTGATTCGTACATCTCCTTACTAGACTTTCATGATTGCACTTAATTGAGTGATCATTTCATTCTGATTCGTTAGGGTGAGTGATGAGTAGACCTATTGGGTTTGAGATTGTGGACGAATTTCTTCGGAGGTTGGTTCTGCTTAGATTCAGTAACTATTCATTAGAAATCTAGTTCATTTACTTTGAGTAAATTAGAGTGTTCAAGGCAAGCAAATTTGTTTCTGCAATGAATACTATTAGCATGGGATAATGGAACAGGACACGTATTCTAGTTTTCCGTTGGTTTCTAGAATTTTTAGT…	Eukaryota; Amoebozoa; Lobosa; Discosea-Flabellinia; Dactylopodida; Paramoebidae; Neoparamoeba; Neoparamoeba_pemaquidensis	0.0	0.0	0.0	0.0	0.0	0.0	0.0	0.0	0.0	0.0	0.0	24.0	0.0	0.0	0.0	0.0	0.0	0.0	0.0	0.0	0.0	0.0	0.0	0.0	0.0	0.0	0.0	0.0	0.0	0.0	0.0	0.0	0.0	0.0	0.0	0.0	0.0	0.0	0.0	0.0	0.0	0.0	0.0	0.0	0.0	0.0	0.0
a98bd3f4cd58342eb3dbba1ddc349238	AGCTTTATGAGTGTATGTCAAAGTTGTTGTAGTTAAAAAGCTCGTAGTTGAAATTGGGAGTTGTGCAGGCAACTGCAGCGGTGGCGTGTTTGGCGCAGCGTTCGGTCGCAAGACTGGCGCGGCGCTCGCGTCACCAACAGCTCTTTTAAGTGGAGCGTCGAGTCGCTTTCGGGCGGCGCGGTGTTTCGGTTTATTTTGAAAAAATTGGACCGATCAAAAGAGGATTTTGATTCAAATCAAAACTTTTTTTAATCTTTTAAACATTTTAGCATGAGATAATGGAAGAAGACAGTTGGTGCGGCGGGGTTCACGCTCCGGCGCAAACATGCAATTGTAATGATGAATAGGGATAATTTGGGATATATATATTAAGAAGTTAGAGGTGAAATTCTTGGATTT…	Eukaryota; Amoebozoa; Lobosa; Lobosa_X; Himatismenida; Himatismenida_X; Squamamoeba; Squamamoeba_japonica	0.0	0.0	0.0	0.0	0.0	0.0	0.0	0.0	0.0	0.0	0.0	0.0	0.0	0.0	0.0	0.0	0.0	0.0	0.0	0.0	0.0	0.0	0.0	0.0	0.0	0.0	0.0	0.0	0.0	15.0	0.0	0.0	0.0	0.0	0.0	0.0	0.0	0.0	0.0	0.0	0.0	0.0	0.0	0.0	0.0	0.0	0.0
c88be7d101626ae8735f17c2b259f178	AGCTCCAATAGCGTATATTAATGTTGTTGCAGTTAAAAAGCTCGTAGTTGGATCTCGGGGCGTGGAGGCGTCGGTCCGCCGTGAAGGTGTGCACTGGCCCGCCCGCTCTTTCCTTGGGGACGTTCGCCCTCGCCATTAGTTTGGCGGTGGTATTCCGGCTTCGGCCGGTTTCGCTGAGTGGCACTCGTGTCGCTGAGTGGAGCGCCCCATCTTTTACCTTGAATAAATTAGAGTGTTCCAAGCAGGCATGTTCGCCGTGAATACATTAGCATGGGATAATGGAATAGGACTTTGGTGCTATTTCGTTGGTTTTCAGAACCAGAGTAATGATTAATAGGGACAGTTGGGGGCATTCGTATTTAGTTGTCAGAGGTGAAATTCTTGGATTTACGAAAGACG…	Eukaryota; Amoebozoa; Lobosa; Lobosa_X; Stygamoebida; Vermistella-lineage; Vermistella; Vermistella_sp.	0.0	0.0	0.0	0.0	0.0	0.0	0.0	75.0	0.0	0.0	0.0	0.0	0.0	0.0	0.0	0.0	0.0	0.0	0.0	0.0	0.0	0.0	0.0	0.0	0.0	0.0	0.0	0.0	0.0	0.0	0.0	0.0	0.0	0.0	0.0	0.0	0.0	0.0	0.0	0.0	0.0	0.0	0.0	0.0	0.0	0.0	0.0
7c1d48b92f1eb45549f392186dbf8d61	AGCTCCAATAGCATATATTAAAGTTGTTGCAGTTAAAAAGCTCGTAGTTGGATTTTGATGTTACTTATTATGACCCGCCTTGTATAAGGTGTGTTTGTTGTGATAAGTACATCTCCTTACTAGACTTTCATGATTGCACTTCATTGAGTGATCATTTCATTCTGATTCGTTGGGGTGAGTGATGAGTAGACCTACTGGGTTTGAGATTGTGGACGAACTTCTTCGGAGGTTGGTTCTGCTTAGGTTCAGTAACTATTCATTAGAAATCTAGTTCATTTACTTTGAGTAAATTAGAGTGTTCAAGGCAAGCAAATTTGTTTCTGCAATGAATACTATTAGCATGGGATAATGGAACAGGACACGTATTCTAGTTTTCCGTTGGTTTCTAGAATTTTTAGT…	Eukaryota; Amoebozoa; Lobosa; Discosea-Flabellinia; Dactylopodida; Paramoebidae; Neoparamoeba; Neoparamoeba_pemaquidensis	0.0	0.0	0.0	0.0	0.0	0.0	0.0	0.0	0.0	0.0	0.0	0.0	0.0	32.0	0.0	0.0	0.0	0.0	0.0	0.0	0.0	0.0	0.0	0.0	0.0	0.0	0.0	0.0	0.0	0.0	0.0	0.0	0.0	0.0	0.0	0.0	0.0	0.0	0.0	0.0	0.0	0.0	0.0	0.0	0.0	0.0	0.0
5f3f6a833a8130b04ea02aa3ce55b1b5	AGCTCCAATAGCGTATATTAATGTTGTTGCAGTTAAAAAGCTCGTAGTTGAAACTTGAACATATGATGAGTTTGGTTACTATTTTTATAGTTAACTACTTATTAGTGTTCTTCCAACTAGATACTCGATTCTGTTCTTAATTGAATGGAATAGCATATTTCGGTGTGTCGATAGTTTATGATAGCTCTTCCATTATGTTGAAGTGTGTAAAAGCATGGATATATGATGAGGGGATCAAGTTATTGTCTATTATTGGAGTTCTAGTTCATTTACTTTGAGAAAATTAGAGTGTTTAAAGCAGCCTCTTAGGGCTCTGAATACATTAGCATGGGATAATAGAATAGGATTTAGGTCAATATATTTGTTGGTTTGAATGAACTAAATAATGATTAATAGGAA…	Eukaryota; Amoebozoa; Lobosa; Discosea-Flabellinia; Vannellida; Vannellidae; Vannella	0.0	0.0	0.0	0.0	0.0	0.0	0.0	0.0	0.0	0.0	24.0	0.0	0.0	0.0	0.0	0.0	0.0	0.0	0.0	0.0	0.0	0.0	0.0	0.0	0.0	0.0	0.0	0.0	0.0	0.0	0.0	0.0	0.0	0.0	0.0	0.0	0.0	0.0	0.0	0.0	0.0	0.0	0.0	0.0	0.0	0.0	0.0
e73bd89417cf137ca36408bc723262a7	AGCTCCAATAGCGTATATTAATGTTGTTGCAGTTAAAAAGCTCGTAGTTGGATCTCGGGGCGTGGAGGCGTCGGTCCGCCGTGAAGGTGTGCACTGGCCCGCCCGCTCTTTCCTTGGGGACGTTCGCCCTCGCCATTAGTTTGGCGGTGGTATTCCGGCCTCGGCTGGTTTCGCCTGGTGGCACTCGTGTCGCTGAGTGGAGCGCCCCATCTTTTACCTTGAATAAATTAGAGTGTTCCAAGCAGGCATGTTCGCCGTGAATACATTAGCATGGGATAATGGAATAGGACTTTGGTGCTATTTCGTTGGTTTTCAGAACCAGAGTAATGATTAATAGGGACAGTTGGGGGCATTCGTATTTAGTTGTCAGAGGTGAAATTCTTGGATTTACGAAAGACG…	Eukaryota; Amoebozoa; Lobosa; Lobosa_X; Stygamoebida; Vermistella-lineage; Vermistella; Vermistella_sp.	0.0	0.0	0.0	0.0	0.0	0.0	0.0	0.0	0.0	0.0	0.0	25.0	0.0	0.0	0.0	0.0	0.0	0.0	0.0	0.0	0.0	0.0	0.0	0.0	0.0	0.0	0.0	0.0	0.0	0.0	0.0	0.0	0.0	0.0	0.0	0.0	0.0	0.0	0.0	0.0	0.0	0.0	0.0	0.0	0.0	0.0	0.0
f8039eb810c8879b78e6024417bff8b4	AGCTCCAATAGCATATATTAAAGTTGTTGCAGTTAAAAAGCTCGTAGTTGGATTTTGAAATGTTATAAGACAACCCACTTTTGTAAGTGTGTTTTTGTTGTTTTATATCTTTCTCCTTACTAGACTTTCACTATTGTTCTTCATTGATCGATAGTTTCATCTCTCTTTTGGGGTGAGTGATGGTTAGACCTCTTGGGTTTAGGATTGTGGATGATTGCTTCGGTGATCATTCTGCTTAGATTCAAGAACTAATCATTAGAAATCTAGTTCTTTTACTTTGAGTAAATTAGAGTGTTTAAGGCAAGCAAATTATTATTGTTGCAATGAATACTATTAGCATGGGATAATGGAACAGGACACGTATTCTAGTTTTCTGTTGGTTTCTAGAATTTTTTGGCT…	Eukaryota; Amoebozoa; Lobosa; Discosea-Flabellinia; Dactylopodida; Paramoebidae; Neoparamoeba; Neoparamoeba_branchiphila	0.0	0.0	0.0	0.0	0.0	0.0	0.0	0.0	0.0	0.0	0.0	0.0	0.0	0.0	0.0	0.0	0.0	0.0	0.0	0.0	0.0	0.0	0.0	0.0	0.0	0.0	0.0	0.0	0.0	0.0	0.0	0.0	0.0	0.0	0.0	0.0	0.0	0.0	0.0	0.0	0.0	0.0	0.0	44.0	0.0	0.0	0.0
081b22a4ecb0c4b5c55d76c3db2a703b	AGCTCCAATAGCATATATTAAAGTTGTTGCAGTTAAAAAGCTCGTAGTTGGATTTTGATGTTACTTATTATGACCCGCCTTGTATAAGGTGTGTTTGTTGTGATAAGTACATCTCCTTACTAGACTTTCATGATTGCACTTAATTGAGTGATCATTTCATTTCGATTCGTTGGGGTGAGTGGTGAGTAGACCTACTGGGTTTGAGATTGTGGACGAACTTCTTCGGAGGTTGGTTCTGCTTAGATTCAGTAACTATTCATTAGAAATCTAGTTCATTTACTTTGAGTAAATTAGAGTGTTCAAGGCAAGCAAATTTGTTTCTGCAATGAATACTATTAGCATGGGATAATGGAACAGGACACGTATTCTAGTTTTCCGTTGGTTTCTAGAATTTTTAGT…	Eukaryota; Amoebozoa; Lobosa; Discosea-Flabellinia; Dactylopodida; Paramoebidae; Neoparamoeba; Neoparamoeba_pemaquidensis	0.0	0.0	0.0	0.0	0.0	0.0	0.0	61.0	0.0	0.0	0.0	0.0	0.0	0.0	0.0	0.0	0.0	0.0	0.0	0.0	0.0	0.0	0.0	0.0	0.0	0.0	0.0	0.0	0.0	0.0	0.0	0.0	0.0	0.0	0.0	0.0	0.0	0.0	0.0	0.0	0.0	0.0	0.0	0.0	0.0	0.0	0.0
2ac0d57dddcc67cd04707a5fc5dd76ed	AGCTCCAATAGCGTATATTAATATTGTTGCAGTTAAAACGCTCGTAGTTGAATTTTGAATTAAATTAAAGTTTGGTTTTCTTGATTGATAACTACTTTCATTTATTCTTCCTACTAGTAACTCGATTCTGTTCTTAATTGAATGGAATAGTATCTTTCGGGATATCATTTGGTTTGTTTAGTTCCACTATTTAATCGTAAAGTGTAAAAACTTGAAAATTAAATAAGTGGGGTTAATTAAATAGATTAAGTGGAGTTCTAGTTCATTTACTTTGAGAAAATTAGAGTGTTCAAAGCAGTCTCTTGGGACTTTGTATATATTAGCATGGGATAATAAAATAGGATCTAATTATTCTATTTGTTGGTTTTAAATAATTAGATAATGATTAATAGGGACAGT…	Eukaryota; Amoebozoa; Lobosa; Discosea-Flabellinia; Vannellida; Vannellidae; Vannella; Vannella_plurinucleolus	0.0	0.0	0.0	0.0	0.0	0.0	0.0	0.0	0.0	0.0	0.0	0.0	0.0	0.0	0.0	0.0	0.0	0.0	0.0	0.0	0.0	0.0	0.0	0.0	0.0	0.0	0.0	0.0	0.0	0.0	0.0	0.0	0.0	0.0	0.0	0.0	0.0	0.0	0.0	0.0	19.0	0.0	0.0	0.0	0.0	0.0	0.0
885ff73bedb06f7cb58dcc409de40afb	AGCTCCAATAGCATATATTAAAGTTGTTGCAGTTAAAAAGCTCGTAGTTGGATTTTGATGTTACTTTTCATAACCTGCCTTGTATAAGGTATGTTTGTTGTGATTAGTTCATCTCCTTACTAGACTTTCATGATTACACTTAATTGAGTGATCATTTCATTCTGATTTATTGGGGTGAGTGATGAGTAGACCTACTGGGTTTGAGATTGTGGATGAATTTCTTCGGAGGTTGGTTCTGCTTGGATTCAGTAACTATTTATTAGAAATCTAGTTCATTTACTTTGAGTAAATTAGAGTGTTCAAGGCAAGCAAATTTGTTTCTGCAATGAATACTATTAGCATGGGATAATGGAACAGGACACGTATTCTAGTTTTCCGTTGGTTTCTAGAATTTTTAGT…	Eukaryota; Amoebozoa; Lobosa; Discosea-Flabellinia; Dactylopodida; Paramoebidae; Neoparamoeba; Neoparamoeba_pemaquidensis	0.0	0.0	0.0	0.0	0.0	0.0	0.0	0.0	0.0	0.0	0.0	29.0	0.0	0.0	0.0	0.0	0.0	0.0	0.0	0.0	0.0	0.0	0.0	0.0	0.0	0.0	0.0	0.0	0.0	0.0	0.0	0.0	0.0	0.0	0.0	0.0	0.0	0.0	0.0	0.0	0.0	0.0	0.0	0.0	0.0	0.0	0.0
3e8996d60e9068797fb49b18129a4f74	AGCTCCAATAGCGTATATTAATGTTGTTGCAGTTAAAAAGCTCGTAGTTGGATCTCGGGGCGTGGAGGCGTCGGTCCGCCGTGAAGGTGTGCACTGGCCCGCCCGCTCTTTCCTTGGGGACGTTCGCCATCGCCATTAATTTGGTGGTGGTATTCCGGCTTCGGCTGGTTTCGGCAGGCGGCACTCGTGTCGTCGGCTGGAGCGCCCCATCTTTTACCTTGAATAAATTAGAGTGTTCCAAGCAGGCATGTTCGCCGTGAATACATTAGCATGGGATAATGGAATAGGACTTTGGTGCTATTTCGTTGGTTTTCAGAACCAGAGTAATGATTAATAGGGACAGTTGGGGGCATTCGTATTTAGTTGTCAGAGGTGAAATTCTTGGATTTACGAAAGACG…	Eukaryota; Amoebozoa; Lobosa; Lobosa_X; Stygamoebida; Vermistella-lineage; Vermistella; Vermistella_sp.	10.0	0.0	0.0	0.0	0.0	0.0	0.0	56.0	34.0	0.0	0.0	0.0	56.0	21.0	22.0	0.0	0.0	53.0	0.0	106.0	145.0	0.0	0.0	0.0	0.0	29.0	176.0	0.0	0.0	0.0	0.0	0.0	0.0	0.0	0.0	0.0	0.0	0.0	0.0	0.0	0.0	43.0	0.0	0.0	50.0	94.0	38.0
7d880680fbea3b60b7a71f70ffd6af4e	AGCTCCAATAGCATATATTAAAGTTGTTGCAGTTAAAAAGCTCGTAGTTGGATTTTGATGTTACTTTTCATAACCTGCCTTGTATAAGGTATGTTTGTTGTGATTCGTACATCTCCTTACTAGACTTTCATGATTGCACTTAATTGAGTGATCATTTCATTCTGATTTTTTTGGGGTGAGTGATGAGTAGACCTACTGGGTTCGAGATTGTGGATGAACTTCTTCGGAGGTTGGTTCTGCTTGGATTCAGTAACTATTCATTAGAAATCTAGTTCATTTACTTTGAGTAAATTAGAGTGTTCAAGGCAAGCAAATTTGTTTCTGCAATGAATACTATTAGCATGGGATAATGGAACAGGACACGTATTCTAGTTTTCCGTTGGTTTCTAGAATTTTTAG…	Eukaryota; Amoebozoa; Lobosa; Discosea-Flabellinia; Dactylopodida; Paramoebidae; Neoparamoeba; Neoparamoeba_pemaquidensis	0.0	0.0	0.0	0.0	0.0	0.0	0.0	0.0	0.0	0.0	0.0	0.0	0.0	0.0	0.0	0.0	0.0	0.0	0.0	0.0	0.0	0.0	0.0	0.0	0.0	0.0	0.0	0.0	0.0	0.0	0.0	0.0	0.0	30.0	0.0	0.0	0.0	0.0	0.0	0.0	0.0	0.0	0.0	0.0	0.0	0.0	0.0
3eba7cdf43360f9df581d792636e37ad	AGCTCTAATAGTGTATATTAATGTTGTTGCAGTTAAAAAGCTCGTAGTTGAATCTTGAACGTTAATTAAGTTTGGTTTACATTTTTATGTATGACTACTTAATTGCGTTCTTCCTACTAGATACTCGATTCTGTTCTTAATTGAATGGAATAGCATTCTCTCGGGGGTGTCGGTAGTGAGTAATGGCTCCTCCAGTGCATGGATTAGCGTAAAAACTATGAAGTGTATTGAGTGGATCAAGTTGTTGCTTACTATTGGAGTTCTAGTTCATTTACTTTGAGAAAATTAGAGTGTTCAAAGCAGCCTCTTGGGGCTCTGAATATATTAGCATGGGATAATAAAATAGGATTTAAATTATATATTTGTTGGTTTGAATTATTTAAATAATGATTAATAGGG…	Eukaryota; Amoebozoa; Lobosa; Discosea-Flabellinia; Vannellida; Vannellidae; Vannella; Vannella_sp.	0.0	0.0	0.0	0.0	0.0	0.0	0.0	0.0	0.0	0.0	0.0	0.0	0.0	0.0	0.0	0.0	0.0	0.0	0.0	0.0	0.0	0.0	0.0	0.0	0.0	0.0	0.0	0.0	0.0	0.0	0.0	0.0	0.0	0.0	156.0	0.0	0.0	0.0	0.0	0.0	275.0	0.0	0.0	0.0	0.0	0.0	0.0
c4c0ff6c21704abf831af357dc82e87f	AGCTCCAATAGCGTATATTAATGTTGTTGCAGTTAAAAAGCTCGTAGTTGGATCTCGGAGCGTTTTGGAGGCGTCGGTCCGCCGTGAAGGTGTGCACTGGCCCTCTCGCTCTTTCCTTGGGGACATTCGTCACGATTATTAATTTAGTTGTGATATTCCACTTTCGGGTGGTTTTGCGCGGGTCTCTCGAGGCCGGCGTAGAGTGCCTCATCGTTTACCTTGAATAAATTAGAGTGTTCCAAGCAGGCATGTTCGCCTTGAATACATTAGCATGGGATAATGGAGTAGGACTTTGGTTCTATTTCGTTGGTTTTCAGAGCCAGAGTAATGATTAATAGGGACAGTTGGGGGCATTCGTATTTAATTGTCAGAGGTGAAATTCTTGGATTTATGAAAGAC…	Eukaryota; Amoebozoa; Lobosa; Lobosa_X; Stygamoebida; Vermistella-lineage; Vermistella; Vermistella_sp.	0.0	0.0	0.0	0.0	160.0	0.0	0.0	0.0	0.0	0.0	0.0	0.0	0.0	0.0	484.0	0.0	82.0	0.0	0.0	0.0	0.0	0.0	0.0	0.0	0.0	0.0	0.0	0.0	217.0	0.0	0.0	0.0	0.0	0.0	0.0	0.0	0.0	0.0	0.0	0.0	0.0	0.0	0.0	0.0	0.0	0.0	0.0
821768b89984499103b5f952c01e5dd1	AGCTCCAATAGCATATATTAAAGTTGTTGCAGTTAAAAAGCTCGTAGTTGGATTTTGATGTTACTTTTCATAACCTGCCTTGTATAAGGTATGTTTGTTGTGATTCGTACATCTCCTTACTAGACTTTCATGATTGCACTTAATTGAGTGATCATTTCATCTTGATTCGTTGGGGTGAGTGATGAGTAGATCTACTGGGTTCGAGATTGTGGATGAACTTCTTCGGAGGTTGGTTCTGCTTGGATTCAGTAACTATTCATTAGAAATCTAGTTCATTTACTTTGAGTAAATTAGAGTGTTCAAGGCAAGCAAATTTGTTTCTGCAATGAATACTATTAGCATGGGATAATGGAACAGGACACGTATTCTAGTTTTCCGTTGGTTTCTAGAATTTTTAGT…	Eukaryota; Amoebozoa; Lobosa; Discosea-Flabellinia; Dactylopodida; Paramoebidae; Neoparamoeba; Neoparamoeba_pemaquidensis	0.0	0.0	0.0	0.0	0.0	0.0	0.0	0.0	0.0	0.0	0.0	92.0	0.0	0.0	0.0	0.0	0.0	0.0	0.0	0.0	0.0	0.0	0.0	0.0	0.0	0.0	0.0	0.0	0.0	0.0	0.0	0.0	0.0	0.0	0.0	0.0	0.0	0.0	0.0	0.0	0.0	0.0	0.0	0.0	0.0	0.0	0.0
316ce95cc421f511be41f21cb372b372	AGCTCCAATAGCATATATTAAAGTTGTTGCAGTTAAAAAGCTCGTAGTTGGATTTTGATGTTACTTTTCATAACCTGCCTTGTATAAGGTATGTTTGTTGTGATTAGTTCATCTCCTTACTAGACTTTCATGATTACACTTAATTGAGTGATCATTTCATTCTGATTTATTGGGGTGAGTGATGAGTAGACCTACTGGGTTTGAGATTGTGGATGAACTTCTTCGGAGGTTGGTTCTGCTTGGATTCAGTAACTATTCATTAGAAATCTAGTTCATTTACTTTGAGTAAATTAGAGTGTTCAAGGCAAGCAAATTTGTTTCTGCAATGAATACTATTAGCATGGGATAATGGAACAGGACACGTATTCTAGTTTTCCGTTGGTTTCTAGAATTTTTAGT…	Eukaryota; Amoebozoa; Lobosa; Discosea-Flabellinia; Dactylopodida; Paramoebidae; Neoparamoeba; Neoparamoeba_pemaquidensis	0.0	0.0	0.0	0.0	0.0	0.0	0.0	0.0	0.0	0.0	0.0	0.0	0.0	0.0	0.0	0.0	0.0	64.0	0.0	0.0	0.0	0.0	0.0	0.0	0.0	0.0	0.0	0.0	0.0	0.0	0.0	0.0	0.0	0.0	0.0	0.0	0.0	0.0	0.0	0.0	0.0	0.0	0.0	0.0	0.0	0.0	0.0
5e1e504a8c9cc2a1f1fa3bfb08a3b99a	AGCTCCATCAGTGTATATTAACGTTGTTGCGGTTAAAAAGCTCGTAGTTGGATTTCGAAGTTGTAAAGATCAAGATCCATCAAATTGATGTGGTCCGATATTTACCTTCTAATTTAGAGTAATAATCTTGTTTCCTTTGCGGGTTACTCGAATTTATTCTCTATCATTTACTTTGATAAAATCAGAGTGTTCAAAGCAGGCGTCAACTTGCCTTGAATGTTGCCGCAAGGGATAATAAAATATGACTTCGGTCTTATTTTGTTGGTTTCTAGGGCTGAAGTAATGATAAATAGGGACAGTCGGGGGCGCTCGTATTGAATTGTCAGAGGTGAAATTCTAGGATTTATTCAAGACGAACTAATGCGAAAGCATTCGCCAAGGATGTTTTCA	Eukaryota; Amoebozoa; Lobosa; Tubulinea	0.0	0.0	0.0	0.0	0.0	0.0	0.0	0.0	0.0	0.0	0.0	0.0	0.0	0.0	0.0	0.0	0.0	0.0	0.0	0.0	0.0	0.0	0.0	0.0	0.0	0.0	0.0	0.0	0.0	0.0	0.0	0.0	0.0	0.0	0.0	0.0	0.0	0.0	0.0	27.0	0.0	0.0	0.0	0.0	0.0	0.0	0.0
fc638fa8458e807a76aca0fa3b3ce85a	AGCTCCAATAGCATATATTAAAGTTGTTGCAGTTAAAAAGCTCGTAGTTGGATTTTGATGTTACTTTTTATGACCCGCCTTGTATAAGGTGTGTTTGTTGTGATAAGTACATCTCCTTACTAGACTTTCATGATTGCACTTCATTGAGTGATCATTTCATTCTGATTCGTTGGGGTGAGTGATGAGTAGACCTACTGGGTTTGAGATTGTGGACGAACTTCTTCGGAGGTTGGTTCTGCTTAGATTCAGTAACTATTCATTAGAAATCTAGTTCATTTACTTTGAGTAAATTAGAGTGTTCAAGGCAAGCAAATTTGTTTCTGCAATGAATACTATTAGCATGGGATAATGGAACAGGACACGTATTCTAGTTTTCCGTTGGTTTCTAGAATTTTTAGT…	Eukaryota; Amoebozoa; Lobosa; Discosea-Flabellinia; Dactylopodida; Paramoebidae; Neoparamoeba; Neoparamoeba_pemaquidensis	0.0	0.0	0.0	0.0	0.0	0.0	0.0	0.0	0.0	0.0	0.0	0.0	0.0	0.0	0.0	0.0	0.0	0.0	0.0	0.0	0.0	0.0	0.0	0.0	0.0	40.0	0.0	0.0	0.0	0.0	0.0	0.0	0.0	0.0	0.0	0.0	0.0	0.0	0.0	0.0	0.0	0.0	0.0	0.0	0.0	0.0	0.0
9ffbfe4ad0030e0a05bbe4c87e337eee	AGCTCCACAAGCGTATATTAAAGCTGCTGCAGTTAAAACGCTCGTAGTTGTGGTTTCGTCAGGGGTAAGGTGTGTGTCTCAAAAAGACGCGGGCCGGCCGTCTGATTACAATGTTGTGTGCGTGTTAAGTCACGCATGCAAAGTAAACCTTGAAAAAATATTGTCGCTTAACTATGGACTTAGGTCCAAGTTCTTTCTGCATGGGATTTTGAAATACGAGTGGCGGGGTAAGATCCGCCGCTAATGACATTTGAGGATGAAAGAGGAAGTTAATATTTGAGAGTCAGAGGTGAAATTCTTGGATTTCTCAAAGATTAACTAATGCGAAGGCATTCTTCAATTGCTTTCCTG	Eukaryota; Amoebozoa; Amoebozoa_X; Amoebozoa_XX; UI13E03-lineage; UI13E03-lineage_X; UI13E03-lineage_XX; UI13E03-lineage_XX_sp.	4.0	0.0	0.0	0.0	0.0	0.0	0.0	0.0	0.0	0.0	0.0	0.0	0.0	0.0	0.0	0.0	4.0	0.0	0.0	0.0	0.0	0.0	0.0	0.0	0.0	0.0	0.0	0.0	0.0	0.0	0.0	0.0	0.0	0.0	0.0	3.0	0.0	43.0	0.0	0.0	0.0	0.0	0.0	0.0	0.0	0.0	0.0
fdd517434fbabd44978a59d4f2d24249	AGCTCCAATAGCGTATATTAATGCTGCTGCGGTTGAAACGCTCGTAGTTGGACCTTGGAGCGTGTGACGGGGTCGGCCTTCGGGCTGTATCCCGCCGCGTGTTCTATTGCCGTGATCCGCCTCCCATTGGCTTCGGTCAGTGGAACCGGGGCGATTTCGGCCGGTTACTTTGAAGAAATTAGAGTGTTCAAAGCAGGCCAACGCCTTGAATACATTAGCATGGAATAACAGAATAGGACTTTGGTCTTGTTGTGTTGGTTTCCGGGACTAGAGTAATGATTAATAGGGATAGTTGGGGGCATTCATATTTGGTTGTCAGAGGTGAAATTCTTGGATTTGCCAAAGATGAACTACTGCGAAAGCATTTGCCAAGGATGTTTTCA	Eukaryota; Amoebozoa; Breviatea; Breviatea_X; Breviatea_XX; Subulatomonas-lineage; Subulatomonas-lineage_X; Subulatomonas-lineage_X_sp.	0.0	0.0	0.0	0.0	0.0	33.0	0.0	0.0	0.0	0.0	0.0	0.0	0.0	0.0	0.0	0.0	0.0	0.0	0.0	0.0	0.0	0.0	0.0	0.0	0.0	0.0	0.0	0.0	0.0	0.0	0.0	0.0	0.0	0.0	0.0	0.0	0.0	0.0	0.0	0.0	0.0	0.0	0.0	0.0	0.0	0.0	0.0
962581871cb2ce90f22ed2639c8b4cde	AGCTCCAATAGCGTATATTAATATTGTTGCAGTTAAAACGCTCGTAGTTGAATTTTGAATTAAATTAAAGTTTGGTTTTCTTGATTGATAACTACTTGAATTTATTCTTCCTACTAGTAACTCGATTCTGTTCTTAATTGAATGGAATAGTATCTTTCGGGGTATCATTTAATTTATTTAGTTCCACTATTTAATCGTAAAGTGTAAAAACTTGAAAGTTAAATAAGTGGGGTTAATAGAATAGATTAATTGGAGTTCTAGTTCATTTACTTTGAGAAAATTAGAGTGTTCAAAGCAGTCTCTTGGGACTTTGTATATATTAGCATGGGATAATAAAATAGGATCTAATTATTCTATTTGTTGGTTTTAAATAATTAGATAATGATTAATAGGGACAGT…	Eukaryota; Amoebozoa; Lobosa; Discosea-Flabellinia; Vannellida; Vannellidae; Vannella; Vannella_plurinucleolus	0.0	0.0	0.0	0.0	0.0	0.0	0.0	0.0	0.0	0.0	0.0	0.0	0.0	0.0	0.0	0.0	0.0	0.0	0.0	0.0	0.0	0.0	0.0	0.0	0.0	0.0	0.0	0.0	0.0	0.0	0.0	0.0	0.0	0.0	0.0	0.0	0.0	0.0	0.0	0.0	16.0	0.0	0.0	0.0	0.0	0.0	0.0
2f72505b32d52ababf27160d79bf01ee	AGCTCCAATAGTGTATACTAATGTTGCTGCAGTTAAAAAGCTCGTAGTTGGATTTCGGTTAATAAGGGGTTAGTCTACTTTTTTATAAGTACGCACTGTCAACTTATTTCCTTCTTTTCAGTAACAAATTTTTATTTGTTCTGAATCTTTTACTTTGAAAAAATTAGAGTGTTCAAAGCAGGCGTATTTTGCCTTTGAATATATTAGCATGGGATAATGAAATAAGACTTTTTGCCTTATTCTCGTTGGTTCTTGAGGCTTAAGTAATGATTAATAGGGATAGTTGGGGTCATTAGTATTTAATTGTCAGAGGTGAAATTCTAAGATTAATTAAAGACTAACTACTGCGAAAGCATTTGACAAGGATGTTTTCA	Eukaryota; Amoebozoa; Lobosa; Tubulinea; Leptomyxida; Flabellulidae	0.0	0.0	0.0	0.0	0.0	0.0	0.0	0.0	0.0	0.0	0.0	0.0	0.0	0.0	0.0	0.0	0.0	0.0	0.0	0.0	0.0	0.0	0.0	0.0	0.0	0.0	0.0	0.0	0.0	0.0	0.0	0.0	0.0	0.0	0.0	0.0	0.0	0.0	0.0	0.0	0.0	0.0	0.0	0.0	0.0	0.0	0.0
0a3768b4e712d71df85e00e10ff7681d	AGCTCCAATAGCGTATATTAATGTTGTTGCAGTTAAAAAGCTCGTAGTTGGATCTCGGAGCGTTTTGGAGGCGTCGGTCCGCCGTGAAGGTGTGCACTGGCCCTCTCGCTCTTTCCTTGGGGACATTCGTCGCGGTTATTAATTTAGCTGCGATATTCCGCTCTCGGGCGGTTTTGCGCCAGTCTCTCGAGGCTCGCGTAGAGTGCCTCATCGTTTACCTTGAATAAATTAGAGTGTTCCAAGCAGGCATGTTCGCCTTGAATACATTAGCATGGGATAATGGAGTAGGACTTTGGTTCTATTTCGTTGGTTTTCAGAGCCAGAGTAATGATTAATAGGGACAGTTGGGGGCATTCGTATTTAATTGTCAGAGGTGAAATTCTTGGATTTATGAAAGAC…	Eukaryota; Amoebozoa; Lobosa; Lobosa_X; Stygamoebida; Vermistella-lineage; Vermistella; Vermistella_sp.	0.0	0.0	0.0	0.0	0.0	0.0	0.0	0.0	0.0	0.0	0.0	0.0	0.0	0.0	164.0	0.0	469.0	0.0	0.0	0.0	0.0	0.0	0.0	0.0	0.0	0.0	0.0	0.0	0.0	0.0	0.0	0.0	0.0	0.0	0.0	0.0	0.0	0.0	0.0	0.0	0.0	0.0	0.0	0.0	0.0	0.0	0.0
4fa1cd868851c1f5843f64c25686f534	AGCTCCAATAGCGTATATTAATGTTGTTGCAGTTAAAAAGCTCGTAGTTGAAACTTGAACATATGATGAGTTTGGTTACTATTTTTATAGTTAACTACTTATCAGTGTTCTTCCAACTAGATACTCGATTCTGTTCTTAATTGAATGGAATAGCATATTTCGGTGTGTCGATAGTTTATAATAGCTCTTCCATTATGTTGAAGTGTGTAAAAGCATGGATATATAATGAGGGGATCAAGTTATTGTCTATTATTGGAGTTCTAGTTCATTTACTTTGAGAAAATTAGAGTGTTTAAAGCAGCCTCTTGGGGCTCTGAATACATTAGCATGGGATAATAGAATAGGATTTAGGTCAATATATTTGTTGGTTTGAATGAACTAAATAATGATTAATAGGAA…	Eukaryota; Amoebozoa; Lobosa; Discosea-Flabellinia; Vannellida; Vannellidae; Vannella; Vannella_sp.	0.0	0.0	0.0	0.0	0.0	0.0	0.0	0.0	0.0	0.0	32.0	0.0	0.0	0.0	0.0	0.0	0.0	0.0	0.0	0.0	0.0	0.0	0.0	0.0	0.0	0.0	0.0	0.0	0.0	0.0	0.0	0.0	0.0	0.0	0.0	0.0	0.0	0.0	0.0	0.0	0.0	0.0	0.0	0.0	0.0	0.0	0.0
8416504e4b3f579583c8bd02b3a66667	AGCTCCAATAGCATATATTAAAGTTGTTGCAGTTAAAAAGCTCGTAGTTGGATTTTGATGTTACTTTTCATAACCTGCCTTGTATAAGGTATGTTTGTTGTGATTCGTACATCTCCTTACTAGACTTTCATGATTGCACTTAATTGAGTGATCATTTCATCTTGATTTATTGGGGTGAGTGATGAGTAGACCTACTGGGTTCGAGATTGTGGATGAACTTCTTCGGAGGTTGGTTCTGCTTGGATTCAGTAACTATTTATTAGAAATCTAGTTCATTTACTTTGAGTAAATTAGAGTGTTCAAGGCAAGCAAATTTGTTTCTGCAATGAATACTATTAGCATGGGATAATGGAACAGGACACGTATTCTAGTTTTCCGTTGGTTTCTAGAATTTTTAGT…	Eukaryota; Amoebozoa; Lobosa; Discosea-Flabellinia; Dactylopodida; Paramoebidae; Neoparamoeba; Neoparamoeba_pemaquidensis	0.0	0.0	0.0	0.0	0.0	0.0	0.0	0.0	0.0	0.0	0.0	42.0	0.0	0.0	0.0	0.0	0.0	0.0	0.0	0.0	0.0	0.0	0.0	0.0	0.0	0.0	0.0	0.0	0.0	0.0	0.0	0.0	0.0	0.0	0.0	0.0	0.0	0.0	0.0	0.0	0.0	0.0	0.0	0.0	0.0	0.0	0.0
023dff7dbb219afe4e631aa7356c2fb1	AGCTCCAATAGCATATATTAAAGTTGTTGCAGTTAAAAAGCTCGTAGTTGGATTTTGATGTTACTTATTATGACCCGCCTTGTATAAGGTGTGTTTGTTGTGATAAGTACATCTCCTTACTAGACTTTCATAGTTGCACTTAATTGAGTGACTATTTCATTCTGATTCGTTGGGGTGAGTGATGAGTAGACCTACTGGGTTTGAGATTGTGGACGAATTTCTTTGGAGGTTGGTTCTGCTTAGGTTCAGTAACTATTCATTAGAAATCTAGTTCATTTACTTTGAGTAAATTAGAGTGTTCAAGGCAAGCAAATTTGTTTCTGCAATGAATACTATTAGCATGGGATAATGGAACAGGACACGTATTCTAGTTTTCCGTTGGTTTCTAGAATTTTTAGT…	Eukaryota; Amoebozoa; Lobosa; Discosea-Flabellinia; Dactylopodida; Paramoebidae; Neoparamoeba; Neoparamoeba_pemaquidensis	0.0	0.0	0.0	0.0	0.0	0.0	0.0	0.0	0.0	0.0	0.0	0.0	0.0	0.0	0.0	0.0	0.0	0.0	0.0	0.0	0.0	0.0	0.0	0.0	0.0	0.0	0.0	0.0	0.0	0.0	0.0	0.0	0.0	0.0	0.0	0.0	0.0	0.0	0.0	0.0	0.0	0.0	0.0	62.0	0.0	0.0	0.0
9367fdf79938f5dfc0ab3c42aadf12d1	AGCTCCATCAGTGTATATTAACGTTGTTGCGGTTAAAAAGCTCGTAGTTGGATTTCGAAGTTGTAAAGATCAAGATCCGTCAAATTGACGTGGTCCGATGTTTGCCTTCTAATTTAGAGTAATAATCTTATTTCCTTTGCGGGTTATAAGAACTTATTCTCTATCATTTACTTTGATAAAATCAGAGTGTTCAAAGCAGGCGTCAACTTGCCTTGAATGTTGCCGCAAGGGATAATAAAATATGACTTCGGTCTTATTTTGTTGGTTTCTAGGGCTGAAGTAATGATAAATAGGGACAGTCGGGGGCGCTCGTATTGAATTGTCAGAGGTGAAATTCTAGGATTTATTCAAGACGAACTAATGCGAAAGCATTCGCCAAGGATGTTTTCA	Eukaryota; Amoebozoa; Lobosa; Tubulinea; Echinamoebida; Vermamoebidae; Hartmannella; Hartmannella_abertawensis	0.0	0.0	0.0	0.0	0.0	48.0	0.0	0.0	0.0	0.0	0.0	0.0	0.0	0.0	0.0	0.0	0.0	216.0	0.0	0.0	0.0	0.0	0.0	0.0	0.0	0.0	0.0	0.0	0.0	0.0	0.0	0.0	0.0	0.0	0.0	0.0	0.0	0.0	0.0	0.0	0.0	0.0	0.0	0.0	122.0	0.0	0.0
62a8ac6f1fd3042350b5e1f752875174	AGCACGAATAGTGTATACGAATTTTGTTGCAGTTAAAAAGCTCGTAGTTGAATGTAACATTGCTTCTATTTGATTTGTGCACAATTCATTAGAGTTGTGCATTTAAATAGAGCAATGTCTTGTAAGCAAGCGTGAGCTTGCTTATCGATTACTTTGAATAAATTAGAGTGTTTAAAGCAAACCGAAAGCCAAAATGAGGTTTTTAAATTAGTTTGAATATATTAGCATGGGATAATGGAAAAGGACATGTATACTATATGTTGTCAGCATGGAGTGCAAGGTTTAATAGATATATGTAATGATGGATAGGAACGGTCGGGGGCATTTGTACTGAAGTGTAAGAGGTGAAATTCATGGATTACTTCAAGACAAACATCAGCGAAAGCATTTGCCAAGGAC…	Eukaryota; Amoebozoa; Lobosa; Discosea-Flabellinia; Dactylopodida; Vexilliferidae; Vexillifera; Vexillifera_minutissima	10.0	0.0	80.0	0.0	0.0	0.0	0.0	0.0	99.0	0.0	0.0	395.0	0.0	87.0	0.0	0.0	0.0	146.0	0.0	0.0	0.0	0.0	0.0	263.0	0.0	12.0	0.0	0.0	0.0	935.0	7.0	0.0	0.0	2612.0	0.0	4.0	0.0	0.0	0.0	53.0	0.0	13.0	108.0	0.0	63.0	6.0	0.0
02faccc00c4dd8a5b3368f2131a22591	AGCTCCAATAGCATATATTAAAGTTGTTGCAGTTAAAAAGCTCGTAGTTGGATTTTGATGTTACTTATTATGACCCGCCTTGTATAAGGTGTGTTTGTTGTGATAAGTACATCTCCTTACTAGACTTTCATGGTTGCACTTAATTGAGTGATCATTTCATTCTGATTCGTTGGGGTGAGTGATGAGTAGACCTACTGGGTTTGAGATTGTGGACGAATTTCTTCGGAGGTTGGTTCTGCTTAGGTTCAGTAACTATTCATTAGAAATCTAGTTCATTTACTTTGAGTAAATTAGAGTGTTCAAGGCAAGCAAATTTGTTTCTGCAATGAATACTATTAGCATGGGATAATGGAACAGGACACGTATTCTAGTTTTCCGTTGGTTTCTAGAATTTTTAGT…	Eukaryota; Amoebozoa; Lobosa; Discosea-Flabellinia; Dactylopodida; Paramoebidae; Neoparamoeba; Neoparamoeba_pemaquidensis	38.0	0.0	0.0	0.0	0.0	0.0	0.0	0.0	0.0	0.0	0.0	0.0	0.0	0.0	0.0	0.0	0.0	0.0	0.0	0.0	0.0	0.0	0.0	0.0	0.0	0.0	0.0	0.0	0.0	0.0	0.0	0.0	0.0	0.0	0.0	0.0	0.0	0.0	0.0	0.0	0.0	0.0	0.0	0.0	0.0	0.0	0.0
4c49d645b5682f431251a4928271ea6f	AGCTCCAATAGCATATATTAAAGTTGTTGCAGTTAAAAAGCTCGTAGTTGGATTTTGAAATGTTATAAAACAACCCGCTTTTGTAAGTGTGTTTTTGTTGTTTTATATCTTTCTCCTTACTAGACTTTCACTATTGTTCTTCATTGATCGATAGTTTCATCTCTTTTTTGGGGTGAGTGATGGTTAGACCTCTTGGGTTTAGGATTGTGGATGATTGCTTCGGTGATCATTCTGCTTAGATTCAAGAACTAATCATTAGAAATCTAGTTCTTTTACTTTGAGTAAATTAGAGTGTTCAAGGCAAGCAAATTATTATTGTTGCAATGAATACTATTAGCATGGGATAATGGAACAGGACACGTATTCTAGTTTTCTGTTGGTTTCTAGAATTTTTTGGCT…	Eukaryota; Amoebozoa; Lobosa; Discosea-Flabellinia; Dactylopodida; Paramoebidae; Neoparamoeba; Neoparamoeba_branchiphila	0.0	0.0	0.0	0.0	0.0	0.0	0.0	0.0	0.0	0.0	0.0	0.0	0.0	0.0	0.0	0.0	0.0	0.0	0.0	0.0	0.0	0.0	0.0	0.0	0.0	0.0	0.0	0.0	0.0	0.0	0.0	0.0	0.0	0.0	0.0	0.0	0.0	0.0	0.0	0.0	0.0	0.0	0.0	18.0	0.0	0.0	0.0
189dec4b087d3066d9bdfae4637f0d96	AGCTCCAATAGCATATATTAAAGTTGTTGCAGTTAAAAAGCTCGTAGTTGGATTTTGATGTTACTTTTCATAACCTGCCTTGTATAAGGTATGTTTGTTGTGATTTGTACATCTCCTTACTAGACTTTCATGATTACACTTAATTGAGTGATCATTTCATTCTGATTCGTTGGGGTGAGTGATGAGTAGACCTACTGGGTTCGAGATTGTGGATGAACTTCTTCGGAGGTTGGTTCTGCTTGAATTCAGTAACTATTTATTAGAAATCTAGTTCATTTACTTTGAGTAAATTAGAGTGTTCAAGGCAAGCAAATTTGTTTCTGCAATGAATACTATTAGCATGGGATAATGGAACAGGACACGTATTCTAGTTTTCCGTTGGTTTCTAGAATTTTTAGT…	Eukaryota; Amoebozoa; Lobosa; Discosea-Flabellinia; Dactylopodida; Paramoebidae; Neoparamoeba; Neoparamoeba_pemaquidensis	0.0	0.0	0.0	0.0	0.0	0.0	0.0	0.0	0.0	0.0	0.0	36.0	0.0	0.0	0.0	0.0	0.0	0.0	0.0	0.0	0.0	0.0	0.0	0.0	0.0	0.0	0.0	0.0	0.0	0.0	0.0	0.0	0.0	0.0	0.0	0.0	0.0	0.0	0.0	0.0	0.0	0.0	0.0	0.0	0.0	0.0	0.0
1376fff04086fc9bd07e1ad60cf686c5	AGCTCCAATAGCGTATATTAATATTGTTGCAGTTAAAACGCTCGTAGTTGAATTTTGAATTAAATTAAAGTTTGGTTTTCTTGATTGATAACTACTTGAATTTATTCTTCCTACTAGTAACTCGGTTCTGTTCTTAATTGAATGGAATAGTATCTTTCGGGGTATCATTTAGTTTGTTTAGTTCCACTATTTAATCGTAAAGTGTAAAAACTTGAAAATTAAATAAGTGGGGTTAACTGAATAGATTAAGTGGAGTTCTAGTTCATTTACTTTGAGAAAATTAGAGTGTTCAAAGCAGTCTCTTGGGACTTTGTATATATTAGCATGGGATAATAAAATAGGATCTAATTATTCTATTTGTTGGTTTTAAATAATTAGATAATGATTAATAGGGACAGT…	Eukaryota; Amoebozoa; Lobosa; Discosea-Flabellinia; Vannellida; Vannellidae; Vannella; Vannella_plurinucleolus	0.0	0.0	0.0	0.0	0.0	0.0	0.0	0.0	0.0	0.0	0.0	0.0	0.0	0.0	0.0	0.0	0.0	0.0	0.0	0.0	0.0	0.0	0.0	0.0	0.0	0.0	0.0	0.0	0.0	0.0	0.0	0.0	0.0	0.0	0.0	0.0	0.0	0.0	0.0	0.0	28.0	0.0	0.0	0.0	0.0	0.0	0.0
9eb4b1412bc31e13a19aa482550c112a	AGCTCCAATAGCATATATTAAAGTTGTTGCAGTTAAAAAGCTCGTAGTTGGATTTTGATGTTACTTATTATGACCCGCCTTGTATAAGGTGTGTTTGTTGTGATAAGTACATCTCCTTACTAGACTTTCATGATTGCACTTAATTGAGTGATCATTTCATCTTGATTCGTTGGGGTGAGTGATGAGTAGACCTACTGGGTTTGAGATTGTGGACGAATTTCTTCGGAGGTTGGTTCTGCTTAGATTCAGTAACTATTCATTAGAAATCTAGTTCATTTACTTTGAGTAAATTAGAGTGTTCAAGGCAAGCAAATTTGTTTCTGCAATGAATACTATTAGCATGGGATAATGGAACAGGACACGTATTCTAGTTTTCCGTTGGTTTCTAGAATTTTTAGT…	Eukaryota; Amoebozoa; Lobosa; Discosea-Flabellinia; Dactylopodida; Paramoebidae; Neoparamoeba; Neoparamoeba_pemaquidensis	0.0	0.0	0.0	0.0	0.0	0.0	0.0	0.0	0.0	0.0	0.0	0.0	0.0	0.0	0.0	0.0	0.0	34.0	0.0	0.0	0.0	0.0	0.0	0.0	0.0	0.0	0.0	0.0	0.0	0.0	0.0	0.0	0.0	0.0	0.0	0.0	0.0	0.0	0.0	0.0	0.0	0.0	0.0	0.0	0.0	0.0	0.0
067889ecdccee570fcad382a54323ba5	AGCTCCAATAGTGTATACTAATATTGCTGCAGTTAAAAAGCTCGTAGTTGGATTTCGGTTAATAGGATGGAGGTCTACATTTTTATATGTACGCACCTCCAGCCTATTTCCTTCTTTTCAGTAACAAAATTTATTTTGTTCTGAATTATTTACTTTGAAAAAATTAGAGTGTTCAAAGCAGGCGTATATTGCCTTTGAATATATTAGCATGGGATAATGAAATAAGACTTTTTGCCTTATTCTCGTTGGTTTTTGAGGCTAAAGTAATGATTAATAGGGATAGTTGGGGTCATTTGTATTTAATTGTCAGAGGTGAAATTCTAAGATTAATTAAAGACAAACTACTGCGAAAGCATTTGACAAGGATGTTTTCA	Eukaryota; Amoebozoa; Lobosa; Tubulinea; Leptomyxida; Flabellulidae	0.0	0.0	0.0	0.0	0.0	0.0	0.0	0.0	0.0	0.0	0.0	0.0	0.0	39.0	0.0	0.0	0.0	0.0	0.0	0.0	0.0	0.0	0.0	0.0	0.0	0.0	0.0	0.0	0.0	0.0	0.0	0.0	0.0	0.0	0.0	0.0	0.0	0.0	0.0	0.0	0.0	0.0	0.0	0.0	0.0	0.0	0.0
d3a536a8ec38b1c2f61a0360e0bededb	AGCTCCAATAGCATATATTAAAGTTGTTGCAGTTAAAAAGCTCGTAGTTGGATTTTGATGTTACTTTTCATAACCTGCCTTGTATAAGGTATGTTTGTTGTGATTCGTACATCTCCTTACTAGACTTTCATGATTACACTTAATTGAGTGATCATTTCATCTTGATTCGTTGGGGTGAGTGATGAGTAGACCTACTGGATTCGAGATTGTGGATGAACTTCTTCGGAGGTTGGTTCTGCTTGGATTCAGTAACTATTTATTAGAAATCTAGTTCATTTACTTTGAGTAAATTAGAGTGTTCAAGGCAAGCAAATTTGTTTCTGCAATGAATACTATTAGCATGGGATAATGGAACAGGACACGTATTCTAGTTTTCCGTTGGTTTCTAGAATTTTTAGT…	Eukaryota; Amoebozoa; Lobosa; Discosea-Flabellinia; Dactylopodida; Paramoebidae; Neoparamoeba; Neoparamoeba_pemaquidensis	0.0	0.0	0.0	0.0	0.0	0.0	0.0	0.0	0.0	0.0	0.0	0.0	0.0	0.0	0.0	0.0	0.0	0.0	0.0	0.0	0.0	0.0	0.0	0.0	0.0	0.0	0.0	0.0	0.0	0.0	0.0	0.0	0.0	0.0	0.0	0.0	0.0	39.0	0.0	0.0	0.0	0.0	0.0	0.0	0.0	0.0	0.0
614adeb603512b04683a4ae1e0ba7956	AGCTCCAATAGCATATATTAAAGTTGTTGCAGTTAAAAAGCTCGTAGTTGGATTTTGATGTTACTTTTCATAACCTGCCTTGTATAAGGTATGTTTGTTGTGATTCGTACATCTCCTTACTAGACTTTCATGATTACACTTAATTGAGTGATCATTTCATCTTGATTCGTTGGGGTGAGTGATGAGTAGACCTACTGGGTTCAAGATTGTGGATGAACTTCTTCGGAGGTTGGCAGTATTTCATTGTCAGAGGTGAAATTCTTGGATTTATGAAAGACGAACTTCTGCGAAAGCATTTGTCAAAGATGTTTTCA	Eukaryota; Amoebozoa; Lobosa; Discosea-Flabellinia; Dactylopodida; Paramoebidae; Neoparamoeba; Neoparamoeba_pemaquidensis	0.0	0.0	0.0	0.0	0.0	0.0	0.0	0.0	0.0	0.0	0.0	398.0	0.0	0.0	0.0	0.0	0.0	0.0	0.0	0.0	0.0	0.0	0.0	0.0	0.0	0.0	0.0	0.0	0.0	0.0	0.0	0.0	0.0	0.0	0.0	0.0	0.0	0.0	0.0	0.0	0.0	0.0	0.0	0.0	0.0	0.0	0.0
ad16647ddb64d79c37aee91a605fffb8	AGCTCCAATAGCATATATTAAAGTTGTTGCAGTTAAAAAGCTCGTAGTTGGATTTTGATGTTATTTATTATGACCCGCCTTGTATAAGGTGTGTTTGTTGTGATAAGTACATCTCCTTACTAGACTTTCATGATTGCACTTTATTGAGTGATCATTTCATTCTGATTCGTTAGGGTGAGTGATGAGTAGACCTACTGGGTTTGAGATTGTGGATGAACTTCTTCGGAGGTTGGTTCTGCTTAGATTCAGTAACTATTCATTAGAAATCTAGTTCATTTACTTTGAGTAAATTAGAGTGTTCAAGGCAAGCAAATTTGTTTCTGCAATGAATACTATTAGCATGGGATAATGGAACAGGACACGTATTCTAGTTTTCCGTTGGTTTCTAGAATTTTTAGT…	Eukaryota; Amoebozoa; Lobosa; Discosea-Flabellinia; Dactylopodida; Paramoebidae; Neoparamoeba; Neoparamoeba_pemaquidensis	0.0	0.0	0.0	0.0	0.0	0.0	0.0	0.0	0.0	0.0	0.0	0.0	0.0	0.0	0.0	0.0	0.0	0.0	0.0	0.0	0.0	0.0	0.0	0.0	0.0	0.0	0.0	0.0	0.0	0.0	0.0	0.0	0.0	0.0	0.0	0.0	0.0	0.0	0.0	49.0	0.0	0.0	0.0	0.0	0.0	0.0	0.0
daaf5ff171bc85fce4edb03df6382f57	AGCTCCAATAGCGTATATTAATGTTGTTGCAGTTAAAAAGCTCGTAGTTGAAACTTGAACATATGATAAGTTTGGTTACTATTTTTATAGTTAACTACTTGTCAGTGTTCTTCCAACTAGATACTCGATTCTGTTCTTAATTGAATGGAATAGCATATTTCGGTGTGTCGATAGTTTATGATAGCTCTTCCATTATGTTGAAGTGTGTAAAAGCATGGATATATAATGAGGGGATCAAGTTATTGTCTTTTATTGGAGTTCTAGTTCATTTACTTTGAGAAAATTAGAGTGTTTAAAGCAGCCTCTTAGGGCTCTGAATACATTAGCATGGGATAATAGAATAGGATTTAGGTCAATATATTTGTTGGTTTGAATGAACTAAATAATGATTAATAGGAA…	Eukaryota; Amoebozoa; Lobosa; Discosea-Flabellinia; Vannellida; Vannellidae; Vannella; Vannella_sp.	0.0	0.0	0.0	0.0	0.0	0.0	0.0	0.0	0.0	0.0	83.0	0.0	0.0	0.0	0.0	0.0	0.0	0.0	0.0	0.0	0.0	0.0	0.0	0.0	0.0	0.0	0.0	0.0	0.0	0.0	0.0	0.0	0.0	0.0	0.0	0.0	0.0	0.0	0.0	0.0	0.0	0.0	0.0	0.0	0.0	0.0	0.0
40bfd21d258e0094ef487273f3232b6e	AGCTCCAATAGCATATATTAAAGTTGTTGCAGTTAAAAAGCTCGTAGTTGGATTTTGATGTTACTTTTCATGACCTGCCTTGTATAAGGTGTGTTTGTTGTGATAAGTACATCTCCTTACTAGACTTTCATGATTGCACTTTATTGAGTGATCATTTCATTCTGATTCGTTAGGGTGAGTGATGAGTAGACCTACTGGGTTTGAGATTGTGGATGAACTTCTTCGGAAGTTGGTTCTGCTTAGATTCAGTAACTATTCATTAGAAATCTAGTTCATTTACTTTGAGTAAATTAGAGTGTTCAAGGCAAGCAAATTTGTTTCTGCAATGAATACTATTAGCATGGGATAATGGAACAGGACACGTATTCTAGTTTTCCGTTGGTTTCTAGAATTTTTAGT…	Eukaryota; Amoebozoa; Lobosa; Discosea-Flabellinia; Dactylopodida; Paramoebidae; Neoparamoeba; Neoparamoeba_pemaquidensis	0.0	0.0	0.0	0.0	0.0	0.0	0.0	0.0	0.0	0.0	0.0	0.0	0.0	0.0	0.0	0.0	0.0	0.0	0.0	0.0	0.0	0.0	0.0	0.0	0.0	0.0	0.0	0.0	0.0	0.0	68.0	0.0	0.0	0.0	0.0	0.0	0.0	0.0	0.0	0.0	0.0	0.0	0.0	0.0	0.0	0.0	0.0
ca19bce330a0da562ecea9a550d16e4e	AGCTCCAATAGTGTATATTAAAGTTGCTGCAGTTAAAAAGCTCGTAGTTGGATGTCGGTTATTGCGAGAAGTGTCTACATTTTATATGTACGTACATAACTCCAATACCTTCTTTCAGTTTGTAAATCTAATTTGCAACTGATATTTTACTTTGAGAAAATTAGAGTGTTCAAAGCAGGCGTAACAATGCCTTTGAATATATTAGCATGGGATAATGAAATAAGACTTTTTGCCTTATTCTCGTTGGTTCTTTGGGCTAAAGTAATGATTAATAGGGACAGTTGGGGTTATCTGTATTTGATCGCCAGAGGTGAAATTCTAAGACTGATCAAAGACAAACTAGTGCGAAAGCATTTAACAAGGATGTTTTCA	Eukaryota; Amoebozoa; Lobosa; Tubulinea; Leptomyxida; Flabellulidae; Flabellulidae_X; Flabellulidae_X_sp.	0.0	0.0	0.0	0.0	0.0	60.0	0.0	0.0	0.0	0.0	0.0	0.0	0.0	0.0	0.0	0.0	0.0	0.0	0.0	0.0	0.0	0.0	0.0	0.0	0.0	0.0	0.0	0.0	0.0	0.0	0.0	0.0	0.0	0.0	0.0	0.0	0.0	0.0	0.0	0.0	0.0	0.0	0.0	0.0	0.0	0.0	0.0
3bc645a73e0594370ed3f0ad4f9b834a	AGCTCCAATAGTGTATATTAAAGTTGCTGCAGTTAAAAAGCTCGTAGTTGGATGTCGGTTATTGTTAGGAGTGTCTACATTTTATATGTACGTACATGACTTCAATACCTTCTTTCAGTTTGTGAATCTAATTTGCAACTGATATTTTACTTTGAGAAAATTAGAGTGTTCAAAGCAGGCGTAACAATGCCTTTGAATATATTAGCATGGGATAATGAAATAAGACTTTTTGCCTTATTCTCGTTGGTTCTTTGGGCTAAAGTAATGATTAATAGGGACAGTTGGGGTTATCTGTATTTGATCGCCAGAGGTGAAATTCTAAGACTGATCAAAGACAAACTAGTGCGAAAGCATTTAACAAGGATGTTTTCA	Eukaryota; Amoebozoa; Lobosa; Tubulinea; Leptomyxida; Flabellulidae; Flabellulidae_X; Flabellulidae_X_sp.	0.0	0.0	0.0	0.0	0.0	0.0	0.0	0.0	0.0	0.0	0.0	0.0	0.0	0.0	0.0	0.0	0.0	113.0	0.0	0.0	0.0	0.0	0.0	0.0	0.0	0.0	0.0	0.0	0.0	0.0	0.0	0.0	0.0	0.0	0.0	0.0	0.0	0.0	0.0	0.0	0.0	0.0	0.0	0.0	0.0	0.0	0.0
cb3584a130a1c8d952bca35e75a4ad88	AGCTCCATCAGTGTATATTAACGTTGTTGCGGTTAAAAAGCTCGTAGTTGGATTTCGGAGCACGCTACTCAAGGCCAGTCAAATTGGCTCGGCCCGAGGAACGTCTCCTAGCTTAGGGTAACAGCCTCGCTTCCTTTGCGGGTTGCGATGTGCCGTTCCCTATCATTTACTTTGATAAAATCAGAGTGTTCAAAGCAGGCGTCTTGCCTTGAATGTTGCCGCAAGGGATAATAGAATATGACTTCGGTCCTATTTTGTTGGTTTCTAGGGCTGAAGTAATGACTAATAGGGACAGTTGGGGGCGCTCGTATTGAGTTGTCAGAGGTGAAATTCTAGGATTTACTCAAGACGAACTACTGCGAAAGCATTCGCCAAGGATGTTTTCA	Eukaryota; Amoebozoa; Lobosa; Tubulinea; Nolandida; Nolandellidae; Nolandella; Nolandella_hibernica	0.0	0.0	0.0	0.0	0.0	0.0	0.0	0.0	0.0	0.0	2685.0	0.0	0.0	0.0	0.0	0.0	0.0	0.0	0.0	0.0	0.0	0.0	0.0	0.0	0.0	0.0	0.0	0.0	0.0	0.0	0.0	0.0	0.0	0.0	0.0	0.0	0.0	0.0	0.0	0.0	0.0	0.0	0.0	0.0	0.0	0.0	0.0
96e6983d6ba595df9813fb18b827c5fc	AGCTCCATCAGTGTATATTAACGTTGTTGCGGTTAAAAAGCTCGTAGTTGGATTTCGAAGTGCGGAAGTCAAGACCCATCAAATTGGTGTGGTCCGACAGTCGCCTTCTAGCTTAGGGTAATAGCCTCGTTTCCTTTACGGGTTACGATGTGCCGTTCCCTATCTTTTACTTTGATAAAATCAGAGTGTTCAAAGCAGGCGTCACTTGCCTTGAATGTTGCCGCAAGGGATAATAGAATATGACTTCGGTCTTATTTTGTTGGTTTCTAAGGCTGAAGTAATGACTAATAGGGACAGTCGGGGGCGCTTGTATTGTGCTGTCAGAGGTGAAATTCTAGGATTTGCACAAGACAAACTACTGCGAAAGCATTCGCCAAGGATGTTTTCA	Eukaryota; Amoebozoa; Lobosa; Tubulinea; Echinamoebida; Vermamoebidae; Hartmannella; Hartmannella_abertawensis	0.0	0.0	0.0	0.0	0.0	0.0	0.0	0.0	0.0	0.0	0.0	0.0	0.0	0.0	0.0	0.0	0.0	0.0	0.0	0.0	0.0	0.0	0.0	0.0	0.0	0.0	0.0	0.0	0.0	0.0	0.0	0.0	0.0	0.0	0.0	0.0	0.0	0.0	44.0	0.0	0.0	0.0	0.0	0.0	0.0	0.0	0.0
7a190a50576753e32902efd40cf39099	AGCTCCAATAGCATATATTAAAGTTGTTGCAGTTAAAAAGCTCGTAGTTGGATTTTGAAATGGTATAAAACAACCCGCTTTTGTAAGTGTGTTTTTGTTGTTTTATATCTTTCTCCTTACTAGACTTTCACTATTGTTCTTCATTGATCGATAGTTTCATCTCTCTTTTGGGGTGAGTGATGGTTGGACCTCTTGGGTTTAGGATTGTGGATGATTGCTTTGGTGATTGTTCTGCTTAGATTCAAGAACTAGTCATTAGAAATCTAGTTCTTTTACTTTGAGTAAATTAGAGTGTTCAAGGCAAGCAAATTATTATTGTTGCAATGAATACTATTAGCATGGGATAATGGAACAGGACACGTATTCTAGTTTTCTGTTGGTTTCTAGAATTTTTTGGCT…	Eukaryota; Amoebozoa; Lobosa; Discosea-Flabellinia; Dactylopodida; Paramoebidae; Neoparamoeba; Neoparamoeba_branchiphila	0.0	0.0	0.0	0.0	0.0	0.0	0.0	0.0	0.0	0.0	0.0	0.0	0.0	0.0	0.0	0.0	0.0	0.0	0.0	0.0	0.0	0.0	0.0	0.0	0.0	0.0	0.0	0.0	0.0	0.0	0.0	0.0	0.0	0.0	0.0	0.0	0.0	0.0	0.0	0.0	0.0	0.0	0.0	37.0	0.0	0.0	0.0
4afadb32cacda63e879de9f527779e91	AGCTCCAATAGCATATATTAAAGTTGCTGCAGTTAAAAAGCTCGTAGTTGGATGTCGGTTATTGCGAGAAGTGTCTACATTTTATATGTACGTACATGACTCCAATACCTTCTTTCAGTTTGTGAATCTAATTTGCAACTGATATTTTACTTTGAGAAAATTAGAGTGTTCAAAGCAGGCGTAACAATGCCTTTGAATATATTAGCATGGGATAATGAAATAAGACTTTTTGCCTTATTCTCGTTGGTTCTTTGGGCTAAAGTAATGATTAATAGGGACAGTTGGGGTTATCTGTATTTGATCGCCAGAGGTGAAATTCTAAGACTGATCAAAGACAAACTAGTGCGAAAGCATTTAACAAGGATGTTTTCA	Eukaryota; Amoebozoa; Lobosa; Tubulinea; Leptomyxida; Flabellulidae; Flabellulidae_X; Flabellulidae_X_sp.	0.0	0.0	0.0	0.0	0.0	0.0	0.0	0.0	0.0	0.0	0.0	0.0	0.0	0.0	0.0	0.0	0.0	0.0	0.0	0.0	0.0	0.0	0.0	0.0	0.0	0.0	0.0	0.0	0.0	29.0	0.0	0.0	0.0	0.0	0.0	0.0	0.0	0.0	0.0	0.0	0.0	0.0	0.0	0.0	0.0	0.0	0.0
26a5dc7ef93f6505ed09c4c49710a6f0	AGCTCCAATAGCATATATTAAAGTTGTTGCAGTTAAAAAGCTCGTAGTTGGATTTTGAAGTTTACCCATCGTGACCCATCTTATATTAGATGTTGTTTGTCGTGATGTTTGGTACTTCTCCTTACTAGACTTTCACTATTGCACTTAGTTGAGTGATAGTTTCGTTTCGATTTATCGGGGCGAGTGGTGGACAGACCTACTGGGTTAGGATTGTGGATAAGGCACTTCTTCGGAGGTTTGTTTTGTTCTGCCTGATTCAGTAACTGTTCATTAGAAATCTAGTTCTTTTACTTTGAGTAAATTAGAGTGTTCAAGGCAAGCAAATATTAAATTTAGTGCAATGAATACTATTAGCATGGGATAATGGAACAGGACACGTATTCTAGTTTTTCGTTGGTT…	Eukaryota; Amoebozoa; Lobosa; Discosea-Flabellinia; Dactylopodida; Paramoebidae; Paramoeba; Paramoeba_eilhardi	0.0	0.0	0.0	0.0	0.0	0.0	0.0	0.0	0.0	0.0	0.0	0.0	0.0	0.0	0.0	0.0	0.0	0.0	0.0	34.0	0.0	0.0	0.0	0.0	0.0	0.0	0.0	0.0	0.0	0.0	0.0	0.0	0.0	0.0	0.0	0.0	0.0	0.0	0.0	0.0	0.0	0.0	0.0	0.0	0.0	0.0	0.0
374734808861394a9fe40c133b63c7e6	AGCTCCATCAGTGTATATTAACGTTGTTGCGGTTAAAAAGCTCGTAGTTGGATTTCGAAGTGCGAAAGTCAAGACCCATCAAATTGGTGTGGTCCGACAGTCGCCTTCTAGCTTAGGGTAATAGCCTCGCTTCCTTCGCGGGTTGCGATGTGCCGTTCCCTATCTTTTACTTTGATAAAATCAGAGTGTTCAAAGCAGGCGTCACTTGCCTTGAATGTTGCCGCAAGGGATAATAGAATATGACTTCGGTCTTATTTTGTTGGTTTCTAAGGCTGAAGTAATGACTAATAGGGACAGTCGGGGGCGCTTGTATTGTGCTGTCAGAGGTGAAATTCTAGGATTTGCACAAGACAAACTACTGCGAAAGCATTCGCCAAGGATGTTTTCA	Eukaryota; Amoebozoa; Lobosa; Tubulinea; Echinamoebida; Vermamoebidae; Hartmannella; Hartmannella_abertawensis	0.0	0.0	0.0	0.0	0.0	423.0	0.0	0.0	0.0	0.0	0.0	0.0	0.0	0.0	0.0	0.0	0.0	0.0	0.0	0.0	0.0	0.0	0.0	0.0	0.0	0.0	0.0	0.0	0.0	0.0	0.0	0.0	0.0	0.0	0.0	0.0	0.0	0.0	0.0	0.0	0.0	0.0	0.0	0.0	0.0	0.0	0.0
9254482d78648dd014ff60bd04ba4cfc	AGCTCCAATAGCATATATTAAAGTTGTTGCAGTTAAAAAGCTCGTAGTTGGATTTTGAAATGTTATAAAACAGCCCGCTTTTGTAAGTGTGTTTTTGTTGTTTTATATCTTTCTCCTTACTAGACTTTCACTATTGTTCTTCATTGATCGATAGTTTCATCTCTCTTTTGAGGTGAGTGATGGTTAGACCTCTTGGGTTTAGGATTGTGGATGATTGCTTTGGTGATTGTTCTGCTTAGATTCAAGAACTGGCCATTAGAAATCTAGTTCTTTTACTTTGAGTAAATTAGAGTGTTCAAGGCAAGCAAATTATTATTGTTGCAATGAATACTATTAGCATGGGATAATGGAACAGGACACGTATTCTAGTTTTCTGTTGGTTTCTAGAATTTTTTGGCC…	Eukaryota; Amoebozoa; Lobosa; Discosea-Flabellinia; Dactylopodida; Paramoebidae; Neoparamoeba; Neoparamoeba_branchiphila	0.0	0.0	0.0	0.0	0.0	0.0	0.0	0.0	0.0	0.0	0.0	0.0	0.0	0.0	0.0	0.0	0.0	0.0	0.0	0.0	0.0	0.0	0.0	0.0	0.0	0.0	0.0	0.0	0.0	0.0	0.0	0.0	0.0	0.0	0.0	0.0	0.0	0.0	0.0	0.0	0.0	0.0	0.0	37.0	0.0	0.0	0.0
293f472f243261f4f79c1c32db2c93fe	AGCTCCAATAGCGTATATTAATGTTGTTGCAGTTAAAAAGCTCGTAGTTGGATCTCGGAGCGTTTTGGAGGCGTCGGTCCGCCGTGAAGGTGTGCACTGGCCCTCTCGCTCTTTCCTTGGGGACATTCGTCACGATTATTAATTTAGTTGTGATATTCCACTTTCGGGTGGTTTTGCGCCGGTCTCTCGAGGCTGGCGTAGAGTGCCTCATCGTTTACCTTGAATAAATTAGAGTGTTCCAAGCAGGCATGTTCGCCTTGAATACATTAGCATGGGATAATGGAGTAGGACTTTGGTTCTATTTCGTTGGTTTTCAGAGCCAGAGTAATGATTAATAGGGACAGTTGGGGGCATTCGTATTTAATTGTCAGAGGTGAAATTCTTGGATTTATGAAAGAC…	Eukaryota; Amoebozoa; Lobosa; Lobosa_X; Stygamoebida; Vermistella-lineage; Vermistella; Vermistella_sp.	0.0	0.0	0.0	0.0	0.0	0.0	0.0	0.0	0.0	0.0	0.0	0.0	0.0	0.0	0.0	0.0	211.0	0.0	0.0	0.0	0.0	0.0	0.0	0.0	0.0	0.0	0.0	0.0	0.0	0.0	0.0	0.0	0.0	0.0	0.0	0.0	0.0	0.0	0.0	0.0	0.0	0.0	0.0	0.0	0.0	0.0	0.0
12b5414df39526e099078f59c7c0080f	AGCTCCATCAGTGTATATTAACGTTGTTGCGGTTAAAAAGCTCGTAGTTGGATTTCGAAGTGCGAAAGTCAAGACCCATCAAATTGGTGTGGTCCGACAGTCGCCTTCTAGCTTAGGGTAATAGCCTCGCTTCCTTTACGGGTTGCGATGTGCCGTTCCCTATCTTTTACTTTGATAAAATCAGAGTGTTCAAAGCAGGCGTCACTTGCCTTGAATGTTGCCGCAAGGGATAATAGAATATGACTTCGGTCTTATTTTGTTGGTTTCTAAGGCTGAAGTAATGACTAATAGGGACAGTCGGGGGCGCTTGTATTGTGCTGTCAGAGGTGAAATTCTAGGATTTGCACAAGACAAACTACTGCGAAAGCATTCGCCAAGGATGTTTTCA	Eukaryota; Amoebozoa; Lobosa; Tubulinea; Echinamoebida; Vermamoebidae; Hartmannella; Hartmannella_abertawensis	0.0	0.0	0.0	0.0	0.0	0.0	0.0	0.0	0.0	0.0	0.0	0.0	0.0	0.0	0.0	0.0	0.0	0.0	1231.0	0.0	0.0	0.0	0.0	0.0	0.0	0.0	0.0	0.0	0.0	0.0	0.0	0.0	0.0	0.0	0.0	0.0	0.0	0.0	0.0	0.0	0.0	0.0	0.0	0.0	0.0	0.0	0.0
a7fe1646fee50ed20503e3ec7b22cbd2	AGCTCCAATAGCATATATTAAAGTTGTTGCAGTTAAAAAGCTCGTAGTTGGATTTTGATGTTACTTATTATGACCCGCCTTGTATAAGGTGTGTTTGTTGTGATAAGTACATCTCCTTACTAGACTTTCATGATTGCACTTCATTGAGTGATCATTTCATTCTGATTCGTTAGGGTGAGTGATGAGTAGACCTACTGGGTTTGAGATTGTGGACGAACTTCTTCGGAGGTTGGTTCTGCTTAGGTTCAGTAACTATTCATTAGAAATCTAGTTCATTTACTTTGAGTAAATTAGAGTGTTCAAGGCAAGCAAATTTGTTTCTGCAATGAATACTATTAGCATGGGATAATGGAACAGGACACGTATTCTAGTTTTCCGTTGGTTTCTAGAATTTTTAGT…	Eukaryota; Amoebozoa; Lobosa; Discosea-Flabellinia; Dactylopodida; Paramoebidae; Neoparamoeba; Neoparamoeba_pemaquidensis	0.0	0.0	0.0	0.0	0.0	0.0	0.0	0.0	0.0	0.0	0.0	0.0	0.0	29.0	0.0	0.0	0.0	0.0	0.0	0.0	0.0	0.0	0.0	0.0	0.0	0.0	0.0	0.0	0.0	0.0	0.0	0.0	0.0	0.0	0.0	0.0	0.0	0.0	0.0	0.0	0.0	0.0	0.0	0.0	0.0	0.0	0.0
7ab16657759335b1591c0b1d7adb3bbd	AGCTCCAATAGCATATATTAAAGTTGTTGCAGTTAAAAAGCTCGTAGTTGGATTTTGATGTTACTTTTCATAACCTGCCTTGTATAAGGTATGTTTGTTGTGATTTGTACATCTCCTTACTAGACTTTCATGATTGCACTTAATTGAGTGATCATTTCATTCTGATTCGTTGGGGTGAGTGATGAGTAGACCTACTGGGTTCGAGATTGTGGATGAACTTCTTCGGAGGTTGGTTCTGCTTGGATTCAGTAACTATTTATTAGAAATCTAGTTCATTTACTTTGAGTAAATTAGAGTGTTCAAGGCAAGCAAATTTATTTCTGCAATGAATACTATTAGCATGGGATAATGGAACAGGACACGTATTCTAGTTTTCCGTTGGTTTCTAGAATTTTTAGT…	Eukaryota; Amoebozoa; Lobosa; Discosea-Flabellinia; Dactylopodida; Paramoebidae; Neoparamoeba; Neoparamoeba_pemaquidensis	0.0	0.0	0.0	0.0	0.0	0.0	0.0	0.0	0.0	0.0	0.0	69.0	0.0	0.0	0.0	0.0	0.0	0.0	0.0	0.0	0.0	0.0	0.0	0.0	0.0	0.0	0.0	0.0	0.0	0.0	0.0	0.0	0.0	0.0	0.0	0.0	0.0	0.0	0.0	0.0	0.0	0.0	0.0	0.0	0.0	0.0	0.0
4caa22af897340d738b36f325f6e2731	AGCTCCAATAGCGTATATTAATGTTGTTGCAGTTAAAAAGCTCGTAGTTGGATCTCGGGGCGTGGAGGCGTCGGTCCGCCGTGAAGGTGTGCACTGGCCCGCCCGCTCTTTCCTTGGGGACGTTCGCCCTCGCCATTAGTTTGGCGGTGGTATTCCGGCCTCGGCTGGTTTCGCTGAGCGGCACTCGTGTCGCTGAGTGGAGCGCCCCATCTTTTACCTTGAATAAATTAGAGTGTTCCAAGCAGGCATGTTCGCCGTGAATACATTAGCATGGGATAATGGAATAGGACTTTGGTGCTATTTCGTTGGTTTTCAGAACCAGAGTAATGATTAATAGGGACAGTTGGGGGCATTCGTATTTAGTTGTCAGAGGTGAAATTCTTGGATTTACGAAAGACG…	Eukaryota; Amoebozoa; Lobosa; Lobosa_X; Stygamoebida; Vermistella-lineage; Vermistella; Vermistella_sp.	118.0	0.0	0.0	0.0	0.0	0.0	0.0	0.0	0.0	0.0	0.0	0.0	0.0	0.0	0.0	0.0	0.0	0.0	0.0	0.0	0.0	0.0	0.0	0.0	0.0	0.0	0.0	0.0	0.0	0.0	0.0	0.0	0.0	58.0	0.0	0.0	0.0	0.0	0.0	0.0	0.0	0.0	0.0	0.0	0.0	0.0	0.0
5758f746ea15bfaa9df1d53b7e02bb74	AGCTCCAATAGCGTATATTAATGTTGTTGCAGTTAAAAAGCTCGTAGTTGGATCTCGGAGCGTTTTGGAGGCGTCGGTCCGCCGTGAAGGTGTGCACTGGCCCTCTCGCTCTTTCCTTGGGGACATTCGTCACGATTATTAATTTAGTTGTGATATTCCACTTTCGGGTGGTTTTGCGCCTGTTTCGGCTTGCGTAGAGTGCCTCATCGTTTACCTTGAATAAATTAGAGTGTTCCAAGCAGGCATGTTCGCCTTGAATACATTAGCATGGGATAATGGAGTAGGACTTTGGTTCTATTTCGTTGGTTTTCAGAGCCAGAGTAATGATTAATAGGGACAGTTGGGGGCATTCGTATTTAATTGTCAGAGGTGAAATTCTTGGATTTATGAAAGACGAAC…	Eukaryota; Amoebozoa; Lobosa; Lobosa_X; Stygamoebida; Vermistella-lineage; Vermistella; Vermistella_sp.	0.0	0.0	0.0	0.0	216.0	0.0	0.0	0.0	0.0	0.0	0.0	0.0	0.0	0.0	844.0	0.0	604.0	0.0	0.0	0.0	0.0	0.0	0.0	0.0	0.0	0.0	0.0	0.0	137.0	0.0	0.0	0.0	0.0	0.0	0.0	0.0	0.0	0.0	0.0	0.0	0.0	0.0	0.0	0.0	0.0	0.0	0.0
2ad18a54fff0478cf2a9584a41c0c6e5	AGCTCCAAGAGCGTATATTAAAGTTGTTGCGGTTAAAAAGCTCGTAGTTGAATTCGGAATAATTGCTTTTGAGAATTAAACTAAGTTTAATTCCTCTTTAGCGTTGCTCTTCTTTCATAATGACTAAGTCATTTTGATCGTTTACTTTGAAAAAATTAGAGTGTTTCAAACAGACAAATGTCTGGATATTACAGCATGGAATAATGAAAAAAGACATACGCCTTAATTTGTTGGTTTCTTTGGCGAATGTAATGACTAATAGGGACAGTTGGGGTCGCTCGTATTAGCTCGCTAGGGGTGAAATCCTATGATTGAGTTAGGACGAACTACTGCGAAAGCATTCGACAAGGATGTTTTCA	Eukaryota; Amoebozoa; Lobosa; Tubulinea; Tubulinea_X; Tubulinea_XX; Tubulinea_XXX; Tubulinea_XXX_sp.	0.0	0.0	0.0	128.0	0.0	0.0	0.0	3.0	0.0	0.0	0.0	221.0	0.0	0.0	0.0	21.0	0.0	0.0	0.0	0.0	0.0	4.0	0.0	0.0	0.0	0.0	0.0	332.0	0.0	0.0	6.0	0.0	0.0	1634.0	0.0	53.0	0.0	37.0	0.0	544.0	0.0	0.0	0.0	0.0	0.0	127.0	0.0
d33e9176682276f7ea908f9b21b6b404	AGCTCCAATAGCGTATATTAATGTTGTTGCAGTTAAAAAGCTCGTAGTTGGATCTCGGAGCGTTTTGGAGGCGTCGGTCCGCCGTGAAGGTGTGCACTGGCCCTCTCGCTCTTTCCTTGGGGACATTCGTCACGGTTATTAATTTAGTTGTGATATTCCACTTTCGGGTGGTTTTGCGCGGGTCTCTCGAGGCTCGTGTAGAGTGCCTCATCGTTTACCTTGAATAAATTAGAGTGTTCCAAGCAGGCATGTTCGCCTTGAATACATTAGCATGGGATAATGGAGTAGGACTTTGGTTCTATTTCGTTGGTTTTCAGAGCCAGAGTAATGATTAATAGGGACAGTTGGGGGCATTCGTATTTAATTGTCAGAGGTGAAATTCTTGGATTTATGAAAGAC…	Eukaryota; Amoebozoa; Lobosa; Lobosa_X; Stygamoebida; Vermistella-lineage; Vermistella; Vermistella_sp.	0.0	0.0	0.0	0.0	0.0	0.0	0.0	0.0	0.0	0.0	22.0	0.0	0.0	0.0	0.0	0.0	509.0	0.0	0.0	0.0	0.0	0.0	0.0	0.0	0.0	0.0	0.0	0.0	41.0	0.0	0.0	0.0	0.0	0.0	0.0	0.0	0.0	0.0	0.0	0.0	0.0	0.0	0.0	0.0	0.0	0.0	0.0
2bb1d1a18c7da964a32c9bc1a5fb704a	AGCTCCAATAGCATATATTAAAGTTGTTGCAGTTAAAAAGCTCGTAGTTGGATTTTGATGTTACTTATTATGACCCGCCTTGTATAAGGTGTGTTTGTTGTGATAAGTACATCTCCTTACTAGACTTTCATGATTGCACTTAATTGAGTGATCATTTCATCTTGATTCGTTGGGGTGAGTGATGAGTAGACCTACTGGGTTTGAGATTGTGGACGAATTTCTTCGGAGGTTGGTTCTGCTTAGATTCAGTAACTATTCATTAGAAATCTAGTTCATTTACTTTGAGTAAATTAGAGTGTTCAAGGCAAGCAAATTTGTTTCTGCAATGAATACTATTAGCATGGGATAATGGAACAGGACACGTATTCTAGTTTTCCGTTGGTTTCTAGAATTTTTAGT…	Eukaryota; Amoebozoa; Lobosa; Discosea-Flabellinia; Dactylopodida; Paramoebidae; Neoparamoeba; Neoparamoeba_pemaquidensis	0.0	0.0	0.0	0.0	0.0	0.0	0.0	0.0	0.0	0.0	0.0	0.0	0.0	0.0	0.0	0.0	0.0	24.0	0.0	0.0	0.0	0.0	0.0	0.0	0.0	0.0	0.0	0.0	0.0	0.0	0.0	0.0	0.0	0.0	0.0	0.0	0.0	0.0	0.0	0.0	0.0	0.0	0.0	0.0	0.0	0.0	0.0
3ead818dc8b786b3d09a35aff425bccd	AGCTCCAATAGCATATATTAAAGTTGTTGCAGTTAAAAAGCTCGTAGTTGGATTTTGATGTTACTTTTCATAACCTGCCTTGTATAAGGTATGTTTGTTGTGATTCGTACATCTCCTTACTAGACTTTCATGATTGCACTTAATTGAGTGATCATTTCATTCTGATTTATTGGGGTGAGTGATGAGTAGACCTACTGGGTTCGAGATTGTGGATGAACTTCTTCGGAGGTTGGTTCTGCTTGGATTCAGTAACTATTCATTAGAAATCTAGTTCATTTACTTTGAGTAAATTAGAGTGTTCAAGGCAAGCAAATTTGTTTCTGCAATGAATACTATTAGCATGGGATAATGGAACAGGACACGTATTCTAGTTTTCCGTTGGTTTCTAGAATTTTTAGT…	Eukaryota; Amoebozoa; Lobosa; Discosea-Flabellinia; Dactylopodida; Paramoebidae; Neoparamoeba; Neoparamoeba_pemaquidensis	0.0	0.0	0.0	0.0	0.0	0.0	0.0	7.0	0.0	0.0	0.0	0.0	0.0	0.0	0.0	0.0	0.0	86.0	0.0	0.0	0.0	0.0	0.0	2.0	0.0	26.0	0.0	0.0	0.0	0.0	0.0	0.0	0.0	0.0	0.0	0.0	0.0	0.0	0.0	0.0	0.0	0.0	0.0	0.0	0.0	0.0	0.0
592406aef65c57aedfa3ea9cde998853	AGCTCCAATAGCATATATTAAAGTTGTTGCAGTTAAAAAGCTCGTAGTTGGATTTTGATGTTACTTTTTATGACCCGCCTTGTATAAGGTGTGTTTGTTGTGATAAGTACATCTCCTTACTAGACTTTCATGATTGCACTTCATTGAGTGATCATTTCATTCTGATTCGTTGGGGTGAGTGATGAGTAGACCTACTGGGTTTGAGATTGTGGACGAACTTCTTCGGAGGTTGGTTCTGCTTAGATTCAGTAACTATTCATTAGAAATCTAGTTCATTTACTTTGAGTAAATTAGAGTGTTCAAGGCAAGCAAATTTGTTTCTGCAATGAATACTATTAGCATGGGATAATGGAACAGGACACGTATTCTAGTTTTCCGTTGGTTTCTAGAATTTTTAGT…	Eukaryota; Amoebozoa; Lobosa; Discosea-Flabellinia; Dactylopodida; Paramoebidae; Neoparamoeba; Neoparamoeba_pemaquidensis	0.0	0.0	0.0	0.0	0.0	0.0	0.0	0.0	0.0	0.0	0.0	0.0	0.0	0.0	0.0	0.0	0.0	0.0	0.0	0.0	0.0	0.0	0.0	0.0	0.0	35.0	0.0	0.0	0.0	0.0	0.0	0.0	0.0	0.0	0.0	0.0	0.0	0.0	0.0	0.0	0.0	0.0	0.0	0.0	0.0	0.0	0.0
843ef0306e3cd25036f77850d8fbc3b5	AGCTCCAATAGCATATATTAAAGTTGTTGCAGTTAAAAAGCTCGTAGTTGGATTTTGATGTTACTTTTCATAACCTGCCTTGTATAAGGTATGTTTGTTGTGATTTGTACATCTCCTTACTAGACTTTCATGATTGCACTTAATTGAGTGATCATTTCATCTTGATTTATAGGGGTGAGTGATGAGTAGACCTACTGGATTCGAGATTGTGGATGAACTTCTTCGGAGGTTGGTTCTGCTTGGATTCAGTAACTATTTATTAGAAATCTAGTTCATTTACTTTGAGTAAATTAGAGTGTTCAAGGCAAGCAAATTTGTTTCTGCAATGAATACTATTAGCATGGGATAATGGAACAGGACACGTATTCTAGTTTTCCGTTGGTTTCTAGAATTTTTAGT…	Eukaryota; Amoebozoa; Lobosa; Discosea-Flabellinia; Dactylopodida; Paramoebidae; Neoparamoeba; Neoparamoeba_pemaquidensis	0.0	0.0	0.0	0.0	0.0	0.0	0.0	0.0	0.0	0.0	0.0	37.0	0.0	0.0	0.0	0.0	0.0	0.0	0.0	0.0	0.0	0.0	0.0	0.0	0.0	0.0	0.0	0.0	0.0	0.0	0.0	0.0	0.0	0.0	0.0	0.0	0.0	0.0	0.0	0.0	0.0	0.0	0.0	0.0	0.0	0.0	0.0
9007285596218f28977e327eb387fe24	AGCTCCAATAGTGTATATTAAAGTTGCTGCAGTTAAAAAGCTCGTAGTTGGATGTCGGTTATTGCGAAAAGTGTCTACATTTTATATGTACGTACATAATTCCAATACCTTCTTTCAGTTTGTGAATCTTATTCGCAACTGATATTTTACTTTGAGAAAATTAGAGTGTTCAAAGCAGGCGTAACAATGCCTTTGAATATATTAGCATGGGATAATGAAATAAGACTTTTTGCCTTATTCTCGTTGGTTCTTTGGGCTAAAGTAATGATTAATAGGGACAGTTGGGGTTATCTGTATTTGATCGCCAGAGGTGAAATTCTAAGACTGATCAAAGACAAACTAGTGCGAAAGCATTTAACAAGGATGTTTTCA	Eukaryota; Amoebozoa; Lobosa; Tubulinea; Leptomyxida; Flabellulidae; Flabellulidae_X; Flabellulidae_X_sp.	0.0	0.0	0.0	0.0	0.0	0.0	0.0	0.0	0.0	0.0	0.0	0.0	0.0	0.0	0.0	0.0	0.0	0.0	0.0	0.0	0.0	0.0	0.0	0.0	0.0	0.0	0.0	0.0	0.0	0.0	0.0	0.0	0.0	34.0	0.0	0.0	0.0	0.0	0.0	0.0	0.0	0.0	0.0	0.0	0.0	0.0	0.0
f41599a4b6d59bfeab0e8aae6c1c3b21	AGCTCCAATAGCGTATATTAATATTGTTGCAGTTAAAACGCTCGTAGTTGAATTTTGAATTAAATTAAAGTTTGGTTTTCTTGATTGATAACTACTTTCATTTATTCTTCCTACTAGTAACTCGATTCTGTTCTTAATTGAATGGAATAGTATCTTTCGGGGTATCATTTAGTTTATTTAGTTCCACTATTTAATCGTAAAGTGTAAAAAGTTGAAAATTAAATAAGTGGGGTTAATTAAATAGATTAAATGGAGTTCTAGTTCATTTACTTTGAGAAAATTAGAGTGTTCAAAGCAGTCTCTTGGGACTTTGTATATATTAGCATGGGATAATAAAATAGGATCTAATTATTCTATTTGTTGGTTTTAAATAATTAGATAATGATTAATAGGGACAGT…	Eukaryota; Amoebozoa; Lobosa; Discosea-Flabellinia; Vannellida; Vannellidae; Vannella; Vannella_plurinucleolus	0.0	0.0	0.0	0.0	0.0	0.0	0.0	0.0	0.0	0.0	0.0	0.0	0.0	0.0	0.0	0.0	0.0	0.0	0.0	0.0	0.0	0.0	0.0	0.0	0.0	0.0	0.0	0.0	0.0	0.0	0.0	0.0	0.0	0.0	0.0	0.0	0.0	0.0	0.0	0.0	149.0	0.0	0.0	0.0	0.0	0.0	0.0
bdd89f98c089903f33d870e61b38d32a	AGCTCCAATAGCATATATTAAAGTTGTTGCAGTTAAAAAGCTCGTAGTTGGATTTTGATGTTACTTTTCATAACCTGCCTTGTATAAGGTATGTTTGTTGTGATTTGTACATCTCCTTACTAGACTTTCATGATTGCACTTAATTGAGTGATCATTTCATTCTGATTTATTGGGGTGAGTGATGAGTAGACCTACTGGATTCGAGATTGTGGATGAACTTCTTCGGAGGTTGGTTCTGCTTGGATTCAGTAACTATTCATTAGAAATCTAGTTCATTTACTTTGAGTAAATTAGAGTGTTCAAGGCAAGCAAATTTGTTTCTGCAATGAATACTATTAGCATGGGATAATGGAACAGGACACGTATTCTAGTTTTCCGTTGGTTTCTAGAATTTTTAGT…	Eukaryota; Amoebozoa; Lobosa; Discosea-Flabellinia; Dactylopodida; Paramoebidae; Neoparamoeba; Neoparamoeba_pemaquidensis	0.0	0.0	0.0	0.0	0.0	0.0	0.0	0.0	0.0	0.0	0.0	0.0	0.0	0.0	0.0	0.0	0.0	0.0	0.0	0.0	0.0	0.0	0.0	0.0	0.0	0.0	0.0	0.0	0.0	0.0	0.0	0.0	0.0	0.0	0.0	0.0	0.0	0.0	0.0	0.0	0.0	0.0	0.0	0.0	40.0	0.0	0.0
c0027e36bafed41f63a55523ccab1ac5	AGCTCCAATAGCGTATATTAATGTTGTTGCAGTTAAAAAGCTCGTAGTTGGATCTCGGAGCGTTTTGGAGGCGTCGGTCCGCCGTGAAGGTGTGCACTGGCCCTCTCGCTCTTTCCTTGGGGACATTCGTCACGGTTATTAGTTTAGTTGTGATATTCCGCTCTCGGGTGGTTTTGCGCCTGTTTCGGCTTGCGTAGAGTGCCTCATCGTTTACCTTGAATAAATTAGAGTGTTCCAAGCAGGCATGTTCGCCTTGAATACATTAGCATGGGATAATGGAGTAGGACTTTGGTTCTATTTCGTTGGTTTTCAGAGCCAGAGTAATGATTAATAGGGACAGTTGGGGGCATTCGTATTTAATTGTCAGAGGTGAAATTCTTGGATTTATGAAAGACGAAC…	Eukaryota; Amoebozoa; Lobosa; Lobosa_X; Stygamoebida; Vermistella-lineage; Vermistella; Vermistella_sp.	0.0	0.0	0.0	0.0	0.0	0.0	0.0	0.0	0.0	0.0	0.0	0.0	0.0	0.0	0.0	0.0	0.0	0.0	0.0	0.0	0.0	0.0	0.0	0.0	0.0	0.0	0.0	0.0	129.0	0.0	0.0	0.0	0.0	0.0	0.0	0.0	0.0	0.0	0.0	0.0	0.0	0.0	0.0	0.0	0.0	0.0	0.0
509cdeea4c7dc36b10cc6dc791923f5d	AGCTCCAATAGCGTATATTAATGTTGTTGCAGTTAAAAAGCTCGTAGTTGAAACTTGAACATATGATAAGTTTGGTTACTATTTTTATAGTTAACTACTTATCAGTGTTCTTCCAACTAGATACTCGATTCTGTTCTTAATTGAATGGAATAGCATATTTCGGTGTGTCGATAGTTTATAATAGCTCTTCCATTGTGTTGAAGTGTGTAAAAGCATGGATATATAATGAGGGGATCAAGTTATTGTCTATTATTGGAGTTCTAGTTCATTTACTTTGAGAAAATTAGAGTGTTTAAAGCAGCCTCTTAGGGCTCTGAATACATTAGCATGGGATAATAGAATAGGATTTAGGTCAATATATTTGTTGGTTTGAATGAACTAAATAATGATTAATAGGAA…	Eukaryota; Amoebozoa; Lobosa; Discosea-Flabellinia; Vannellida; Vannellidae; Vannella; Vannella_sp.	0.0	0.0	0.0	0.0	0.0	0.0	0.0	0.0	0.0	0.0	33.0	0.0	0.0	0.0	0.0	0.0	0.0	0.0	0.0	0.0	0.0	0.0	0.0	0.0	0.0	0.0	0.0	0.0	0.0	0.0	0.0	0.0	0.0	0.0	0.0	0.0	0.0	0.0	0.0	0.0	0.0	0.0	0.0	0.0	0.0	0.0	0.0
271a0ae0426fd6a985902ec3683727e6	AGCTCCAATAGCGTATATTAATGTTGTTGCAGTTAAAAAGCTCGTAGTTGAAACTTGAACATATGATAAGTTTGGTTACTATTTTTATAGTTAACTACTTGTCAGTGTTCTTCCAACTAGATACTCGATTCTGTTCTTAATTGAATGGAATAGCATATTTCGGTGTGTCGATAGTTTATGATAGCTCTTCCATTATGTTGAAGTGTGTAAAAGCATGGATATATAATGAGGAGATCAAGTTATTGTCTATTATTGGAGTTCTAGTTCATTTACTTTGAGAAAATTAGAGTGTTTAAAGCAGCCTCTTAGGGCTCTGAATACATTAGCATGGGATAATAGAATAGGATTTAGGTCAATATATTTGTTGGTTTGAATGAACTAAATAATGATTAATAGGAA…	Eukaryota; Amoebozoa; Lobosa; Discosea-Flabellinia; Vannellida; Vannellidae; Vannella; Vannella_sp.	0.0	0.0	0.0	0.0	0.0	0.0	0.0	0.0	0.0	0.0	77.0	0.0	0.0	0.0	0.0	0.0	0.0	0.0	0.0	0.0	0.0	0.0	0.0	0.0	0.0	0.0	0.0	0.0	0.0	0.0	0.0	0.0	0.0	0.0	0.0	0.0	0.0	0.0	0.0	0.0	0.0	0.0	0.0	0.0	0.0	0.0	0.0
a9992f834c32f2fd2bf3835f37d9a74c	AGCTCCAATAGCATATATTAAAGTTGTTGCAGTTAAAAAGCTCGTAGTTGGATTTTGAAATGTTATAAAACAGCCCGCTTTTGTAAGTGTGTTTTTGTTGTTTTATATCTTTCTCCTTACTAGACTTTCACTATTGTTCTTCATTGATCGATAGTTTCATCTCTCTTTTGAGGTGAGTGATGGTTAGACCTCTTGGGTTTAGGATTGTGGATGATTGCTTTGGTGATTGTTCTGCTTAGATTCAAGAACTAATCATTAGAAATCTAGTTCTTTTACTTTGAGTAAATTAGAGTGTTCAAGGCAAGCAAATTATTATTGTTGCAATGAATACTATTAGCATGGGATAATGGAACAGGACACGTATTCTAGTTTTCTGTTGGTTTCTAGAATTTTTTGGCT…	Eukaryota; Amoebozoa; Lobosa; Discosea-Flabellinia; Dactylopodida; Paramoebidae; Neoparamoeba; Neoparamoeba_branchiphila	0.0	0.0	0.0	0.0	0.0	0.0	0.0	0.0	0.0	0.0	0.0	0.0	0.0	0.0	0.0	0.0	0.0	0.0	0.0	0.0	0.0	0.0	0.0	0.0	0.0	0.0	0.0	0.0	0.0	0.0	0.0	0.0	0.0	0.0	0.0	0.0	0.0	0.0	0.0	0.0	0.0	0.0	0.0	50.0	0.0	0.0	0.0
b617c6b5e49ae490d5c261d182aacb73	AGCTCCAATAGCATATATTAAAGTTGTTGCAGTTAAAAAGCTCGTAGTTGGATTTTGATGTTATTTATTATGACCCGCCTTGTATAAGGTGTGTTTGTTGTGATAAGTACATCTCCTTACTAGACTTTCATGATTGCACTTAATTGAGTGATCATTTCATTCTGATTCGCGTTGGGGTGAGTGATGAGTAGACCTACTGGGTTTGAGATTGTGGACGAACTTCTTCGGAGGTTGGTTCTGCTTAGATTCAGTAACTATTCATTAGAAATCTAGTTCATTTACTTTGAGTAAATTAGAGTGTTCAAGGCAAGCAAATTTGTTTCTGCAATGAATACTATTAGCATGGGATAATGGAACAGGACACGTATTCTAGTTTTCCGTTGGTTTCTAGAATTTTTA…	Eukaryota; Amoebozoa; Lobosa; Discosea-Flabellinia; Dactylopodida; Paramoebidae; Neoparamoeba; Neoparamoeba_pemaquidensis	0.0	0.0	0.0	0.0	0.0	0.0	0.0	0.0	0.0	0.0	0.0	0.0	0.0	0.0	0.0	0.0	0.0	0.0	0.0	75.0	0.0	0.0	0.0	0.0	0.0	0.0	0.0	0.0	0.0	0.0	0.0	0.0	0.0	0.0	0.0	0.0	0.0	0.0	0.0	0.0	0.0	0.0	0.0	0.0	0.0	0.0	0.0
24d0ccb624482f9b0410fee8729e9cfe	AGCTCCAATAGCGTATATTAATGTTGTTGCAGTTAAAAAGCTCGTAGTTGAAACTTGAACATATGATGAGTTTGGTTACTATTTTTATAGTTAACTACTTATCAGTGTTCTTCCAACTAGATACTCGATTCTGTTCTTAACTGAATGGAATAGCATATTTCGGTGTGTCGATAGTTTATGATAGCTCTTCCATTATGTAGAAGTGTGTAAAAGCATGGATATATAATGAGGAGATCAAGTTATTGTTTATTATTGGAGTTCTAGTTCATTTACTTTGAGAAAATTAGAGTGTTTAAAGCAGCCTCTTGGGGCTCTGAATACATTAGCATGGGATAATAGAATAGGATTTAGGTCAATATATTTGTTGGTTTGAATGAACTAAATAATGATTAATAGGAA…	Eukaryota; Amoebozoa; Lobosa; Discosea-Flabellinia; Vannellida; Vannellidae; Vannella; Vannella_sp.	0.0	0.0	0.0	0.0	0.0	0.0	0.0	0.0	0.0	0.0	42.0	0.0	0.0	0.0	0.0	0.0	0.0	0.0	0.0	0.0	0.0	0.0	0.0	0.0	0.0	0.0	0.0	0.0	0.0	0.0	0.0	0.0	0.0	0.0	0.0	0.0	0.0	0.0	0.0	0.0	0.0	0.0	0.0	0.0	0.0	0.0	0.0
2f125290bf7bcab89c1e62d8bb009e27	AGCTCTAATAGCGTATATTAATGTTGTTGCAGTTAAAAAGCTCGTAGTTGAATTTTGAACATTTTTAACAAGTTTGGTTTACTTTTTTAAAGTATGACTACTTGTTAGTGTTCTTCCTACTAGATACTCGATACTGTTCTTAATTGAATGGTATAGCATTTCGCAAGAGGTGTCGATAGATGATAATAGCTCCTCCATTATGTGGAGATGCGTAAAAACATCAAAATATATTGAGTGGATCAAGTTATTGTTATTTTTTGGAGTTCTAGTTCATTTACTTTGAGAAAATTAGAGTGTTTCAAGCAGCCTCTTTGGGCTCTGAATATATTAGCATGGGATAATAGAATAGGATTTAAATTTTATATTTGTTGGTTTGAATAATTTAAATAATGATTAATA…	Eukaryota; Amoebozoa; Lobosa; Discosea-Flabellinia; Vannellida; Vannellidae; Vannella; Vannella_sp.	0.0	0.0	0.0	0.0	0.0	0.0	0.0	0.0	0.0	0.0	0.0	0.0	0.0	0.0	0.0	0.0	0.0	0.0	22.0	0.0	0.0	0.0	0.0	0.0	0.0	0.0	0.0	0.0	0.0	0.0	0.0	0.0	0.0	0.0	0.0	0.0	0.0	0.0	0.0	0.0	0.0	0.0	0.0	0.0	0.0	0.0	0.0
e8e04d2b2e27d55c676a4a2609a7a8d5	AGCTCCATCAGTGTATATTAACGTTGTTGCGGTTAAAAAGCTCGTAGTTGGATTTCGGAGCATGGAACTCAAGGCCAGTCAAATTGGCTGTGCCCGAGGAACATCTCCTAGCTTAGGGTAACAGCCTCGCTTCCTTTGCGGGTTGCGATGTGCCGTTCCCTATCATTTACTTTGATAAAATCAGAGTGTTCAAAGCAGGCGTCTTGCCTTGAATGTTGCCGCAAGGGATAATAGAATATGACTTCGGTCCTATTTTGTTGGTTTCTAGGGCTGAAGTAATGACTAATAGGGACAGTTGGGGGCGCTCGTATTGAGTTGTCAGAGGTGAAATTCTAGGATTTACTCAAGACGAACTACTGCGAAAGCATTCGCCAAGGATGTTTTCA	Eukaryota; Amoebozoa; Lobosa; Tubulinea; Nolandida; Nolandellidae; Nolandella; Nolandella_hibernica	0.0	0.0	0.0	55.0	936.0	0.0	0.0	0.0	0.0	0.0	0.0	0.0	0.0	0.0	0.0	0.0	0.0	0.0	0.0	0.0	0.0	0.0	0.0	0.0	0.0	0.0	0.0	0.0	0.0	0.0	0.0	0.0	0.0	0.0	0.0	0.0	0.0	0.0	0.0	0.0	0.0	0.0	0.0	0.0	0.0	0.0	0.0
faf0875fc24c62424e9900efafde1cdf	AGCTCCAATAGCGTATATTAATGTTGTTGCAGTTAAAAAGCTCGTAGTTGGATCTCGGGGCGTGGAGGCGTCGGTCCGCCGTGAAGGTGTGCACTGGCCCGCCCGCTCTTTCCTTGGGGACGTTCGCCCTCGCCATTAGTTTGGCGGTGGTATTCCGGCTTCGGCTGGTTTCGCTGAGTGGCACTCGTGTCGCTGAGTGGAGCGCCCCATCTTTTACCTTGAATAAATTAGAGTGTTCCAAGCAGGCATGTTCGCCGTGAATACATTAGCATGGGATAATGGAATAGGACTTTGGTGCTATTTCGTTGGTTTTCAGAACCAGAGTAATGATTAATAGGGACAGTTGGGGGCATTCGTATTTAGTTGTCAGAGGTGAAATTCTTGGATTTACGAAAGACG…	Eukaryota; Amoebozoa; Lobosa; Lobosa_X; Stygamoebida; Vermistella-lineage; Vermistella; Vermistella_sp.	0.0	0.0	0.0	0.0	0.0	0.0	0.0	0.0	57.0	0.0	0.0	0.0	0.0	0.0	0.0	0.0	0.0	0.0	0.0	61.0	0.0	0.0	0.0	0.0	0.0	0.0	120.0	0.0	0.0	0.0	0.0	0.0	0.0	0.0	0.0	0.0	0.0	0.0	0.0	0.0	0.0	0.0	0.0	0.0	50.0	138.0	90.0
8dba1a66b09ee4fc0349e3afe77fffc6	AGCTCCAATAGTGTATATTAAAGTTGCTGCAGTTAAAAAGCTCGTAGTTGGATGTCGGTTATTGCGAGGAGTGTCTACATTTTATATGTACGTACATGACTCCAATACCTTCTTTCAGTTTGTAAATCTAATTTGCAACTGATATTTTACTTTGAGAAAATTAGAGTGTTCAAAGCAGGCATAACAATGCCTTTGAATATATTAGCATGGGATAATGAAATAAGACTTTTTGCCTTATTCTCGTTGGTTCTTTGGGCTAAAGTAATGATTAATAGGGACAGTTGGGGTTATCTGTATTTGATCGCCAGAGGTGAAATTCTAAGACTGATCAAAGACAAACTAGTGCGAAAGCATTTAACAAGGATGTTTTCA	Eukaryota; Amoebozoa; Lobosa; Tubulinea; Leptomyxida; Flabellulidae; Flabellulidae_X; Flabellulidae_X_sp.	0.0	0.0	0.0	0.0	0.0	0.0	0.0	0.0	0.0	0.0	0.0	0.0	0.0	0.0	0.0	0.0	0.0	21.0	0.0	0.0	0.0	0.0	0.0	0.0	0.0	0.0	0.0	0.0	0.0	0.0	0.0	0.0	0.0	0.0	0.0	0.0	0.0	0.0	0.0	0.0	0.0	0.0	0.0	0.0	0.0	0.0	0.0
845be47998b0e85f2273921456243a00	AGCTCCAATAGCATATATTAAAGTTGTTGCAGTTAAAAAGCTCGTAGTTGGATTTTGATGTTACTTTTCATAACCTGCCTTGTATAAGGTATGTTTGTTGTGATTCGTACATCTCCTTACTAGACTTTCATGATTGCACTTAATTGAGTGATCATTTCATTCTGATTTATTGGGGTGAGTGATGAGTAGACCTACCACCGGGTTCGAGATTGTGGATGAACTTCTTCGGAGGTTGGTTCTGCTTGGATTCAGTAACTATTCATTAGAAATCTAGTTCATTTACTTTGAGTAAATTAGAGTGTTCAAGGCAAGCAAATTTGTTTCTGCAATGAATACTATTAGCATGGGATAATGGAACAGGACACGTATTCTAGTTTTCCGTTGGTTTCTAGAATTTTT…	Eukaryota; Amoebozoa; Lobosa; Discosea-Flabellinia; Dactylopodida; Paramoebidae; Neoparamoeba; Neoparamoeba_pemaquidensis	0.0	0.0	0.0	0.0	0.0	0.0	0.0	0.0	0.0	0.0	0.0	34.0	0.0	0.0	0.0	0.0	0.0	0.0	0.0	0.0	0.0	0.0	0.0	0.0	0.0	0.0	0.0	0.0	0.0	0.0	0.0	0.0	0.0	0.0	0.0	0.0	0.0	0.0	0.0	0.0	0.0	0.0	0.0	0.0	0.0	0.0	0.0
180936776daa2891369e3edeff9e533c	AGCTCCAATAGCATATATTAAAGTTGTTGCAGTTAAAAAGCTCGTAGTTGGATTTTGATGTTACTTTTCATAACCTGCCTTGTATAAGGTATGTTTGTTGTGATTCGTACATCTCCTTACTAGACTTTCATGATTGCACTTAATTGAGTGATCATTTCATTCTGATTTATTGGGGTGAGTGATGAGTAGACCTACTGGGTTCGAGATTGTGGATGAACTTCTTCGGAGGTTGGTTCTGCTTGGATTCAGTAACTATTCATTAGAAATCTAGTTCATTTACTTTGAGTAAATTAGAGTGTTCAAGGCAAGCAAATTTGTTTCTGCAATGAATACTATTAGCATGGGATAATGGAACAGGACACGTATTCTAGTTTTCCGTTGGTTTCTAGAATTTTTAGT…	Eukaryota; Amoebozoa; Lobosa; Discosea-Flabellinia; Dactylopodida; Paramoebidae; Neoparamoeba; Neoparamoeba_pemaquidensis	0.0	0.0	0.0	0.0	0.0	0.0	0.0	0.0	0.0	0.0	0.0	0.0	0.0	0.0	0.0	0.0	0.0	44.0	0.0	0.0	0.0	0.0	0.0	0.0	0.0	42.0	0.0	0.0	0.0	0.0	0.0	0.0	0.0	0.0	0.0	0.0	0.0	0.0	0.0	0.0	0.0	0.0	0.0	0.0	0.0	0.0	0.0
348e52439a0ed1c9ef63d46c22882fa9	AGCTCTAATAGTGTATAATAATGTTGTTGCAGTTAAAAAGCTCGTAGTTGAATCTTGAACGTTAATCAAGTTTGGTTTACATTTTTATGTATGACTACTTGATTCCGTTCTTCCTACTAGATACTCGATTCTGTTCTTAATTGAATGGAATAGCATTCTTTCGGGGGTGTCGGTAGTAGGTAATAGCTCCTCCAGTGCATGGATTAGCGTAAAAACTATGAAGTGTATTGAGTGGATCAAGCTGTTGCTTATTATTGGAGTTCTAGTTCATTTACTTTGAGAAAATTAGAGTGTTCAAAGCAGCCTCTTGGGGCTCTGAATATATTAGCATGGGATAATAAAATAGGATTTAAATTATATATTTGTTGGTTTGAATTGTTTAAATAATGATTAATAGGG…	Eukaryota; Amoebozoa; Lobosa; Discosea-Flabellinia; Vannellida; Vannellidae; Vannella; Vannella_sp.	0.0	0.0	0.0	0.0	0.0	0.0	70.0	0.0	0.0	0.0	0.0	0.0	0.0	0.0	0.0	0.0	0.0	0.0	0.0	0.0	0.0	0.0	0.0	0.0	0.0	0.0	0.0	0.0	0.0	0.0	0.0	0.0	0.0	0.0	40.0	0.0	0.0	0.0	0.0	0.0	188.0	0.0	0.0	0.0	0.0	0.0	0.0
ab22727f780fa40f133311317d286be4	AGCTCCAATAGTGTATATTAAAGTTGTTGCAGTTAAAAAGCTCGTAGTTGGATTTCGGAATGCTGCAGATCGAGGTCCATCGTTAAGATGCTAGTACCGGATCTGCGCTTCCTTCTTTTCGAAAACGTGCCGTTTATCCTCCAGTTAGGATGGGCGGATTAACACGTCTCGGATAATTTACTTTGAAAAAATTAGAGTGTTCAAAGCAGGCGTAATATTGGCCTTGAATACATTAGCATGGGATAATGGAAAAGGACTTTGGTCTTATTTTCGTTGGTTTCTGAGGCTGAGGTAATGATTAATAGGGACAGTTGGGGTCACCAGTATTTAATTGTCAGAGGTGAAATTCTAAGATTTATTAAAGACTAACTACTGCGAAAGCATTTGACAAGGATGTTT…	Eukaryota; Amoebozoa; Lobosa; Tubulinea; Leptomyxida; Rhizamoeba-saxonica-lineage; Rhizamoeba; Rhizamoeba_saxonica	0.0	0.0	0.0	0.0	0.0	0.0	0.0	8.0	0.0	15.0	0.0	0.0	0.0	0.0	0.0	0.0	0.0	0.0	0.0	3.0	0.0	0.0	0.0	0.0	0.0	0.0	0.0	0.0	0.0	0.0	0.0	0.0	0.0	0.0	0.0	0.0	0.0	0.0	0.0	3224.0	0.0	0.0	0.0	0.0	0.0	0.0	0.0
19179481863cde034ac631a091e2c1ba	AGCTCCAATAGCATATATTAAAGTTGTTGCAGTTAAAAAGCTCGTAGTTGGATTTTGATGTTACTTTTCATAACCTGCCTTGTATAAGGTATGTTTGTTGTGATTAGTTCATCTCCTTACTAGACTTTCATGATTGCACTTAATTGAGTGATCATTTCATTCTGATTTATTGGGGTGAGTGATGAGTAGACCTACTGGGTTCGAGATTGTGGATGAACTTCTTCGGAGGTTGGTTCTGCTTGGATTCAGTAACTATTCATTAGAAATCTAGTTCATTTACTTTGAGTAAATTAGAGTGTTCAAGGCAAGCAAATTTGTTTCTGCAATGAATACTATTAGCATGGGATAATGGAACAGGACACGTATTCTAGTTTTCCGTTGGTTTCTAGAATTTTTAGT…	Eukaryota; Amoebozoa; Lobosa; Discosea-Flabellinia; Dactylopodida; Paramoebidae; Neoparamoeba; Neoparamoeba_pemaquidensis	0.0	0.0	0.0	0.0	0.0	0.0	0.0	43.0	0.0	0.0	0.0	0.0	0.0	0.0	0.0	0.0	0.0	0.0	0.0	0.0	0.0	0.0	0.0	0.0	0.0	0.0	0.0	0.0	0.0	0.0	0.0	0.0	0.0	0.0	0.0	0.0	0.0	0.0	0.0	0.0	0.0	0.0	0.0	0.0	0.0	0.0	0.0
a862501bd6f8e8915ff1c8bbaff2badf	AGCTCCAATAGCATATATTAAAGTTGTTGCAGTTAAAAAGCTCGTAGTTGGATTTTGATGTTACTTATTGTGACCCGCCTTGTATAAGGTGTGTTTGTTGTGATAAGTACATCTCCTTACTAGACTTTCATGATTGCACTTAATTGAGTGATCATTTCATCTTGATTCGTTGGGGTGAGTGATGAGTAGACCTACTGGGTTTGAGATTGTGGACGAATTTCTTCGGAGGTTGGTTCTGCTTAGATTCAGTAACTATTCATTAGAAATCTAGTTCATTTACTTTGAGTAAATTAGAGTGTTCAAGGCAAGCAAATTTGTTTCTGCAATGAATACTATTAGCATGGGATAATGGAACAGGACACGTATTCTAGTTTTCCGTTGGTTTCTAGAATTTTTAGT…	Eukaryota; Amoebozoa; Lobosa; Discosea-Flabellinia; Dactylopodida; Paramoebidae; Neoparamoeba; Neoparamoeba_pemaquidensis	0.0	0.0	0.0	0.0	0.0	0.0	0.0	0.0	0.0	0.0	0.0	2.0	0.0	0.0	0.0	0.0	0.0	0.0	0.0	0.0	0.0	0.0	0.0	0.0	0.0	0.0	0.0	0.0	0.0	0.0	0.0	0.0	0.0	34.0	0.0	0.0	0.0	0.0	0.0	0.0	0.0	0.0	0.0	0.0	0.0	0.0	0.0
0d4000a1ffcd42e75f6b9d685f0568ff	AGCTCCAATAGCATATATTAAAGTTGTTGCAGTTAAAAAGCTCGTAGTTGGATTTTGAAGTTTACCCGTCGTGGCCCGCCCTATTTCGGGTGTGTTTGCCGTGGCGAGTACTTCTCCTTACTAGACTTTCACTATTGCACTTAATTGGGTGATAGTTTCGTTTCGATTTATCGGGGCGAGTGGTGAGCAGACCTACTGGGTTAGGATTGTGGATGAGACGCTTCTTCGGAAGAGTCTTGTTCTGCCTGGTTCAGTAACTGTTCATTAGAAATCTAGTTCTTTTACTTTGAGTAAATTAGAGTGTTCAAGGCAAGCAACAATTGTTTCTGCAATGAATACTATTAGCATGGGATAATGGAACAGGACACGTATTCTAGTTTTTCGTTGGTTTCTAGAATT…	Eukaryota; Amoebozoa; Lobosa; Discosea-Flabellinia; Dactylopodida; Paramoebidae; Paramoeba; Paramoeba_eilhardi	0.0	0.0	0.0	0.0	0.0	0.0	0.0	0.0	0.0	0.0	0.0	0.0	0.0	0.0	0.0	0.0	0.0	0.0	0.0	0.0	0.0	0.0	0.0	0.0	0.0	0.0	0.0	0.0	0.0	0.0	0.0	0.0	0.0	0.0	0.0	0.0	0.0	0.0	0.0	0.0	0.0	0.0	0.0	27.0	0.0	0.0	0.0
59ddc0b707d31829566e63b696fdaded	AGCTCCAATAGCATATATTAAAGTTGTTGCAGTTAAAAAGCTCGTAGTTGGATTTTGATGTTACTTATTATGACCCGCCTTGTATAAGGTGTGTTTGTTGTGATTCGTACATCTCCTTACTAGACTTTCATGATTGCACTTAATTGAGTGATCATTTCATTCTGATTCGTTAGGGTGAGTGATGAGTAGACCTATTGGGTTTGAGATTGTGGACGAATTTCTTCGGAGGTTGGTTCTGCTTAGATTCAGTAACTATTCATTAGAAATCTAGTTCATTTACTTTGAGTAAATTAGAGTGTTCAAGGCAAGCAAATTTGTTTCTGCAATGAATACTATTAGCATGGGATAATGGAACAGGACACGTATTCTAGTTTTCCGTTGGTTTCTAGAATTTTTAGT…	Eukaryota; Amoebozoa; Lobosa; Discosea-Flabellinia; Dactylopodida; Paramoebidae; Neoparamoeba; Neoparamoeba_pemaquidensis	0.0	0.0	0.0	0.0	0.0	0.0	0.0	0.0	0.0	0.0	0.0	18.0	0.0	0.0	0.0	0.0	0.0	0.0	0.0	0.0	0.0	0.0	0.0	0.0	0.0	0.0	0.0	0.0	0.0	0.0	0.0	0.0	0.0	0.0	0.0	0.0	0.0	0.0	0.0	0.0	0.0	0.0	0.0	0.0	0.0	0.0	0.0
1f6601fe0d0217409dcc59bcbbaf2da7	AGCTCCAATAGCGTATATTAATGTTGTTGCAGTTAAAAAGCTCGTAGTTGGATCTCGGGGCGTGGAGGCGTCGGTCCGCCGTGAAGGTGTGCACTGGCCCGCCCGCTCTTTCCTTGGGGACGTTCGCCATCGCCATTGATTTGGTGGTGGTATTCCGGCCTCGGCTGGTTTCGGCAGGAGGCACTCGTGTCTTTTGTTGGAGCGCCCCATCTTTTACCTTGAATAAATTAGAGTGTTCCAAGCAGGCATGTTCGCCGTGAATACATTAGCATGGGATAATGGAATAGGACTTTGGTGCTATTTCGTTGGTTTTCAGAACCAGAGTAATGATTAATAGGGACAGTTGGGGGCATTCGTATTTAGTTGTCAGAGGTGAAATTCTTGGATTTACGAAAGACG…	Eukaryota; Amoebozoa; Lobosa; Lobosa_X; Stygamoebida; Vermistella-lineage; Vermistella; Vermistella_sp.	74.0	0.0	0.0	0.0	0.0	0.0	0.0	0.0	0.0	0.0	0.0	0.0	0.0	0.0	0.0	0.0	0.0	0.0	0.0	0.0	0.0	0.0	152.0	0.0	0.0	0.0	0.0	0.0	0.0	0.0	0.0	0.0	0.0	0.0	0.0	0.0	0.0	0.0	0.0	0.0	0.0	0.0	0.0	0.0	0.0	0.0	0.0
6522259983ce37ed0e1d468863de8f0e	AGCTCCAATAGCGTATATTAATGTTGTTGCAGTTAAAAAGCTCGTAGTTGGATCTCGGAGCGTTTTGGAGGCGTCGGTCCGCCGTGAAGGTGTGCACTGGCCCTCTCGCTCTTTCCTTGGGGACATTCGTCATGATTATTAATTTAGTTGTGATATTCCACTTTCGGGTGGTTTTGCGCCGGTCTCTCGAGGCTCGTGTAGAGTGCCTCATCGTTTACCTTGAATAAATTAGAGTGTTCCAAGCAGGCATGTTCGCCTTGAATACATTAGCATGGGATAATGGAGTAGGACTTTGGTTCTATTTCGTTGGTTTTCAGAGCCAGAGTAATGATTAATAGGGACAGTTGGGGGCATTCGTATTTAATTGTCAGAGGTGAAATTCTTGGATTTATGAAAGAC…	Eukaryota; Amoebozoa; Lobosa; Lobosa_X; Stygamoebida; Vermistella-lineage; Vermistella; Vermistella_sp.	0.0	0.0	0.0	0.0	0.0	0.0	0.0	0.0	0.0	0.0	0.0	0.0	0.0	0.0	176.0	0.0	0.0	0.0	0.0	0.0	0.0	0.0	0.0	0.0	0.0	0.0	0.0	0.0	0.0	0.0	0.0	0.0	0.0	0.0	0.0	0.0	0.0	0.0	0.0	0.0	0.0	0.0	0.0	0.0	0.0	0.0	0.0
4c366697dba15615eb2d57fd45df3769	AGCTCCAATAGCATATATTAAAGTTGTTGCAGTTAAAAAGCTCGTAGTTGGATTTTGATGTTACTTATTATGACCCGCCTTGTATAAGGTGTGTTTGTTGTGATTCGTACATCTCCTTACTAGACTTTCATGATTGCACTTAATTGAGTGATCATTTTATTCTAATTCGTTAGGGTGAGTGATGAGTAGACCTACTGGATTTGAGATTGTGGACGAATTTCTTCGGAGGTTGGTTCTGCTTAGATTCAGTAACTATTCATTAGAAATCTAGTTCATTTACTTTGAGTAAATTAGAGTGTTCAAGGCAAGCAAATTTGTTTCTGCAATGAATACTATTAGCATGGGATAATGGAACAGGACACGTATTCTAGTTTTCCGTTGGTTTCTAGAATTTTTAGT…	Eukaryota; Amoebozoa; Lobosa; Discosea-Flabellinia; Dactylopodida; Paramoebidae; Neoparamoeba; Neoparamoeba_pemaquidensis	0.0	0.0	0.0	0.0	0.0	0.0	0.0	0.0	0.0	0.0	0.0	0.0	0.0	0.0	0.0	0.0	0.0	0.0	0.0	0.0	0.0	0.0	0.0	0.0	0.0	0.0	0.0	0.0	0.0	0.0	0.0	0.0	0.0	0.0	0.0	0.0	0.0	0.0	0.0	40.0	0.0	0.0	0.0	0.0	0.0	0.0	0.0
8a3a9f552d80524ac6b06806b7cb3cb8	AGCTCCAATAGCATATATTAAAGTTGTTGCAGTTAAAAAGCTCGTAGTTGGATTTTGATGTTACTTTTCATAACCTGCCTTGTATAAGGTATGTTTGTTGTGATTCGTACATCTCCTTACTAGACTTTCATGATTGCACTTAATTGAGTGATCATTTCATCTTGATTCGTTGGGGTGAGTGATGAGTAGACCTACTGGGTTCGAGATTGTGGATGAACTTCTTCGGAGGTTGGTTCTGCTTGGATTCAGTAACTATTCATTAGAAATCTAGTTCATTTACTTTGAGTAAATTAGAGTGTTCAAGGCAAGCAAATTTGTTTCTGCAATGAATACTATTAGCATGGGATAATGGAACAGGACACGTATTCTAGTTTTCCGTTGGTTTCTAGAATTTTTAGT…	Eukaryota; Amoebozoa; Lobosa; Discosea-Flabellinia; Dactylopodida; Paramoebidae; Neoparamoeba; Neoparamoeba_pemaquidensis	0.0	0.0	0.0	0.0	0.0	0.0	0.0	52.0	0.0	0.0	0.0	17.0	0.0	0.0	0.0	0.0	0.0	26.0	0.0	0.0	0.0	0.0	0.0	0.0	0.0	0.0	0.0	0.0	0.0	0.0	0.0	0.0	0.0	40.0	0.0	0.0	0.0	0.0	0.0	0.0	0.0	49.0	0.0	0.0	0.0	0.0	0.0
2a808c4d2fac23af9bf383c490f4d6c3	AGCTCCAATAGCGTATATTAATGTTGTTGCAGTTAAAAAGCTCGTAGTTGGATCTCGGGGCGTGGAGGCGTCGGTCCGCCGTGAAGGTGTGCACTGGCCCGCCCGCTCTTTCCTTGGGGACGTTCGCCCTCGCCATTAATTTGGCGGTGGTATTCCGGCTTCGGCTGGTTTCGCTGGGTGGCACTCGTGTCGCTGAGTGGAGCGCCCCATCTTTTACCTTGAATAAATTAGAGTGTTCCAAGCAGGCATGTTCGCCGTGAATACATTAGCATGGGATAATGGAATAGGACTTTGGTGCTATTTCGTTGGTTTTCAGAACCAGAGTAATGATTAATAGGGACAGTTGGGGACATTCGTATTTAGTTGTCAGAGGTGAAATTCTTGGATTTACGAAAGACG…	Eukaryota; Amoebozoa; Lobosa; Lobosa_X; Stygamoebida; Vermistella-lineage; Vermistella; Vermistella_sp.	0.0	0.0	0.0	0.0	0.0	0.0	0.0	0.0	0.0	0.0	0.0	0.0	0.0	0.0	0.0	0.0	0.0	0.0	0.0	0.0	0.0	0.0	0.0	0.0	0.0	0.0	0.0	0.0	0.0	0.0	0.0	0.0	0.0	0.0	0.0	0.0	0.0	0.0	0.0	0.0	0.0	0.0	0.0	0.0	0.0	41.0	0.0
724503cb820cc90927512dfac418e4de	AGCTCCAATAGCATATATTAAAGTTGTTGCAGTTAAAAAGCTCGTAGTTGGATTTTGATGTTACTTTTCATAACCTGCCTTGTATAAGGTATGTTTGTTGTGATTTGTACATCTCCTTACTAGACTTTCATGATTGCACTTAATTGAGTGATCATTTCATTCTGATTTATTGGGGTGAGTGATGAGTAGACCTACTGGATTCGAGATTGTGGATGAACTTCTTTGGAGGTTGGTTCTGCTTGGATTCAGTAACTATTTATTAGAAGTCTAGTTCATTTACTTTGAGTAAATTAGAGTGTTCAAGGCAAGCAAATTTGTTTCTGCAATGAATACTATTAGCATGGGATAATGGAACAGGACACGTATTCTAGTTTTCCGTTGGTTTCTAGAATTTTTAGT…	Eukaryota; Amoebozoa; Lobosa; Discosea-Flabellinia; Dactylopodida; Paramoebidae; Neoparamoeba; Neoparamoeba_pemaquidensis	0.0	0.0	0.0	0.0	0.0	0.0	0.0	0.0	0.0	0.0	0.0	33.0	0.0	0.0	0.0	0.0	0.0	0.0	0.0	0.0	0.0	0.0	0.0	0.0	0.0	0.0	0.0	0.0	0.0	0.0	0.0	0.0	0.0	0.0	0.0	0.0	0.0	0.0	0.0	0.0	0.0	0.0	0.0	0.0	0.0	0.0	0.0
18e95e88708b6b925f8e9c9c771ad598	AGCTCCAATAGCATATATTAAAGTTGTTGCAGTTAAAAAGCTCGTAGTTGGATTTTGATGTTACTTTTCATAACCTGCCTTGTATAAGGTATGTTTGTTGTGATTCGTACATCTCCTTACTAGACTTTCATGATTACACTTAATTGAGTGATCATTTCATTCTGATTTATTGGGGTGAGTGATGAGTAGACCTACTGGGTTCGAGATTGTGGATGAACTTCTTCGGAGGTTGGTTCTGCTTGGATTCAGTAACTATTTATTAGAAATCTAGTTCATTTACTTTGAGTAAATTAGAGTGTTCAAGGCAAGCAAATTTGTTTCTGCAATGAATACTATTAGCATGGGATAATGGAACAGGACACGTATTCTAGTTTTCCGTTGGTTTCTAGAATTTTTAGT…	Eukaryota; Amoebozoa; Lobosa; Discosea-Flabellinia; Dactylopodida; Paramoebidae; Neoparamoeba; Neoparamoeba_pemaquidensis	0.0	0.0	0.0	0.0	0.0	0.0	0.0	0.0	0.0	0.0	0.0	0.0	0.0	0.0	0.0	0.0	0.0	0.0	0.0	0.0	0.0	0.0	0.0	0.0	0.0	0.0	0.0	0.0	0.0	0.0	0.0	0.0	0.0	33.0	0.0	0.0	0.0	0.0	0.0	0.0	0.0	0.0	0.0	0.0	0.0	0.0	0.0
47714d4b8f972025c450d31746e561c3	AGCTCTAATAGTGTATATTAATGTTGTTGCAGTTAAAAAGCTCGTAGTTGAATCTTGAACGTTAATCAAGTTTGGTTTACATTTTTATGTATGACTACTTGATTGCGTTCTTCCTACTAGATACTCGATTCTGTTCTTAATTGAATGGAATAGCATTCTTTCGGGGGTGTCGGTAGTAGGTAATAGCTCCTCCAGTGCATGGATTAGCGTAAAAACTATGAAGTGTATTGAGTGGATCAAGTTGTTGCTTATTATTGGAGTTCTAGTTCATTTACTTTGAGAAAATTAGAGTGTTCAAAGCAGCCTCTTGGGGCTCTGAATATATTAGCATGGGATAATAAAATAGGATTTAAATTATATATTTGTTGGTTTGAATTATTTAAATAATGATTAATAGGG…	Eukaryota; Amoebozoa; Lobosa; Discosea-Flabellinia; Vannellida; Vannellidae; Vannella; Vannella_sp.	0.0	0.0	0.0	0.0	0.0	0.0	0.0	0.0	0.0	0.0	0.0	0.0	0.0	0.0	0.0	0.0	0.0	0.0	0.0	0.0	0.0	0.0	0.0	0.0	0.0	0.0	0.0	0.0	0.0	0.0	0.0	0.0	0.0	0.0	170.0	0.0	0.0	0.0	0.0	0.0	339.0	0.0	0.0	0.0	0.0	0.0	0.0
e7adbbf1d75393f21ccac09d91f83443	AGCTCTAATAGCGTATATTAATATTGTTGCAGTTAAAAAGCTCGTAGTTGAAACTTGAATACCTCAACAAGTTTGGTCTACCTTTTAAGGTTTGACTACTTGTTAGTATTCTTCCTACTGGTAACTCGATTATGTTCTTAATTGAATGTAATAGTCATTCTTCGGAGTGATCATTTGATGTGAACAGCTCCACCATATCAATGGCAATGTGTAAAAGCATTAAAGTTGAATGAGTGGATCAAGTTGATTATGTTAAATGGAGTTCCAGTTCGTTTACTTTGAGAAAATTAGAGTGTTTAAAGCAGCCTCTTGGGGCTCTGAATACATTAGCATGGGATAATAGAATAGGATTTAAGTCACTATATTTGTTGGTTTGAATGAATTAAATAATGATTAAGA…	Eukaryota; Amoebozoa; Lobosa; Discosea-Flabellinia; Vannellida; Vannellidae; Vannella; Vannella_contorta	0.0	0.0	0.0	0.0	0.0	0.0	0.0	0.0	0.0	0.0	0.0	0.0	0.0	0.0	0.0	0.0	0.0	0.0	0.0	0.0	0.0	0.0	0.0	0.0	0.0	0.0	0.0	0.0	0.0	0.0	0.0	71.0	0.0	0.0	0.0	0.0	0.0	0.0	0.0	0.0	0.0	0.0	0.0	0.0	0.0	0.0	0.0
4c3379c77a15a6eecd875fb14d4195d7	AGCTCCAATAGCATATATTAAAGTTGTTGCAGTTAAAAAGCTCGTAGTTGGATTTTGAAATGTTATAAAACAGCCCGCTTTTGTAAGTGTGTTTTTGTTGTTTTATATCTTTCTCCTTACTAGACTTTCACTATTGTTCTTCATTGATCGATAGTTTCATCTCTCTTTTGGGGTGAGTGATGGTTAGACCTCTTGGGTTTAGGATTGTGGATGATTGCTTTGGTGATTGTTCTGCTTAGATTCAAGAACTAGTCATTAGAAATCTAGTTCTTTTACTTTGAGTAAATTAGAGTGTTCAAGGCAAGCAAATTATTATTGTTGCAATGAATACTATTAGCATGGGATAATGGAACAGGACACGTATTCTAGTTTTCTGTTGGTTTCTAGAATTTTTTGGCT…	Eukaryota; Amoebozoa; Lobosa; Discosea-Flabellinia; Dactylopodida; Paramoebidae; Neoparamoeba; Neoparamoeba_branchiphila	0.0	0.0	0.0	0.0	0.0	0.0	0.0	0.0	0.0	0.0	0.0	0.0	0.0	0.0	0.0	0.0	0.0	0.0	0.0	0.0	0.0	0.0	0.0	0.0	0.0	0.0	0.0	0.0	0.0	0.0	0.0	0.0	0.0	0.0	0.0	0.0	0.0	0.0	0.0	0.0	0.0	0.0	0.0	51.0	0.0	0.0	0.0
a3bd7a8ac09eae54087180573887c013	AGCTCCAGAAGCGTATATTAATGTTGTTGCAGTTAAAACGCTCGTAGTTGGATCTTGGAGAAGAGTGGAGCTCTGTCCGCCTGAAGGCGAGTACGGACTCTCTCTCTCTGTATTTGGCAACAGGATAGTGCGGCTCTTAGTTGAGCTCGTGCTTCGGAGGAGGGAAACCGAGACCGAGGCGGACTGCGGGGCGCTTCGGCGCGGCGTGGGACGTGGTTCTTTGCCTCATTTACTTTGAAAAAAATAGAGTGCTCAAAGCAGACCTTAGGGTCATTGAATAATTCAGCATGGGATAATAGAACAGGAGTGCGAGCTCATTTGTTGGTATTATGGGTTTGAACTAATGATAAAAAGAGACCGTCGGGGTGGTTTGTATTGAAAAGCTAGAGGTGAAATTCT…	Eukaryota; Amoebozoa; Lobosa; Lobosa_X; Himatismenida; Parvamoebidae; Parvamoeba; Parvamoeba_rugata	0.0	0.0	0.0	0.0	0.0	0.0	0.0	0.0	0.0	0.0	89.0	0.0	0.0	0.0	0.0	0.0	0.0	0.0	0.0	0.0	0.0	0.0	0.0	0.0	0.0	0.0	0.0	0.0	0.0	0.0	0.0	0.0	0.0	0.0	0.0	0.0	0.0	0.0	0.0	0.0	0.0	0.0	0.0	0.0	0.0	0.0	0.0
8e8cc739a460d89ab9dd6c12683456c8	AGCTCTAATAGCGTATATTAATGTTGTTGCAGTTAAAAAGCTCGTAGTTGAATTTTGAACATTTTTAACAAGTTTGGTTTACTTTTTTAAAGTATGACTACTTGTTAGTGTTCCTCCTACTAGATACTCGATACTGTTCTTAATTGAATGGTATAGCGTTTCGCAAGAGATGTCGATAGATGATAATAGCTCCTCCAATATGTGGAGATGCGTAAAAACATCAAAATATATTGAGTGGATCAAGTTATTGTTATTTATTGGAGTTCTAGTTCATTTACTTTGAGAAAATTAGAGTGTTTCAAGCAGCCTCTTTGGGCTCTGAATATATTAGCATGGGATAATAGAATAGGATTTAAATTTTATATTTGTTGGTTTGAATAATTTAAATAATGATTAATA…	Eukaryota; Amoebozoa; Lobosa; Discosea-Flabellinia; Vannellida; Vannellidae; Vannella; Vannella_sp.	0.0	26.0	0.0	0.0	0.0	0.0	0.0	0.0	0.0	0.0	0.0	0.0	0.0	0.0	0.0	0.0	0.0	0.0	0.0	0.0	0.0	0.0	0.0	0.0	0.0	0.0	0.0	0.0	0.0	0.0	0.0	0.0	0.0	0.0	0.0	0.0	0.0	0.0	0.0	0.0	0.0	0.0	0.0	0.0	0.0	0.0	0.0
e06999844a12f977adb0e2628fb92c08	AGCTCCAATAGCGTATATTAATGTTGTTGCAGTTAAAAAGCTCGTAGTTGGATCTCGGAGCGTTTCGGAGGCGCCGGTCCGCCGTGAAGGTGTGCACTGGCTCTCCCGCTCTTTCCTTGGGGACGTTCGCCGCCGCTATTAGTTTAGTGGCGGTATTCCGGCCTCGGTCGGTTTCGCGCCTCGCGCCCTCGCGGCACGGCGGCGTGGAATGCCCCATCGTTTACCTTGAATAAATTAGAGTGTTCCAAGCAGGCATGTTCGCCGTGAATACATTAGCATGGGATAATGGAGTAGGACTTTGGTTCTATTTCGTTGGTTTTCTGAACCAGAGTAATGATTAATAGGGACAGTTGGGGGCATTCGTATTTAATTGTCAGAGGTGAAATTCTTGGATTTATG…	Eukaryota; Amoebozoa; Lobosa; Lobosa_X; Stygamoebida; Vermistella-lineage; Vermistella; Vermistella_sp.	0.0	0.0	0.0	0.0	0.0	0.0	0.0	0.0	0.0	0.0	0.0	0.0	0.0	0.0	0.0	0.0	0.0	0.0	0.0	0.0	0.0	0.0	0.0	0.0	0.0	0.0	0.0	0.0	0.0	0.0	0.0	0.0	0.0	0.0	0.0	0.0	0.0	0.0	0.0	0.0	0.0	0.0	0.0	0.0	0.0	0.0	130.0
ce578b70551d2a4c309dcb37ee6c1408	AGCTCCATCAGTGTATATTAACGTTGTTGCGGTTAAAAAGCTCGTAGTTGGATTTCGGAGTGCGAAGGTCAAGACCCATCAAATTGGTGTGGTCCGACAGTCGCCTCCTAGCTTAGGGTAACAGCCTCTCTTCCTTTACGGGTTGGGATGTGCCGTTCCCTATCTTTTACTTTGATAAAATCAGAGTGTTCAAAGCAGGCGTCACTTGCCTTGAATGTTGCCGCAAGGGATAATAGAATATGACTTTGGTCTTATTTTGTTGGTTTCTAGGGCTGAAGTAATGACTAATAGGGACAGTTGGGGGCGCTCGTATTGAGTTGTCAGAGGTGAAATTCTAGGATTTACTCAAGACGAACTACTGCGAAAGCATTCGCCAAGGATGTTTTCA	Eukaryota; Amoebozoa; Lobosa; Tubulinea; Echinamoebida; Vermamoebidae; Hartmannella; Hartmannella_abertawensis	0.0	0.0	0.0	0.0	0.0	0.0	0.0	0.0	0.0	0.0	0.0	0.0	0.0	0.0	0.0	0.0	0.0	0.0	0.0	0.0	0.0	0.0	0.0	0.0	0.0	0.0	0.0	0.0	0.0	0.0	0.0	0.0	0.0	0.0	0.0	0.0	0.0	0.0	0.0	62.0	0.0	0.0	0.0	0.0	0.0	0.0	0.0
87e36bde54536dea002d4096c8ec702c	AGCTCCATCAGTGTATATTAACGTTGTTGCGGTTAAAAAGCTCGTAGTTGGATTTCGGAGAGCGAAGGTCAAGACCCATCGAATCGGTGTGGTCCGGCAATCGCCTCCTAGCTTAGGGTAACAGCCTCTCTTCCTTTACGGGTTGGGATGTGCCGTTCCCTATCATTTACTTTGATAAAATCAGAGTGTTCAAAGCAGGCGTCACTTGCCTTGAATGTTGCCGCAAGGGATAATAGAATATGACTTTGGTCTTATTTTGTTGGTTTCTAGGGCTGAAGTAATGACTAATAGGGACAGTTGGGGGCGCTCGTATTGAGTTGTCAGAGGTGAAATTCTAGGATTTACTCAAGACGGACTACTGCGAAAGCATTCGCCAAGGATGTTTTCA	Eukaryota; Amoebozoa; Lobosa; Tubulinea	0.0	0.0	0.0	0.0	0.0	0.0	0.0	0.0	0.0	0.0	0.0	0.0	0.0	0.0	0.0	0.0	31.0	0.0	0.0	0.0	0.0	0.0	0.0	0.0	0.0	0.0	0.0	0.0	0.0	0.0	0.0	0.0	0.0	0.0	0.0	0.0	0.0	0.0	0.0	0.0	0.0	0.0	0.0	0.0	0.0	0.0	0.0
be6ec20189e211a28a82fa0b258ec359	AGCTCCAATAGCATATATTAAAGTTGTTGCAGTTAAAAAGCTCGTAGTTGGATTTTGATGTTACTTATTGTGACCCGCCTTGTATAAGGTGTGTTTGTTGTGATAAGTACATCTCCTTACTAGACTTTCATGGTTGCACTTAATTGAGTGATCATTTCATTCTGATTCGTTGGGGTGAGTGATGAGTAGACCTACTGGGTTTGAGATTGTGGACGAACTTCTTCGGAGGTTGGTTCTGCTTAGGTTCAGTAACTATTCATTAGAAATCTAGTTCATTTACTTTGAGTAAATTAGAGTGTTCAAGGCAAGCAAATTTGTTTCTGCAATGAATACTATTAGCATGGGATAATGGAACAGGACACGTATTCTAGTTTTCCGTTGGTTTCTAGAATTTTTAGT…	Eukaryota; Amoebozoa; Lobosa; Discosea-Flabellinia; Dactylopodida; Paramoebidae; Neoparamoeba; Neoparamoeba_pemaquidensis	0.0	0.0	0.0	0.0	0.0	0.0	0.0	0.0	0.0	0.0	0.0	0.0	0.0	0.0	0.0	0.0	0.0	0.0	0.0	0.0	0.0	0.0	0.0	0.0	0.0	0.0	0.0	0.0	0.0	0.0	0.0	0.0	0.0	0.0	0.0	0.0	0.0	0.0	0.0	0.0	0.0	0.0	0.0	0.0	0.0	0.0	0.0
cf52a3113928835437658c64d0f16e2a	AGCTCCATCAGTGTATATTAACGTTGTTGCGGTTAAAAAGCTCGTAGTTGGATTTCGAAGAGCGAAGATCAAGATCCATCAAATTGGTGTGATCCGATAATCGCCTTCTAGCTTTAGGTAATAGCCTCTCTTCCTTAACGGGTTGAGATGTGTTGTTCCTAATCTTTTACTTTGATAAAATCAGAGTGTTCAAAGCAGGCGTCACTTGCCTTGAATGTTGCCGCAAGGGATAATAGAATATGACTTCGGTCTTATTTTGTTGGTTTCTAGGGCTGAAGTAATGACTAATAGGGACAGTTGGGGGCGCTCGTATTGAATCGTCAGAGGTGAAATTCTAGGATTGATTCAAGACGAACTACTGCGAAAGCATTCGCCAAGGATGTTTTCA	Eukaryota; Amoebozoa; Lobosa; Tubulinea; Echinamoebida; Vermamoebidae; Hartmannella; Hartmannella_abertawensis	0.0	0.0	0.0	0.0	0.0	0.0	0.0	0.0	0.0	0.0	0.0	0.0	0.0	0.0	0.0	0.0	0.0	0.0	0.0	0.0	0.0	0.0	0.0	0.0	0.0	0.0	0.0	0.0	0.0	0.0	0.0	0.0	0.0	0.0	0.0	0.0	0.0	0.0	0.0	0.0	0.0	0.0	0.0	0.0	0.0	0.0	0.0
94113f0aad2c2537c7a59896299443a3	AGCTCCAATAGCATATATTAAAGTTGTTGCAGTTAAAAAGCTCGTAGTTGGATTTTGAAATGTTATAAAACAACCCGCTTTTGTAAGTGTGTTTTTGTTGTTTTATATCTTTCTCCTTACTAGTCTTTCACTATTGTTCTTCATTGATCGATAGTTTCATCTCTCTTTTGGGGTGAGTGATGATTAGACCTCTTGGGTTTAGGATTGTGGATGATTGCTTCGGTGATCATTCTGTTTAGATTCAAGAACTAGTCATTAGAAATCTAGTTCTTTTACTTTGAGTAAATTAGAGTGTTCAAGGCAAGCAAATTATTATTGTTGCAATGAATACTATTAGCATGGGATAATGGAACAGGACACGTATTCTAGTTTTCTGTTGGTTTCTAGAATTTTATGGCT…	Eukaryota; Amoebozoa; Lobosa; Discosea-Flabellinia; Dactylopodida; Paramoebidae; Neoparamoeba; Neoparamoeba_branchiphila	0.0	0.0	0.0	0.0	0.0	0.0	0.0	0.0	0.0	0.0	0.0	0.0	0.0	0.0	0.0	0.0	0.0	0.0	0.0	0.0	0.0	0.0	0.0	0.0	0.0	0.0	0.0	0.0	0.0	0.0	0.0	0.0	0.0	0.0	0.0	0.0	0.0	0.0	0.0	0.0	0.0	0.0	0.0	58.0	0.0	0.0	0.0
fdd6872e92eed1b6e71657f49bed77c8	AGCTCTAATAGTGTATAATAATGTTGTTGCAGTTAAAAAGCTCGTAGTTGAATCTTGAACGTTAATCAAGTTTGGTTTACATTTTTATGTATGACTACTTGATTGCGTTCTTCCTACTAGATACTCGATTCTGTTCTTAATTGAATGGAATAGCATTCTTTCGGGGGTGTCGGTAGTGAGTAATGGCTCCTCCAGTGCATGGATTAGCGTAAAAACTATGAAGTGTATTGAGTGGATCAAGTTGTTGCTTATTATTGGAGTTCTAGTTCATTTACTTTGAGAAAATTAGAGTGTTCAAAGCAGCCTCTTGGGGCTCTGAATATATTAGCATGGGATAATAAAATAGGATTTAAATTATATATTTGTTGGTTTGAATTATTTAAATAATGATTAATAGGG…	Eukaryota; Amoebozoa; Lobosa; Discosea-Flabellinia; Vannellida; Vannellidae; Vannella; Vannella_sp.	0.0	0.0	0.0	0.0	0.0	0.0	0.0	0.0	0.0	0.0	0.0	0.0	0.0	0.0	0.0	0.0	0.0	0.0	0.0	0.0	0.0	0.0	0.0	0.0	0.0	0.0	0.0	0.0	0.0	0.0	0.0	0.0	0.0	0.0	271.0	0.0	0.0	0.0	0.0	0.0	944.0	0.0	0.0	0.0	0.0	0.0	0.0
838a19e759667b87c08b87c675a54693	AGCTCCAATAGCATATATTAAAGTTGTTGCAGTTAAAAAGCTCGTAGTTGGATTTTGATGTTACTTATTATGACCCGCCTTGTATAAGGTGTGTTTGTTGTGATAAGTACATCTCCTTACTAGACTTTCATGATTGCACTTCATTGAGTGATCATTTCATTCTGATTCGTTGGGGTGAGTGATGAGTAGACCTACTGGGTTTGAGATTGTGGACGAACTTCTTCGGAGGTTGGTTCTGCTTAGGTTCAGTAACTATTCATTAGAAATCTAGTTCATTTACTTTGAGTAAATTAGAGTGTTCAAGGCAAGCAAATTTGTTTCTGCAATGAATACTATTAGCATGGGATAATGGAACAGGACACGTATTCTAGTTTTCCGTTGGTTTCTAGAATTTTTAGT…	Eukaryota; Amoebozoa; Lobosa; Discosea-Flabellinia; Dactylopodida; Paramoebidae; Neoparamoeba; Neoparamoeba_pemaquidensis	0.0	0.0	0.0	0.0	0.0	0.0	0.0	0.0	0.0	0.0	0.0	0.0	0.0	30.0	0.0	0.0	0.0	0.0	0.0	0.0	0.0	0.0	0.0	0.0	0.0	0.0	0.0	0.0	0.0	0.0	0.0	0.0	0.0	0.0	0.0	0.0	0.0	0.0	0.0	0.0	0.0	0.0	0.0	0.0	0.0	0.0	0.0
844c1de8a079c7b9db2e387affb78b66	AGCTCCAATAGCGTATATTAATATTGTTGCAGTTAAAACGCTCGTAGTTGAATTTTGAATTAAATTAAAGTTTGGTTTTCTTGATTGATAACTACTTTCATTTATTCTTCCTACTAGTAACTCGATTCTGTTCTTAATTGAATGGAATAGTATCTTTCGGGGTATCATTTAATTTATTTAGTTCCACTATTTAATTGTAAAGTGTAAAAACTTGAAAATTAAATAAGTGGGGTTAATTAAATAGATTAAATGGAGTTCTAGTTCATTTACTTTGAGAAAATTAGAGTGTTCAAAGCAGTCTCTTGGGACTTTGTATATATTAGCATGGGATAATAAAATAGGATCTAATTATTCTATTTGTTGGTTTTAAATAATTAGATAATGATTAATAGGGACAGT…	Eukaryota; Amoebozoa; Lobosa; Discosea-Flabellinia; Vannellida; Vannellidae; Vannella; Vannella_plurinucleolus	0.0	0.0	0.0	0.0	0.0	0.0	0.0	0.0	0.0	0.0	0.0	0.0	0.0	0.0	0.0	0.0	0.0	0.0	0.0	0.0	0.0	0.0	0.0	0.0	0.0	0.0	0.0	0.0	0.0	0.0	0.0	0.0	0.0	0.0	0.0	0.0	0.0	0.0	0.0	0.0	39.0	0.0	0.0	0.0	0.0	0.0	0.0
7e565f43b18b536e734efeb52a52b1a5	AGCTCCAATAGCGTATATTAATATTGTTGCAGTTAAAACGCTCGTAGTTGAATTTTGAATTAAATTAAAGTTTGGTTTTCTTGATTGATAACTACTTGAATTTATTCTTCCTACTAGTAACTCGATTCTGTTCTTAATTGAATGGAATAGTATCTTTCGGGGTATCATTTAATTTATTTAGTTCCACTATTTAATCGTAAAGTGTAAAAAGTTGAAAATTAAATAAGTGGGGTTAATTAAATAGATTAAATGGAGTTCTAGTTCATTTACTTTGAGAAAATTAGAGTGTTCAAAGCAGTCTCTTGGGACTTTGTATATATTAGCATGGGATAATAAAATAGGATCTAATTATTCTATTTGTTGGTTTTAAATAATTAGATAATGATTAATAGGGACAGT…	Eukaryota; Amoebozoa; Lobosa; Discosea-Flabellinia; Vannellida; Vannellidae; Vannella; Vannella_plurinucleolus	0.0	0.0	0.0	0.0	0.0	0.0	0.0	0.0	0.0	0.0	0.0	0.0	0.0	0.0	0.0	0.0	0.0	0.0	0.0	0.0	0.0	0.0	0.0	0.0	0.0	0.0	0.0	0.0	0.0	0.0	0.0	0.0	0.0	0.0	0.0	0.0	0.0	0.0	0.0	0.0	32.0	0.0	0.0	0.0	0.0	0.0	0.0
deba94308233cc228d9a77c835d64b89	AGCTCCATCAGTGTATATTAACGTTGTTGCGGTTAAAAAGCTCGTAGTTGGATTTCGGAGTGCGAAGGTCAAGACCCATCGAATCGGTGTGGTCCGACAGTCGCCTCCTAGCTTAGGGTAACAGCCTCTCTTCCTTTACGGGTTGGGATGTGCCGTTCCCTATCATTTACTTTGATAAAATCAGAGTGTTCAAAGCAGGCGTAACAAAGCCTTTGAATATATTAGCATGGGATAATGAAATAGGACTTTTTGCCTTATTCTCGTTGGTTCTTAGGGCTAAAGTAATGATTAATAGGGATAGTTGGGGTCATTAGTATTTAATAGTCAGAGGTGAAATTCTAAGATTTATTAAAGACTAACTACTGCGAAAGCATTTGACAAGGATGTTTTCA	Eukaryota; Amoebozoa; Lobosa; Tubulinea; Leptomyxida; Flabellulidae; Paraflabellula; Paraflabellula_reniformis	7.0	0.0	0.0	0.0	0.0	0.0	0.0	0.0	0.0	0.0	0.0	0.0	0.0	0.0	0.0	0.0	0.0	0.0	0.0	0.0	0.0	0.0	0.0	0.0	0.0	0.0	0.0	0.0	0.0	0.0	0.0	0.0	0.0	0.0	0.0	0.0	0.0	0.0	0.0	0.0	0.0	0.0	0.0	0.0	0.0	0.0	0.0
16aac9592087efe4c95cc55e47e4424e	AGCTCCAATAGCATATATTAAAGTTGTTGCAGTTAAAAAGCTCGTAGTTGGATTTTGATGTTACTTTTCATAACCTGCCTTGTATAAGGTACGTTTGTTGTGATTAGTTCATCTCCTTACTAGACTTTCATGATTACACTTAATTGAGTGATCATTTCATTCTGATTTATTGGGGTGAGTGATGAGTAGACCTACTGGATTCGAGATTGTGGATGAACTTCTTCGGAGGTTGGTTCTGCTTGGATTCAGTAACTATTTATTAGAAATCTAGTTCATTTACTTTGAGTAAATTAGAGTGTTCAAGGCAAGCAAATTTGTTTCTGCAATGAATACTATTAGCATGGGATAATGGAACAGGACACGTATTCTAGTTTTCCGTTGGTTTCTAGAATTTTTAGT…	Eukaryota; Amoebozoa; Lobosa; Discosea-Flabellinia; Dactylopodida; Paramoebidae; Neoparamoeba; Neoparamoeba_pemaquidensis	0.0	0.0	0.0	0.0	0.0	0.0	0.0	0.0	0.0	0.0	0.0	27.0	0.0	0.0	0.0	0.0	0.0	0.0	0.0	0.0	0.0	0.0	0.0	0.0	0.0	0.0	0.0	0.0	0.0	0.0	0.0	0.0	0.0	0.0	0.0	0.0	0.0	0.0	0.0	0.0	0.0	0.0	0.0	0.0	0.0	0.0	0.0
3cb69cfea266eba297533f3befc07145	AGCTCCAATAGCATATATTAAAGTTGTTGCAGTTAAAAAGCTCGTAGTTGGATTTTGATGTTACTTTTCATAACCTGCCTTGTATAAGGTATGTTTGTTGTGATTAGTTCATCTCCTTACTAGACTTTCATGATTACACTTAATTGAGTGATCATTTCATTCTGATTTATTGGGGTGAGTGATGAGTAGACCTACTGGATTCGAGATTGTGGATGAACTTCTTAGGAGGTTGGTTCTGCTTGGATTCAGTAACTATTCATTAGAAATCTAGTTCATTTACTTTGAGTAAATTAGAGTGTTCAAGGCAAGCAAATTTGTTTCTGCAATGAATACTATTAGCATGGGATAATGGAACAGGACACGTATTCTAGTTTTCCGTTGGTTTCTAGAATTTTTAGT…	Eukaryota; Amoebozoa; Lobosa; Discosea-Flabellinia; Dactylopodida; Paramoebidae; Neoparamoeba; Neoparamoeba_pemaquidensis	0.0	0.0	0.0	0.0	0.0	0.0	0.0	0.0	0.0	0.0	0.0	0.0	0.0	0.0	0.0	0.0	0.0	0.0	0.0	0.0	0.0	0.0	0.0	0.0	0.0	0.0	0.0	0.0	0.0	0.0	0.0	0.0	0.0	0.0	0.0	0.0	0.0	23.0	0.0	0.0	0.0	0.0	0.0	0.0	0.0	0.0	0.0
6ca9f615b138fcbe545948f9bd01b4fc	AGCTCCAATAGCATATATTAAAGTTGTTGCAGTTAAAAAGCTCGTAGTTGGATTTTGATGCTATTTATTATGACCCGCCTTGTATAAGGTGTGTTTGTTGTGATAAGTACATCTCCTTACTAGACTTTCATGATTGCACTTCATTGAGTGATCATTTCATTCTGATTCGTTGGGGTGAGTGATGAGTAGACCTACTGGGTTTGAGATTGTGGACGAACTTCTTCGGAGGTTGGTTCTGCTTAGATTCAGTAACTATTCATTAGAAATCTAGTTCATTTACTTTGAGTAAATTAGAGTGTTCAAGGCAAGCAAATTTGTTTCTGCAATGAATACTATTAGCATGGGATAATGGAACAGGACACGTATTCTAGTTTTCCGTTGGTTTCTAGAATTTTTAGT…	Eukaryota; Amoebozoa; Lobosa; Discosea-Flabellinia; Dactylopodida; Paramoebidae; Neoparamoeba; Neoparamoeba_pemaquidensis	0.0	0.0	0.0	0.0	0.0	0.0	0.0	0.0	0.0	0.0	0.0	0.0	0.0	22.0	0.0	0.0	0.0	0.0	0.0	0.0	0.0	0.0	0.0	0.0	0.0	0.0	0.0	0.0	0.0	0.0	0.0	0.0	0.0	0.0	0.0	0.0	0.0	0.0	0.0	0.0	0.0	0.0	0.0	0.0	0.0	0.0	0.0
66462ba7fc7d3d78c23e9cf0e6484438	AGCTCCAATAGTGTATATTAAAGTTGCTGCAGTTAAAAAGCTCGTAGTTGGATGTCGGTTATTGTGAGGAGTGTCTACATTTTATATGTACGTACATGACTTCAATACCTTCTTTCAGATTGTGAATCTAATTCGCATCTGATATTTTACTTTGAGAAAATTAGAGTGTTCAAAGCAGGCGTAACAATGCCTTTGAATATATTAGCATGGGATAATGAAATAAGACTTTTTGCCTTATTCTCGTTGGTTCTTTGGGCTAAAGTAATGATTAATAGGGACAGTTGGGGTTATCTGTATTTGATCGCCAGAGGTGAAATTCTAAGACTGATCAAAGACAAACTAGTGCGAAAGCATTTAACAAGGATGTTTTCA	Eukaryota; Amoebozoa; Lobosa; Tubulinea; Leptomyxida; Flabellulidae; Flabellulidae_X; Flabellulidae_X_sp.	0.0	0.0	0.0	0.0	0.0	0.0	0.0	0.0	0.0	0.0	0.0	0.0	0.0	0.0	0.0	0.0	0.0	61.0	0.0	0.0	0.0	0.0	0.0	0.0	0.0	0.0	0.0	0.0	0.0	0.0	0.0	0.0	0.0	0.0	0.0	0.0	0.0	0.0	0.0	0.0	0.0	0.0	0.0	0.0	0.0	0.0	0.0
f1b0964ae79c16125874c761a13b047a	AGCTCCAATAGCGTATATTAATATTGTTGCAGTTAAAACGCTCGTAGTTGAATTTTGAATTAAATTAAAGTTTGGTTTTCTTGATTGATAACTACTTGAATTTATTCTTCCTACTAGTAACTCGATTCTGTTCTTAATTGAATGGAATAGTATCTTTCGGGGTATCATTTAGTTTATTTAGTTCCACTATTTAATCGTAAAGTGTAAAAACTTGAAAATTAAATAAGTGGGGTTAATTAAATAGATTAAATGGAGTTCTAGTTCATTTACTTTGAGAAAATTAGAGTGTTCAAAGCAGTCTCTTGGGACTTTGTATATATTAGCATGGGATAATAAAATAGGATCTAATTATTCTATTTGTTGGTTTTAAATAATTAGATAATGATTAATAGGGACAGT…	Eukaryota; Amoebozoa; Lobosa; Discosea-Flabellinia; Vannellida; Vannellidae; Vannella; Vannella_plurinucleolus	0.0	0.0	0.0	0.0	0.0	0.0	0.0	0.0	0.0	0.0	0.0	0.0	0.0	0.0	0.0	0.0	0.0	0.0	0.0	0.0	0.0	0.0	0.0	0.0	0.0	0.0	0.0	0.0	0.0	0.0	0.0	0.0	0.0	0.0	0.0	0.0	0.0	0.0	0.0	0.0	115.0	0.0	0.0	0.0	0.0	0.0	0.0
9bb283c26a95e13112b2128c3b8cd110	AGCTCCAATAGCATATATTAAAGTTGTTGCAGTTAAAAAGCTCGTAGTTGGATTTTGATGTTACTTATTATGACCCGCCTTGTACAAGGTGTGTTTGTTGTGATAAGTACATCTCCTTACTAGACTTTCATGATTGCACTTAATTGAGTGATCATTTCATTCTGATTCGTTGGGGTGAGTGGTGAGGAGACCTACTGGGTTTGAGATTGTGGACGAACTTCTTCGGAGGTTGGTTCTGCTTAGATTCAGTAACTATTCATTAGAAATCTAGTTCATTTACTTTGAGTAAATTAGAGTGTTCAAGGCAAGCAAATTTGTTTCTGCAATGAATACTATTAGCATGGGATAATGGAACAGGACACGTATTCTAGTTTTCCGTTGGTTTCTAGAATTTTTAGT…	Eukaryota; Amoebozoa; Lobosa; Discosea-Flabellinia; Dactylopodida; Paramoebidae; Neoparamoeba; Neoparamoeba_pemaquidensis	0.0	0.0	0.0	0.0	0.0	0.0	0.0	0.0	0.0	0.0	0.0	0.0	0.0	0.0	0.0	0.0	0.0	0.0	0.0	0.0	0.0	0.0	0.0	0.0	0.0	0.0	0.0	0.0	0.0	0.0	0.0	0.0	0.0	0.0	0.0	0.0	0.0	0.0	0.0	0.0	0.0	0.0	0.0	0.0	0.0	0.0	0.0
db6937a40628b95e15ebc58f15c75b76	AGCTCCAATAGCGTATATTAATGTTGTTGCAGTTAAAAAGCTCGTAGTTGGATCTCGGAGCGTTTTGGAGGCGTCGGTCCGCCGTGAAGGTGTGCACTGGCCCTCTCGCTCTTTCCTTGGGGACATTCGTCACGGTTATTAGTTTAGCTGTGATATTCCGCTCTCGGGCGGTTTTGCGCGAGTCTTTCGAGGCCCGCGTAGAGTGCCTCATCGTTTACCTTGAATAAATTAGAGTGTTCCAAGCAGGCATGTTCGCCTTGAATACATTAGCATGGGATAATGGAGTAGGACTTTGGTTCTATTTCGTTGGTTTTCAGAGCCAGAGTAATGATTAATAGGGACAGTTGGGGGCATTCGTATTTAATTGTCAGAGGTGAAATTCTTGGATTTATGAAAGAC…	Eukaryota; Amoebozoa; Lobosa; Lobosa_X; Stygamoebida; Vermistella-lineage; Vermistella; Vermistella_sp.	0.0	0.0	0.0	0.0	66.0	0.0	0.0	0.0	0.0	0.0	0.0	0.0	0.0	0.0	0.0	0.0	0.0	0.0	0.0	0.0	0.0	0.0	0.0	0.0	0.0	0.0	0.0	0.0	0.0	0.0	0.0	0.0	0.0	0.0	0.0	0.0	0.0	0.0	0.0	0.0	0.0	0.0	0.0	0.0	0.0	0.0	0.0
0254a53be984480db05687db374fbe50	AGCTCCAATAGCGTATATTAATGTTGTTGCAGTTAAAAAGCTCGTAGTTGGATCTCGGGGCGTGGAGGCGTCGGTCCGCCGTGAAGGTGTGCACTGGCCCGCCCGCTCTTTCCTTGGGGACGTTCGCCCTCGCCATTAATTTGGCGGTGGTATTCCGGCTTCGGCTGGTTTCGCTGGGTGGCACTCGTGTCGCTGAGTGGAGCGCCCCATCTTTTACCTTGAATAAATTAGAGTGTTCCAAGCAGGCATGTTCGCCGTGAATACATTAGCATGGGATAATGGAATAGGACTTTGGTGCTATTTCGTTGGTTTTCAGAACCAGAGTAATGATTAATAGGGACAGTTGGGGGCATTCGTATTTAGTTGTCAGAGGTGAAATTCTTGGATTTACGAAAGACG…	Eukaryota; Amoebozoa; Lobosa; Lobosa_X; Stygamoebida; Vermistella-lineage; Vermistella; Vermistella_sp.	0.0	0.0	0.0	0.0	0.0	0.0	0.0	0.0	0.0	0.0	0.0	0.0	0.0	0.0	0.0	0.0	0.0	0.0	0.0	0.0	0.0	0.0	0.0	0.0	0.0	0.0	0.0	0.0	0.0	0.0	0.0	0.0	0.0	0.0	0.0	0.0	0.0	0.0	0.0	0.0	0.0	0.0	0.0	0.0	0.0	136.0	0.0
a98f3549b8d722854038aa351b468528	AGCTCTAATAGTGTATATTAATGTTGTTGCAGTTAAAAAGCTCGTAGTTGAATCTTGAACGTTAATTAAGTTTGGTTTACATTTTTATGTATGACTACTTAATTGCGTTCTTCCTACTAGACACTCGATTCTGTTCTTAATTGAATGGAATAGCATTCTTTCGGGGGTGTCGGTAGTGAGTAATGGCTCCTCCAGTGCATGGATTAGCGTAAAAACTATGAAGTGTATTGAGTGGATCAAGTTGTTGCTTACTATTGGAGTTCTAGTTCATTTACTTTGAGAAAATTAGAGTGTTCAAAGCAGCCTCTTGGGGCTCTGAATATATTAGCATGGGATAATAAAATAGGATTTAAATTATATATTTGTTGGTTTGAATTATTTAAATAATGATTAATAGGG…	Eukaryota; Amoebozoa; Lobosa; Discosea-Flabellinia; Vannellida; Vannellidae; Vannella; Vannella_sp.	0.0	0.0	0.0	0.0	0.0	0.0	0.0	0.0	0.0	0.0	0.0	0.0	0.0	0.0	0.0	0.0	0.0	0.0	0.0	0.0	0.0	0.0	0.0	0.0	0.0	0.0	0.0	0.0	0.0	0.0	0.0	0.0	0.0	0.0	58.0	0.0	0.0	0.0	0.0	0.0	337.0	0.0	0.0	0.0	0.0	0.0	0.0
e92a0b6ea00291bcf206da01d7a577bd	AGCTCCAATAGCATATATTAAAGTTGTTGCAGTTAAAAAGCTCGTAGTTGGATTTTGAAATGATTTAAAACAGCCCGCTTTTATAAGTGTGTTTTTGTTGTTTTATATCTTTCTCCTTACTAGACTTTCACTATTGTTCTTCATTGATTGATAGTTTCATCTCTCTTTTGGGTTGTGAGTGATGGTTAGACCTCTTGGGTTTAGGAATGTGGATGATTGCTTTGGTGATTGTTCTGTTTAGATTCAAGAACTAATCATTAGAAATCTAGTTCTTTTACTTTGAGTAAATTAGAGTGTTCAAGGCAAGCAAATTATTATTGTTGCAATGAATACTATTAGCATGGGATAATGGAACAGGACACGTATTCTAGTTTTCTGTTGGTTTCTAGAATTTTTTGA…	Eukaryota; Amoebozoa; Lobosa; Discosea-Flabellinia; Dactylopodida; Paramoebidae; Neoparamoeba; Neoparamoeba_branchiphila	0.0	0.0	0.0	0.0	0.0	0.0	0.0	0.0	0.0	0.0	0.0	0.0	0.0	0.0	0.0	0.0	0.0	0.0	0.0	0.0	0.0	0.0	0.0	0.0	0.0	0.0	0.0	0.0	0.0	0.0	0.0	0.0	0.0	0.0	0.0	0.0	0.0	40.0	0.0	0.0	0.0	0.0	0.0	0.0	0.0	0.0	0.0
233c2a00e58aae6ba981d28b9aad6f5b	AGCTCCAATAGCATATATTAAAGTTGTTGCAGTTAAAAAGCTCGTAGTTGGATTTTGATGTTATTTATTATGACCCGCCTTGTATAAGGTGTGTTTGTTGTGATAAGTACATCTCCTTACTAGACTTTCATGATTGCACTTAATTGAGTGATCATTTCATTCTGATTCGCGTTGGGGTGAGTGATGAGTAGACCTACTGGGTTTGAGATTGTGGACGAACTTCTTCGGAGGTTGGTTCTGCTTAGATTCAGTAACTATTCATTAGAAATCTAGTTCATTTACTTTGAGTAAATTAGAGTGTTCAAGGCAAGCAAATTTGTTTCTGCAATGAATACTATTAGCATGGGATAATGGAACAGGACACGTATTCTAGTTTTCCGTTGGTTTCTAGAATTTTTA…	Eukaryota; Amoebozoa; Lobosa; Discosea-Flabellinia; Dactylopodida; Paramoebidae; Neoparamoeba; Neoparamoeba_pemaquidensis	0.0	0.0	0.0	0.0	0.0	0.0	0.0	0.0	0.0	0.0	0.0	0.0	0.0	0.0	0.0	0.0	0.0	0.0	0.0	118.0	0.0	0.0	0.0	0.0	0.0	0.0	0.0	0.0	0.0	0.0	0.0	0.0	0.0	0.0	0.0	0.0	0.0	0.0	0.0	0.0	0.0	0.0	0.0	0.0	0.0	0.0	0.0
2a205cd74d016df31d96bd263ed6838f	AGCTCCAATAGTGTATACTAAAGTTGCTGCAGTTAAAAAGCTCGTAGTTGGATTTCGGTTAATAGAGAAATAGTCTACTTCTATAAGTACGCACTGTTTGTTTATTTCCTTCTTTTGGCATATACAATTTATTGTGTTGCCAATCTTTTACTTTGAAAAAATTAGAGTGTTCAAAGCAGGCGTAACAAAGCCTTTGAATATATTAGCATGGGATAATGAAATAGGACTTTTTGCCTTATTCTCGTTGGTTCTTAGGGCTAAAGTAATGATTAATAGGGATAGTTGGGGTCATTAGTATTTAATAGTCAGAGGTGAAATTCTAAGATTTATTAAAGACTAACTACTGCGAAAGCATTTGACAAGGATGTTTTCA	Eukaryota; Amoebozoa; Lobosa; Tubulinea; Leptomyxida; Flabellulidae; Paraflabellula; Paraflabellula_sp.	15551.0	0.0	0.0	0.0	0.0	0.0	0.0	0.0	0.0	0.0	0.0	0.0	0.0	0.0	0.0	0.0	0.0	0.0	0.0	0.0	0.0	0.0	0.0	0.0	0.0	0.0	0.0	23432.0	0.0	0.0	0.0	0.0	0.0	0.0	0.0	0.0	0.0	202.0	0.0	0.0	0.0	0.0	0.0	769.0	0.0	0.0	0.0
37ffeb1c4d7eb88ea51c979a48f5d9bd	AGCTCCAATAGCATATATTAAAGTTGTTGCAGTTAAAAAGCTCGTAGTTGGATTTTGATGTTACTTATTGTGACCCGCCTTGTATAAGGTGTGTTTGTTGTGATAAGTACATCTCCTTACTAGACTTTCATGGTTGCACTTAATTGAGTGACCATTTCATTCTGATTCGTTGGGGTGAGTGATGAGTAGACCTACTGGGTTTGAGATTGTGGACGAACTTCTTCGGAGGTTGGTTCTGCTTAGATTCAGTAACTATTCATTAGAAATCTAGTTCATTTACTTTGAGTAAATTAGAGTGTTCAAGGCAAGCAAATTTGTTTCTGCAATGAATACTATTAGCATGGGATAATGGAACAGGACACGTATTCTAGTTTTCCGTTGGTTTCTAGAATTTTTAGT…	Eukaryota; Amoebozoa; Lobosa; Discosea-Flabellinia; Dactylopodida; Paramoebidae; Neoparamoeba; Neoparamoeba_pemaquidensis	0.0	0.0	0.0	0.0	0.0	0.0	0.0	0.0	0.0	0.0	0.0	0.0	0.0	0.0	0.0	0.0	0.0	0.0	0.0	0.0	0.0	0.0	0.0	0.0	0.0	0.0	0.0	0.0	0.0	0.0	0.0	0.0	0.0	0.0	0.0	0.0	0.0	0.0	0.0	35.0	0.0	0.0	0.0	0.0	0.0	0.0	0.0
68354762397bd61f4ad5c519de186ead	AGCTCCAATAGCATATATTAAAGTTGTTGCAGTTAAAAAGCTCGTAGTTGGATTTTGATGTTATTTATTATGACCCGCCTTGTATAAGGTGTGTTTGTTGTGATAAGTACATCTCCTTACTAGACTTTCATGATTGCACTTAATTGAGTGATCATTTCATTCTGATTCATTGGGGTGAGTGATGAGTAGACCTACTGGGTTTGAGATTGTGGATGAACTTCTTCGGAGGTTGGTTCTGCTTAGATTCAGTAACTATTCATTAGAAATCTAGTTCATTTACTTTGAGTAAATTAGAGTGTTCAAGGCAAGCAAATTTGTTTCTGCAATGAATACTATTAGCATGGGATAATGGAACAGGACACGTATTCTAGTTTTCCGTTGGTTTCTAGAATTTTTAGT…	Eukaryota; Amoebozoa; Lobosa; Discosea-Flabellinia; Dactylopodida; Paramoebidae; Neoparamoeba; Neoparamoeba_pemaquidensis	0.0	0.0	0.0	0.0	0.0	0.0	0.0	0.0	0.0	0.0	0.0	0.0	0.0	0.0	0.0	0.0	0.0	0.0	0.0	0.0	0.0	0.0	0.0	0.0	0.0	0.0	0.0	0.0	0.0	0.0	0.0	0.0	0.0	0.0	0.0	0.0	0.0	0.0	0.0	0.0	0.0	0.0	0.0	0.0	0.0	0.0	0.0
3382b6e1862f577790e0f23d654ad066	AGCTCCAATAGCATATATTAAAGTTGTTGCAGTTAAAAAGCTCGTAGTTGGATTTTGATGTTATTTATTATGACCCGCCTTGTATAAGGTGTGTTTGTTGTGATAAGTACATCTCCTTACTAGACTTTCATGATTGCACTTAATTGAGTGATCATTTCATTCTGATTCGTTGGGGTGAGTGATGAGTAGACCTACTGGGTTTGAGATTGTGGACGAACTTCTTCGGAGGTTGGTTCTGCTTAGATTCAGTAACTATTCATTAGAAATCTAGTTCATTTACTTTGAGTAAATTAGAGTGTTCAAGGCAAGCAAATTTGTTTCTGCAATGAATACTATTAGCATGGGATAATGGAACAGGACACGTATTCTAGTTTTCCGTTGGTTTCTAGAATTTTTAGT…	Eukaryota; Amoebozoa; Lobosa; Discosea-Flabellinia; Dactylopodida; Paramoebidae; Neoparamoeba; Neoparamoeba_pemaquidensis	0.0	0.0	0.0	0.0	0.0	0.0	0.0	0.0	0.0	0.0	0.0	0.0	0.0	0.0	0.0	0.0	0.0	0.0	0.0	0.0	0.0	0.0	0.0	0.0	0.0	0.0	0.0	0.0	0.0	0.0	0.0	0.0	0.0	0.0	0.0	0.0	0.0	0.0	0.0	0.0	0.0	0.0	0.0	0.0	0.0	0.0	0.0
93a0a33162eb667ce8ef3339a22d462d	AGCTCCAGAAGCGTATATTAATGTTGTTGCAGTTAAAACGCTCGTAGTTGGATCTTGGAAGTAGGTTTAGAGCTCTGTCCGCCTGAAGGCGAGTACGGACTCTCCTCTTCTGTATTTGGTGGTAACGCATCGTGGGCCTTAATTGGTTGTTCGATGAGGTGGAGTGTTTAATAGCACAAAGCCGAGGGCGCGTGTGCAGCAATGTGCGCGAGGTCAGCGTTTCACCTCATTTACTTTGAAAAAAATAGAGTGCTCAAAGCAGACCTTAGGGTCATTGAATAATTCAGCATGGGATAATAGAATATGAGATTGAATTCATTTTGTTGGTATTATGAATTTAAACTAATGATTAAAAGGGACCGTCGGGGTGGTTTGTATTTTTGAGCTAGAGGTGAAATT…	Eukaryota; Amoebozoa; Lobosa; Lobosa_X; Himatismenida; Parvamoebidae; Parvamoeba; Parvamoeba_monoura	0.0	0.0	0.0	0.0	0.0	0.0	0.0	0.0	0.0	0.0	0.0	0.0	0.0	0.0	0.0	0.0	0.0	0.0	0.0	0.0	7.0	0.0	0.0	0.0	0.0	0.0	0.0	0.0	0.0	0.0	0.0	0.0	0.0	0.0	0.0	0.0	0.0	0.0	0.0	0.0	0.0	0.0	0.0	0.0	0.0	0.0	0.0
b44b4622542c53f2094e5bdd4d0ec77f	AGCTCCATCAGTGTATATTAACGTTGTTGCGGTTAAAAAGCTCGTAGTTGGATTTCGAAGTGCGAAAGTCAAGACCCATCAAATTGGTGTGGTCCGACAGTCGCCTTCTAGCTTAGGGTAATAGCCTCGCTTCCTTTGCGGGTTGCGATGTGCCGTTCCCTATCTTTTACTTTGATAAAATCAGAGTGTTCAAAGCAGGCGTCACTTGCCTTGAATGTTGCCGCAAGGGATAATAGAATATGACTTCGGTCTTATTTTGTTGGTTTCTAAGGCTGAAGTAATGACTAATAGGGACAGTCGGGGGCGCTTGTATTGTGCTGTCAGAGGTGAAATTCTAGGATTTGCACAAGACAAACTACTGCGAAAGCATTCGCCAAGGATGTTTTCA	Eukaryota; Amoebozoa; Lobosa; Tubulinea; Echinamoebida; Vermamoebidae; Hartmannella; Hartmannella_abertawensis	0.0	0.0	0.0	0.0	0.0	0.0	0.0	0.0	0.0	0.0	0.0	0.0	0.0	0.0	0.0	0.0	0.0	0.0	0.0	0.0	0.0	0.0	0.0	0.0	0.0	0.0	0.0	0.0	0.0	0.0	0.0	0.0	0.0	0.0	0.0	0.0	0.0	0.0	0.0	94.0	0.0	0.0	0.0	0.0	0.0	0.0	0.0
c63ec6dde7ee0c8e1568b02e623bb5de	AGCTCTAATAGTGTATAATAATGTTGTTGCAGTTAAAAAGCTCGTAGTTGAATCTTGAACGTTAATCAAGTTTGGTTTACATTTTTATGTATGACTACTTGATTGCGTTCTTCCTACTAGATACTCGATTCTATTCTTAATTGAATGGAATAGCATTCTTTCGGGGGTGTCGGTAGTAGGTAATAGCTCCTCCAGTGCATGGATTAGCGTAAAAACTATGAAGTGTATTGAGGGGATCAAGTTGTTGCTTATTATTGGAGTTCTAGTTCATTTACTTTGAGAAAATTAGAGTGTTCAAAGCAGCCTCTTGGGGCTCTGAATATATTAGCATGGGATAATAAAATAGGATTTAAATTATATATTTGTTGGTTTGAATTATTTAAATAATGATTAATAGGG…	Eukaryota; Amoebozoa; Lobosa; Discosea-Flabellinia; Vannellida; Vannellidae; Vannella; Vannella_sp.	0.0	0.0	0.0	0.0	0.0	0.0	0.0	0.0	0.0	0.0	0.0	0.0	0.0	0.0	0.0	0.0	0.0	0.0	0.0	0.0	0.0	0.0	0.0	0.0	0.0	0.0	0.0	0.0	0.0	0.0	0.0	0.0	0.0	0.0	149.0	0.0	0.0	0.0	0.0	0.0	583.0	0.0	0.0	0.0	0.0	0.0	0.0
a77972140a9de12486f22d555f02e591	AGCTCCAATAGCATATATTAAAGTTGTTGCAGTTAAAAAGCTCGTAGTTGGATTTTGAAATGTTATAAAACAGCCCGCTTTTAAAAGTGTGTTTTTTGTTGTTTTATATCTTTCTCCTTACTAGACTTTCACTATTGTTCTTCATTGATCGATAGTTTCATCTCTTTTTTGGGGTGAGTGATGGTTAGACCTCTTGGGTTTAGGATTGTGGATGATTGCTTTTGGTGATTGTTCTGCTTAGATTCAAGAACTAATCATTAGAAATCTAGTTCTTTTACTTTGAGTAAATTAGAGTGTTCAAGGCAAGCAAATTATTATTGTTGCAATGAATACTATTAGCATGGGATAATGGAACAGGACACGTATTCTAGTTTTCTGTTGGTTTCTAGAATTTTTTGG…	Eukaryota; Amoebozoa; Lobosa; Discosea-Flabellinia; Dactylopodida; Paramoebidae; Neoparamoeba; Neoparamoeba_branchiphila	0.0	0.0	0.0	0.0	0.0	0.0	0.0	0.0	0.0	0.0	0.0	0.0	0.0	0.0	0.0	0.0	0.0	0.0	0.0	0.0	0.0	0.0	0.0	0.0	0.0	0.0	0.0	0.0	0.0	0.0	0.0	0.0	0.0	0.0	0.0	0.0	0.0	0.0	0.0	0.0	0.0	0.0	0.0	27.0	0.0	0.0	0.0
cc98c46d470bd9ecda7563156d5a3b8e	AGCTCCAATAGCATATATTAAAGTTGTTGCAGTTAAAAAGCTCGTAGTTGGATTTTGATGTTACTTATTATGACCCGCCTTGTATAAGGTGTGTTTGTTGTGATAAGTACATCTCCTTACTAGACTTTCATGATTGCACTTAATTGAGTGATCATTTCATTCTGATTCGTTGGGGTGAGTGATGAGTAGACCTACTGGGTTTGAGATTGTGGACGAACTTCTTCGGAGGTTGGTTCTGCTTAGATTCAGTAACTATTCATTAGAAATCTAGTTCATTTACTTTGAGTAAATTAGAGTGTTCAAGGCAAGCAAATTTGTTTCTGCAATGAATACTATTAGCATGGGATAATGGAACAGGACACGTATTCTAGTTTTCCGTTGGTTTCTAGAATTTTTAGT…	Eukaryota; Amoebozoa; Lobosa; Discosea-Flabellinia; Dactylopodida; Paramoebidae; Neoparamoeba; Neoparamoeba_pemaquidensis	0.0	0.0	0.0	0.0	0.0	0.0	0.0	91.0	0.0	0.0	0.0	45.0	0.0	11.0	0.0	0.0	0.0	0.0	0.0	0.0	0.0	0.0	0.0	0.0	0.0	0.0	0.0	0.0	0.0	0.0	0.0	0.0	0.0	0.0	0.0	0.0	0.0	0.0	0.0	0.0	0.0	0.0	0.0	0.0	0.0	0.0	0.0
f5722402381a6e92effd6bf91a2908ba	AGCTCCAATAGCATATATTAAAGTTGTTGCAGTTAAAAAGCTCGTAGTTGGATTTTGAAATGTTATAAAACAACCCGCTTTTGTAAGTGTGTTTTTGTTGTTTTATATCTTTCTCCTTACTAGACTTTCACTATTGTTCTTCATTGATCGATAGTTTCATCTCTTTTTTGAGGTGAGTGATGGTTAGACCTCTTGGATTTAGGATTGTGGATGATTGCTTTGGTGATTGTTCTGCTTAGATTCAAGAACTAGCCATTAGAAATCTAGTTCTTTTACTTTGAGTAAATTAGAGTGTTCAAGGCAAGCAAATTATTATTGTTGCAATGAATACTATTAGCATGGGATAATGGAACAGGACACGTATTCTAGTTTTCTGTTGGTTTCTAGAATTTTTTGGCT…	Eukaryota; Amoebozoa; Lobosa; Discosea-Flabellinia; Dactylopodida; Paramoebidae; Neoparamoeba; Neoparamoeba_branchiphila	0.0	0.0	0.0	0.0	0.0	0.0	0.0	0.0	0.0	0.0	0.0	0.0	0.0	0.0	0.0	0.0	0.0	0.0	0.0	0.0	0.0	0.0	0.0	0.0	0.0	0.0	0.0	0.0	0.0	0.0	0.0	0.0	0.0	0.0	0.0	0.0	0.0	0.0	19.0	0.0	0.0	0.0	0.0	0.0	0.0	0.0	0.0
99780d528db0a5b7d133786489c92a7b	AGCTCCAATAGCATATATTAAAGTTGTTGCAGTTAAAAAGCTCGTAGTTGGATTTTGATGTTACTTTTCATAACCTGCCTTGTATAAGGTATGTTTGTTGTGATTAGTTCATCTCCTTACTAGACTTTCATGATTACACTTAATTGAGTGATCATTTCATTCTGATTTATTGGGGTGAGTGATGAGTAGACCTACTGGGTTCGAGATTGTGGATGAACTTCTTCGGAGGTTGGTTCTGCTTGGATTCAGTAACTATTCATTAGAAATCTAGTTCATTTACTTTGAGTAAATTAGAGTGTTCAAGGCAAGCAAATTTGTTTCTGCAATGAATACTATTAGCATGGGATAATGGAACAGGACACGTATTCTAGTTTTCCGTTGGTTTCTAGAATTTTTAGT…	Eukaryota; Amoebozoa; Lobosa; Discosea-Flabellinia; Dactylopodida; Paramoebidae; Neoparamoeba; Neoparamoeba_pemaquidensis	0.0	0.0	0.0	0.0	0.0	0.0	0.0	0.0	0.0	0.0	0.0	44.0	0.0	0.0	0.0	0.0	0.0	1.0	0.0	0.0	0.0	0.0	0.0	0.0	0.0	0.0	0.0	0.0	0.0	0.0	0.0	0.0	0.0	0.0	0.0	0.0	0.0	0.0	0.0	0.0	0.0	0.0	0.0	0.0	0.0	0.0	0.0
dd14b493d750151ecec1652aefc05c67	AGCTCCAATAGTGTATATTAAAGTTGTTGCAGTTAAAAAGCTCGTAGTTGGATTTCGGAACATGACGCGATTCAGGTCCATCAAATTTGATGCTGTACCGATTGCGTCGTTCCTCTCTTTTTGCTGTCGATCTGTGTTGAGTGTCTAGTTACACTCTTCACTACTAATGTTCGTCGCAAATATTTTACTTTGAAAAAATTAGAGTGTTCAAAGCAGGCGTAAATTTTGCCTTGAATACATTAGCATGGGATAATGGAAAAGGACTTTAGTTCTATTTTCGTTGGTTTCTGGGGCTGAGGTAATGATTAATAGGGACAGTTGGGGTCAGATGTATTCTGTTGTCAGAGGTGAAATTCTAAGATTGACAGAAGACAAACTACTGCGAAAGCATTTGACAAG…	Eukaryota; Amoebozoa; Lobosa; Tubulinea; Leptomyxida; Rhizamoeba-saxonica-lineage; Rhizamoeba; Rhizamoeba_saxonica	0.0	0.0	0.0	0.0	0.0	0.0	0.0	0.0	0.0	0.0	0.0	0.0	0.0	0.0	0.0	0.0	0.0	0.0	0.0	0.0	0.0	0.0	0.0	0.0	0.0	0.0	0.0	0.0	0.0	0.0	0.0	0.0	0.0	0.0	0.0	0.0	0.0	0.0	0.0	73.0	0.0	0.0	0.0	0.0	0.0	0.0	0.0
68a6931cd666a1f9ec7e37fb25217e98	AGCTCCAATAGCATATATTAAAGTTGTTGCAGTTAAAAAGCTCGTAGTTGGATTTTGATGTTACTTTTCATAACCTGCCTTGTACAAGGTATGTTTGTTGTGATTCGTACATCTCCTTACTAGACTTTCATGATTGCACTTAATTGAGTAATCATTTCATTCTGATTTATTGGGGTGAGTGATGAGTAGACCTACTGGGTTCGAGATTGTGGATGAACTTCTTCGGAGGTTGGTTCTGCTTGGATTCAGTAACTATTCATTAGAAATCTAGTTCATTTACTTTGAGTAAATTAGAGTGTTCAAGGCAAGCAAATTTGTTTCTGCAATGAATACTATTAGCATGGGATAATGGAACAGGACACGTATTCTAGTTTTCCGTTGGTTTCTAGAATTTTTAGT…	Eukaryota; Amoebozoa; Lobosa; Discosea-Flabellinia; Dactylopodida; Paramoebidae; Neoparamoeba; Neoparamoeba_pemaquidensis	0.0	0.0	0.0	0.0	0.0	0.0	0.0	0.0	0.0	0.0	0.0	31.0	0.0	0.0	0.0	0.0	0.0	0.0	0.0	0.0	0.0	0.0	0.0	0.0	0.0	0.0	0.0	0.0	0.0	0.0	0.0	0.0	0.0	0.0	0.0	0.0	0.0	0.0	0.0	0.0	0.0	0.0	0.0	0.0	0.0	0.0	0.0
1be880699c3264ccfe943213a024d959	AGCACGAATAGTGTATACGAATTTTGTTGCAGTTAAAAAGCTCGTAGTTGAATGTAACATTGCTTTTATTTGATTTGTGCACAATTCATTAGAGTTGTGCATTTAAATAATGCAATGTCTTTTAAGCAAGCTTCACGCTTGCTTATAAATTACTTTGAATAAATTAGAGTGTTTAAAGCAAACCGAAAGCCAAATGAGGTTTTTAAATTAGTTTGAATATATTAGCATGGGATAATGGAAAAGGACATGTATACTATATGTTGTCAGCATGGAGTGCAAGGTTTAATAGATATATGTAATGATGGATAGGAACGGTCGGGGGCATTTGTACTGAAGTGTAAGAGGTGAAATTCATGGATTACTTCAAGACAAACATCAGCGAAAGCATTTGCCAAGGAC…	Eukaryota; Amoebozoa; Lobosa; Discosea-Flabellinia; Dactylopodida; Vexilliferidae; Vexillifera; Vexillifera_minutissima	0.0	0.0	0.0	0.0	0.0	0.0	0.0	0.0	0.0	0.0	0.0	0.0	0.0	0.0	0.0	0.0	0.0	10.0	0.0	0.0	0.0	0.0	0.0	0.0	0.0	0.0	0.0	0.0	0.0	0.0	0.0	0.0	0.0	0.0	0.0	0.0	0.0	0.0	0.0	8.0	0.0	0.0	0.0	0.0	0.0	0.0	0.0
0fef3392deb7c6b96de06968219f4300	AGCTCCACAAGCGTATATTAAAGCTGCTGCAGTTAAAACGCTCGTAGTTGTGGTTTCGTTAGCGAGAAGGTCTGTGTCTCAAAAAGATGCGGGCCGTCTGGCTAATTACAATGGAGTGTGTGTGTTAACTCACACACACTCAGTAAACCTTGAAAAAATATTGTCGCTTAACTATGGACTTACGTCCAAGTTCTTTCTGCATGGGATTTTGAAATACGAGTGGCGGAGTAAAATCTGCTGCTAATGACATTTGAGGATGAAAGAGGAAGTTAATATTTGTGAGTCAGAGGTGAAATTCTTGGATTTCACAAAGATTAACTAATGCGAAGGCATTCTTCAATTGCTTTCCTG	Eukaryota; Amoebozoa; Amoebozoa_X; Amoebozoa_XX; UI13E03-lineage; UI13E03-lineage_X; UI13E03-lineage_XX; UI13E03-lineage_XX_sp.	0.0	0.0	0.0	0.0	0.0	0.0	0.0	0.0	0.0	0.0	0.0	0.0	0.0	0.0	0.0	0.0	0.0	19.0	0.0	0.0	0.0	0.0	0.0	0.0	0.0	0.0	0.0	0.0	0.0	0.0	0.0	0.0	0.0	0.0	0.0	0.0	0.0	0.0	0.0	0.0	0.0	0.0	0.0	0.0	0.0	0.0	0.0
cb11912af391ac5908104773a2149c88	AGCTCCAATAGCATATATTAAAGTTGTTGCAGTTAAAAAGCTCGTAGTTGGATTTTGATGTTACTTTTCATAACCTGCCTTGTATAAGGTATGTTTGTTGTGATTAGTTCATCTCCTTACTAGACTTTCATGATTGCACTTAATTGAGTGATCATTTCATTCTGATTTATTGGGGTGAGTGATGAGTAGACCTACTGGATTCGAGATTGTGGATGAACTTCTTCGGAGGTTGGTTCTGCTTGGATTCAGTAACTATTTATTAGAAATCTAGTTCATTTACTTTGAGTAAATTAGAGTGTTCAAGGCAAGCAAATTTGTTTCTGCAATGAATACTATTAGCATGGGATAATGGAACAGGACACGTATTCTAGTTTTCCGTTGGTTTCTAGAATTTTTAGT…	Eukaryota; Amoebozoa; Lobosa; Discosea-Flabellinia; Dactylopodida; Paramoebidae; Neoparamoeba; Neoparamoeba_pemaquidensis	0.0	0.0	0.0	0.0	0.0	0.0	0.0	0.0	0.0	0.0	0.0	63.0	0.0	0.0	0.0	0.0	0.0	0.0	0.0	0.0	0.0	0.0	0.0	0.0	0.0	0.0	0.0	0.0	0.0	0.0	0.0	0.0	0.0	0.0	0.0	0.0	0.0	3.0	0.0	0.0	0.0	0.0	0.0	0.0	0.0	0.0	0.0
55d85fc59f0d2ca76c5a591c09086da1	AGCTCCATCAGTGTATATTAACGTTGTTGCGGTTAAAAAGCTCGTAGTTGGATTTCGGAGTATGGGACTCAAGGCCAGTCAAATTGGCTGTGCCCGAGGAACATCTCCTAGCTTAGGGTAACAGACTCGCTTCCTTTGCGGGTTGCGATGTGCCGTTCCCTATCATTTACTTTGATAAAATCAGAGTGTTCAAAGCAGGCGTCTTGCCTTGAATGTTGCCGCAAGGGATAATAGAATATGACTTCGGTCCTATTTTGTTGGTTTCTAGGGCTGAAGTAATGACTAATAGGGACAGTTGGGGGCGCTCGTATTGAGTTGTCAGAGGTGAAATTCTAGGATTTACTCAAGACGAACTACTGCGAAAGCATTCGCCAAGGATGTTTTCA	Eukaryota; Amoebozoa; Lobosa; Tubulinea; Nolandida; Nolandellidae; Nolandella; Nolandella_hibernica	0.0	0.0	0.0	0.0	211.0	0.0	0.0	0.0	0.0	0.0	0.0	0.0	0.0	0.0	0.0	0.0	0.0	0.0	0.0	0.0	0.0	0.0	0.0	0.0	0.0	0.0	0.0	0.0	0.0	0.0	0.0	0.0	0.0	0.0	0.0	0.0	0.0	0.0	0.0	0.0	0.0	0.0	0.0	0.0	0.0	0.0	0.0
48b06dfe6f727395bfde86889b3a0d4f	AGCTCCATCAGTGTATATTAACGTTGTTGCGGTTAAAAAGCTCGTAGTTGGATTTCGAAGTTGTAAAGATCAAGATCCATCAAATTGATGTGGTCCGATATTTACCTTCTAATTTAGAGTAATAATCTTGTTTCCTTTGCGGGTTACAGGAATTTATTCTCTATCATTTACTTTGATAAAATCAGAGTGTTCAAAGCAGGCGTCAACTTGCCTTGAATGTTGCCGCAAGGGATAATAAAATATGACTTCGGTCTTATTTTGTTGGTTTCTAGGGCTGAAGTAATGATAAATAGGGACAGTCGGGGGCGCTCGTATTGAATTGTCAGAGGTGAAATTCTAGGATTTATTCAAGACGAACTAATGCGAAAGCATTCGCCAAGGATGTTTTCA	Eukaryota; Amoebozoa; Lobosa; Tubulinea; Echinamoebida; Vermamoebidae; Hartmannella; Hartmannella_abertawensis	0.0	0.0	0.0	0.0	0.0	0.0	0.0	0.0	0.0	0.0	0.0	0.0	0.0	0.0	0.0	0.0	0.0	43.0	0.0	0.0	0.0	0.0	0.0	0.0	0.0	0.0	0.0	0.0	0.0	0.0	0.0	0.0	0.0	0.0	0.0	0.0	0.0	0.0	0.0	0.0	0.0	0.0	0.0	0.0	45.0	0.0	0.0
379d0cfc78553f6e927e1bc3f403f4d2	AGCTCCAATAGCGTATATTAAAGTTGTTGCAGTTAAAAAGCTCGTAGTTGGATCTCGGGGTGATGTGGATCTGGTCCGCCTAGATGGTGTGTACTGGTTCACGCGCTCTTTCCTACTGGATACCTGCCGCTGTTCTTAAGTGAATGGCGGTCAGTGGCCTCGGCCCGGGTTCCAGTTCTTTTACTTTGAAAAAATTAGAGTGTTCAAAGCAGGCAATCGCTTGAATACATTAGCATGGGATAATGGAATAGGACTTTGGTTCTGTTTTGTTGGTTTCTAGGACCGAAGTAATGATTAATAGGGACAGTTGGGGGCATTAGTATTTCATTGTCAGAGGTGAAATTCTTGGATTTATGAAAGACTAACTTCTGCGAAAGCATTTGTCAAGGATGTTTTCA	Eukaryota; Amoebozoa; Lobosa; Lobosa_X; Stygamoebida; Stygamoebida_X; Stygamoebida_XX; Stygamoebida_XX_sp.	0.0	0.0	0.0	0.0	0.0	0.0	0.0	0.0	0.0	0.0	0.0	45.0	0.0	0.0	0.0	0.0	0.0	0.0	0.0	0.0	0.0	0.0	0.0	0.0	0.0	0.0	0.0	0.0	0.0	0.0	0.0	0.0	0.0	0.0	0.0	0.0	0.0	0.0	0.0	0.0	0.0	0.0	0.0	0.0	0.0	0.0	0.0
04dc8c1a1f9d529f747f4763216d7442	AGCTCCAATAGCGTATATTAATGTTGTTGCAGTTAAAAAGCTCGTAGTTGGATCTCGGAGCGTTTTGGAGGCGTCGGTCCGCCGTGAAGGTGTGCACTGGCCCTCTCGCTCTTTCCTTGGGGACATTCGTCACGGTTATTAGTTTAGCTGTGATATTCCGCTCTCGGGCGGTTTTGCGCCTGTTTCGGCTTGCGTAGAGTGCCTCATCGTTTACCTTGAATAAATTAGAGTGTTCCAAGCAGGCATGTTCGCCTTGAATACATTAGCATGGGATAATGGAGTAGGACTTTGGTTCTATTTCGTTGGTTTTCAGAGCCAGAGTAATGATTAATAGGGACAGTTGGGGGCATTCGTATTTAATTGTCAGAGGTGAAATTCTTGGATTTATGAAAGACGAAC…	Eukaryota; Amoebozoa; Lobosa; Lobosa_X; Stygamoebida; Vermistella-lineage; Vermistella; Vermistella_sp.	0.0	0.0	0.0	0.0	59.0	0.0	0.0	0.0	0.0	0.0	0.0	0.0	0.0	0.0	348.0	0.0	0.0	0.0	0.0	0.0	0.0	0.0	0.0	0.0	0.0	0.0	0.0	0.0	573.0	0.0	0.0	0.0	0.0	0.0	0.0	0.0	0.0	0.0	0.0	0.0	0.0	0.0	0.0	0.0	0.0	0.0	0.0
e3f486325c29c5bb06c2c3bb8dbffb8e	AGCTCCAATAGCATATATTAAAGTTGTTGCAGTTAAAAAGCTCGTAGTTGGATTTTGATGTTACTTTTCATAACCTGCCTTGTATAAGGTATGTTTGTTGTGATTAGTTCATCTCCTTACTAGACTTTCATGATTGCACTTAATTGAGTGATCATTTCATTCTGATTTATTGGGGTGAGTGATGAGTAGACCTACTGGGTTCGAGATTGTGGATGAACTTCTTCGGAGGTTGGTTCTGCTTGGATTCAGTAACTATTTATTAGAAATCTAGTTCATTTACTTTGAGTAAATTAGAGTGTTCAAGGCAAGCAAATTTGTTTCTGCAATGAATACTATTAGCATGGGATAATGGAACAGGACACGTATTCTAGTTTTCCGTTGGTTTCTAGAATTTTTAGT…	Eukaryota; Amoebozoa; Lobosa; Discosea-Flabellinia; Dactylopodida; Paramoebidae; Neoparamoeba; Neoparamoeba_pemaquidensis	0.0	0.0	0.0	0.0	0.0	0.0	0.0	0.0	0.0	0.0	0.0	0.0	0.0	0.0	0.0	0.0	0.0	45.0	0.0	0.0	0.0	0.0	0.0	10.0	0.0	0.0	0.0	0.0	0.0	0.0	0.0	0.0	0.0	30.0	0.0	0.0	0.0	0.0	0.0	0.0	0.0	13.0	0.0	0.0	0.0	0.0	0.0
ead4e0ccfad244995069bff9e2f4bd08	AGCTCCAATAGCATATATTAAAGTTGTTGCAGTTAAAAAGCTCGTAGTTGGATTTTGATGTTACTTTTCATAACCTGCCTTGTATAAGGTATGTTTGTTGTGATTCGTACATCTCCTTACTAGACTTTCATGATTGCACTTAATTGAGTGATCATTTCATTCTGATTTATTGGGGTGAGTGATGAGTAGACCTACTGGGTTCGAGATTGTGGATGAACTTCTTCGGAGGTTGGTTCTGCTTGGATTCAGTAACTATTTATTAGAAATCTAGTTCATTTACTTTGAGTAAATTAGAGTGTTCAAGGCAAGCAAATTTGTTTCTGCAATGAATACTATTAGCATGGGATAATGGAACAGGACACGTATTCTAGTTTTCCGTTGGTTTCTAGAATTTTTAGT…	Eukaryota; Amoebozoa; Lobosa; Discosea-Flabellinia; Dactylopodida; Paramoebidae; Neoparamoeba; Neoparamoeba_pemaquidensis	0.0	0.0	0.0	0.0	0.0	0.0	0.0	25.0	0.0	0.0	0.0	17.0	0.0	0.0	0.0	0.0	0.0	0.0	0.0	0.0	0.0	0.0	0.0	0.0	0.0	0.0	0.0	0.0	0.0	0.0	0.0	0.0	0.0	0.0	0.0	0.0	0.0	0.0	0.0	0.0	0.0	26.0	0.0	0.0	0.0	0.0	0.0
d52488d120c1cfa4a3796dcf3db0b090	AGCTCCAATAGCATATATTAAAGTTGTTGCAGTTAAAAAGCTCGTAGTTGGATTTTGGTGTTACTTTTCATAACCTGCCTTGTAGAAGGTATGTTTGTTGTGATTAGTACATCTCCTTACTAGACTTTCATGATTGCACTTAATTGAGTGATCATTTCATTCTGATTTATTGGGGTGAGTGATGAGTAGACCTACTGGGTTTGAGATTGTGGATGAACTTCTTCGGAGGTTGGTTCTGCTTGGATTCAGTAACTATTCATTAGAAATCTAGTTCATTTACTTTGAGTAAATTAGAGTGTTCAAGGCAAGCAAATTTGTTTCTGCAATGAATACTATTAGCATGGGATAATGGAACAGGACACGTATTCTAGTTTTCCGTTGGTTTCTAGAATTTTTAGT…	Eukaryota; Amoebozoa; Lobosa; Discosea-Flabellinia; Dactylopodida; Paramoebidae; Neoparamoeba; Neoparamoeba_pemaquidensis	0.0	0.0	0.0	0.0	0.0	0.0	0.0	0.0	0.0	0.0	0.0	0.0	0.0	0.0	0.0	0.0	0.0	23.0	0.0	0.0	0.0	0.0	0.0	0.0	0.0	0.0	0.0	0.0	0.0	0.0	0.0	0.0	0.0	0.0	0.0	0.0	0.0	0.0	0.0	0.0	0.0	0.0	0.0	0.0	0.0	0.0	0.0
ea8288b9f55b756f200a958fc8fe599f	AGCTCCATCAGTGTATATTAACGTTGTTGCGGTTAAAAAGCTCGTAGTTGGATTTCGAAGTTGCGAAGATCAAGATCCGTCAAATTGACGTGGTCCGATGTTCGCCTTCTAATTTAGAGTAATAATCTTGTTTCCTTTGCGGGTTACTCGAATTTATTCTCTATCATTTACTTTGATAAAATCAGAGTGTTCAAAGCAGGCGTCAACTTGCCTTGAATGTTGCCGCAAGGGATAATAAAATATGACTTCGGTCTTATTTTGTTGGTTTCTAGGGCTGAAGTAATGATAAATAGGGACAGTCGGGGGCGCTCGTATTGAATTGTCAGAGGTGAAATTCTAGGATTTATTCAAGACGAACTAATGCGAAAGCATTCGCCAAGGATGTTTTCA	Eukaryota; Amoebozoa; Lobosa; Tubulinea; Echinamoebida; Vermamoebidae; Hartmannella; Hartmannella_abertawensis	0.0	0.0	0.0	0.0	0.0	143.0	0.0	0.0	0.0	0.0	0.0	0.0	0.0	0.0	0.0	0.0	0.0	239.0	0.0	0.0	0.0	0.0	0.0	0.0	0.0	0.0	0.0	0.0	0.0	0.0	0.0	0.0	0.0	48.0	0.0	0.0	0.0	0.0	0.0	58.0	0.0	0.0	0.0	0.0	193.0	0.0	0.0
975af8eb33783b7d460c3180f35b7a47	AGCTCCAATAGCATATATTAAAGTTGTTGCAGTTAAAAATCTCGTAGTTGGATTTTGATGTTACTTATTATGACCCGCCTTGTATAAGGTGTGTTTGTTGTGATAAGTACATCTCCTTACTAGACTTTCATGATTGCACTTAATTGAGTGATCATTTCATTTCGATTCGTTGGGGTGAGTGATGAGTAGACCTACTGGGTTTGAGATTGTGGACGAACTTCTTTGGAGGTTGGTTCTGCTTAGGTTCAGTAACTATTCATTAGAAATCTAGTTCATTTACTTTGAGTAAATTAGAGTGTTCAAGGCAAGCAAATTTGTTTCTGCAATGAATACTATTAGCATGGGATAATGGAACAGGACACGTATTCTAGTTTTCCGTTGGTTTCTAGAATTTTTAGT…	Eukaryota; Amoebozoa; Lobosa; Discosea-Flabellinia; Dactylopodida; Paramoebidae; Neoparamoeba; Neoparamoeba_pemaquidensis	0.0	0.0	0.0	0.0	0.0	0.0	0.0	0.0	0.0	0.0	0.0	0.0	0.0	0.0	0.0	0.0	0.0	0.0	0.0	0.0	0.0	0.0	0.0	0.0	0.0	0.0	0.0	0.0	0.0	0.0	0.0	0.0	0.0	0.0	0.0	0.0	0.0	0.0	0.0	0.0	0.0	0.0	0.0	0.0	0.0	0.0	0.0
bee766c6eae40a40efb1643a3715b17f	AGCTCCAATAGCATATATTAAAGTTGTTGCAGTTAAAAAGCTCGTAGTTGGATTTTGATGTTTACTTTTCATAACCTGCCTTGTATAAGGTATGTTTGTTGTGATTAGTACATCTCCTTACTAGACTTTCATGATTGCACTTAATTGAGTGATCATTTCATTCTGATTCGTTGGGGTGAGTGATGAGTAGACCTATTGGATTCGAGATTGTGGATGAATTTCTTCGGAAGTTGGTTCTGCTTGGGTTCAGTAACTATTCATTAGAAATCTAGTTCATTTACTTTGAGTAAATTAGAGTGTTCAAGGCAAGCAAACTTGTTTCTGCAATGAATACTATTAGCATGGGATAATGGAACAGGACACGTATTCTAGTTTTCCGTTGGTTTCTAGAATTTTTAG…	Eukaryota; Amoebozoa; Lobosa; Discosea-Flabellinia; Dactylopodida; Paramoebidae; Neoparamoeba; Neoparamoeba_pemaquidensis	0.0	0.0	0.0	0.0	0.0	0.0	0.0	0.0	0.0	0.0	0.0	34.0	0.0	0.0	0.0	0.0	0.0	0.0	0.0	0.0	0.0	0.0	0.0	0.0	0.0	0.0	0.0	0.0	0.0	0.0	0.0	0.0	0.0	0.0	0.0	0.0	0.0	0.0	0.0	0.0	0.0	0.0	0.0	0.0	0.0	0.0	0.0
11c25147441a4b6cb00ae29e43c7903c	AGCTCCAATAGCGTATATTAATGTTGTTGCAGTTAAAAAGCTCGTAGTTGGATCTCGGGGCGTGGAGGCGTCGGTCCGCCGTGAAGGTGTGCACTGGCCCGCCCGCTCTTTCCTTGGGGACGTTCGCCATCGCCATTAATTTGGTGGTGGTATTCCGGCTTCGGCTGGTTTCGGCGCGGTGCACTCGTGTGCCGCGTTGGAGCGCCCCATCTTTTACCTTGAATAAATTAGAGTGTTCCAAGCAGGCATGTTCGCCGTGAATACATTAGCATGGGATAATGGAATAGGACTTTGGTGCTATTTCGTTGGTTTTCAGAACCAGAGTAATGATTAATAGGGACAGTTGGGGGCATTCGTATTTAGTTGTCAGAGGTGAAATTCTTGGATTTACGAAAGACG…	Eukaryota; Amoebozoa; Lobosa; Lobosa_X; Stygamoebida; Vermistella-lineage; Vermistella; Vermistella_sp.	0.0	0.0	0.0	0.0	0.0	10.0	0.0	0.0	0.0	0.0	0.0	0.0	0.0	0.0	0.0	0.0	0.0	0.0	0.0	32.0	0.0	0.0	0.0	0.0	0.0	0.0	0.0	0.0	0.0	0.0	13.0	0.0	0.0	0.0	0.0	0.0	0.0	0.0	0.0	0.0	0.0	15.0	0.0	0.0	0.0	16.0	0.0
aca4cb92fb31dafc151c2fc1dd3f047e	AGCTCCAATAGCGTATATTAAAGTTGTTGCAGTTAAAAAGCTCGTAGTTGGATCTAGGGACGCGCATTTCAAGCGCCCGTGTCGTCGGGTCAAACCGGCGACTGCGTTGGCGTTGCGGGCTCGGTCCGTCGGTGCCCCCACAAAGGGCTACTGGCGTGTCAACCGGCCCGCCCGTCCCCTCCTTCTGGATTCCCGTTCCTGCTATTGAGTTAGTGGGGACGTCACAGGGGGCTCATCGTCGTCGGGTCAAACCGGCGGCGGTGGGTCCCTGGGGCCCAGATCGTTTACCGTGAAAAAATTAGAGTGTTCAAAGCAGGCAGATCCAATTTTCTGCCACCGAATACATTAGCATGGGATAATGGAATAGGACCCTGTCCTCCTATTTTCAGTTGGTTTTGG…	Eukaryota; Amoebozoa; Lobosa; Lobosa_X; Centramoebida; Acanthamoebidae; Acanthamoeba	0.0	0.0	0.0	0.0	0.0	0.0	0.0	0.0	0.0	0.0	0.0	0.0	0.0	0.0	0.0	0.0	0.0	0.0	0.0	0.0	0.0	0.0	0.0	0.0	0.0	0.0	0.0	0.0	0.0	0.0	0.0	0.0	0.0	137.0	0.0	0.0	0.0	0.0	0.0	0.0	0.0	0.0	0.0	0.0	0.0	0.0	0.0
68246e89ae42505950b62115305c0cef	AGCTCCAATAGCGTATATTAATGTTGTTGCAGTTAAAAAGCTCGTAGTTGGATCTCGGAGCGTTTTGGAGGCGTCGGTCCGCCGTGAAGGTGTGCACTGGCCCTCTCGCTCTTTCCTTGGGGACATTCGTCATGATTATTAATTTAGTTGTGATATTCCACTTTCGGGTGGTTTTGCGCGAGTCTCTTGCGTAGAGTGCCTCATCGTTTACCTTGAATAAATTAGAGTGTTCCAAGCAGGCATGTTCGCCTTGAATACATTAGCATGGGATAATGGAGTAGGACTTTGGTTCTATTTCGTTGGTTTTCAGAGCCAGAGTAATGATTAATAGGGACAGTTGGGGGCATTCGTATTTAATTGTCAGAGGTGAAATTCTTGGATTTATGAAAGACGAACTTG…	Eukaryota; Amoebozoa; Lobosa; Lobosa_X; Stygamoebida; Vermistella-lineage; Vermistella; Vermistella_sp.	0.0	0.0	0.0	0.0	0.0	0.0	0.0	0.0	0.0	0.0	15.0	0.0	0.0	0.0	0.0	0.0	379.0	0.0	0.0	0.0	0.0	0.0	0.0	0.0	0.0	0.0	0.0	0.0	0.0	0.0	0.0	0.0	0.0	0.0	0.0	0.0	0.0	0.0	0.0	0.0	0.0	0.0	0.0	0.0	0.0	0.0	0.0
9f16a95039e16ab3786e95901e175a21	AGCTCCATCAGTGTATATTAACGTTGTTGCGGTTAAAAAGCTCGTAGTTGGATTTCGGAGTATGGGACTCAAGGCCAGTCAAATTGGCTGTGCCCGAGGAACATCTCCTAGCTTAGGGTAACAGCCTCGCTTCCTTTGCGGGTTGCGGTGTGCCGTTCCCTATCATTTACTTTGATAAAATCAGAGTGTTCAAAGCAGGCGTCTTGCCTTGAATGTTGCCGCAAGGGATAATAGAATATGACTTCGGTCCTATTTTGTTGGTTTCTAGGGCTGAAGTAATGACTAATAGGGACAGTTGGGGGCGCTCGTATTGAGTTGTCAGAGGTGAAATTCTAGGATTTACTCAAGACGAACTACTGCGAAAGCATTCGCCAAGGATGTTTTCA	Eukaryota; Amoebozoa; Lobosa; Tubulinea; Nolandida; Nolandellidae; Nolandella; Nolandella_hibernica	0.0	0.0	0.0	0.0	236.0	0.0	0.0	0.0	0.0	0.0	0.0	0.0	0.0	0.0	0.0	0.0	0.0	0.0	0.0	0.0	0.0	0.0	0.0	0.0	0.0	0.0	0.0	0.0	0.0	0.0	0.0	0.0	0.0	0.0	0.0	0.0	0.0	0.0	0.0	0.0	0.0	0.0	0.0	0.0	0.0	0.0	0.0
6e426d516c1c70322fbfa2cdaccacdb4	AGCTCCAATAGTGTATATTAAAGTTGTTGCAGTTAAAAAGCTCGTAGTTGGATTTCGGAACATTACACATCAAGGTCCATCGAATAAGATGCTGTACCGGATGTGTAGTTCCTCTTTTTTCGGTTTCGATCTGCATTCTCCTCTCCAGTTAGAGGGTTTGCTGTTATGTTCGTACCGAATATTTTACTTTGAAAAAATTAGAGTGTTCAAAGCAGGCGTAATTTTGCCTTGAATACATTAGCATGGGATAATGGAAAAGGACTTTGGTCTTATTTTCGTTGGTTTCTGAGGCTGAGGTAATGATTAATAGGGACAGTTGGGGTCAGCTGTATTCTCTTGTCAGAGGTGAAATTCTAAGATTGAGAGAAGACAAACTACTGCGAAAGCATTTGACAAGGA…	Eukaryota; Amoebozoa; Lobosa; Tubulinea; Leptomyxida; Rhizamoeba-saxonica-lineage; Rhizamoeba; Rhizamoeba_saxonica	0.0	0.0	0.0	0.0	0.0	0.0	0.0	0.0	0.0	0.0	0.0	0.0	0.0	0.0	0.0	0.0	0.0	0.0	0.0	0.0	0.0	0.0	0.0	0.0	0.0	0.0	0.0	0.0	0.0	0.0	6.0	0.0	0.0	0.0	0.0	0.0	0.0	0.0	0.0	0.0	0.0	0.0	0.0	0.0	0.0	0.0	0.0
eaf723c67588c1b3183a87d363c598bc	AGCTCCAATAGCATATATTAAAGTTGTTGCAGTTAAAAAGCTCGTAGTTGGATTTTGATGTTACTTATTATGACCCGCCTTGTATAAGGTGTGTTTGTTGTGATAAGTACATCTCCTTACTAGACTTTCATGATTGCACTTAATTGAGTGATCATTTCATTCTGATTCGTTGGGGTGAGTGATGAGTAGACCTACTGGGTTTGAGATTGTGGACGAACTTCTTCGGAGGTTGGTTCTGCTTAGATTCAGTAACTATTCATTAGAAATCTAGTTCATTTACTTTGAGTAAATTAGAGTGTTCAAGGCAAGCAAATTTGTTTCTGCAATGAATACTATTAGCATGGGATAATGGAACAGGACACGTATTCTAGTTTTCCGTTGGTTTCTAGAATTTTTAGT…	Eukaryota; Amoebozoa; Lobosa; Discosea-Flabellinia; Dactylopodida; Paramoebidae; Neoparamoeba; Neoparamoeba_pemaquidensis	0.0	0.0	0.0	0.0	0.0	0.0	0.0	0.0	0.0	0.0	0.0	0.0	0.0	0.0	0.0	0.0	0.0	0.0	0.0	0.0	0.0	0.0	0.0	0.0	0.0	0.0	0.0	0.0	0.0	0.0	0.0	0.0	0.0	0.0	0.0	0.0	0.0	0.0	0.0	0.0	0.0	0.0	0.0	0.0	0.0	0.0	0.0
2b13dd738f919208e3a8787f93119647	AGCTCTAGTAGCGTATATTAATGTTGTTGCAGTTAAAAAGCTCGTAGTTGAAACTTGAATATTGTAATAAGTTTGGTTTTCTAGTTTACTAGTATAACTACTTATTCGTATTCTTCCTACTAGTAACTCGATTCGGTTCTTAATTGAATTGGATAGCATTCCTTCGGGGGTGTCGGTACATATGAATAGCTCCACCATCTATGTGGATAGACGTAAAAATCTTGAAGTGTAATGAGTGGATCAAGTTAATTGTGTGAATTGGAGTTCTAGTTCATTTACTTTGAGAAAATTAGAGTGTTTAAAGCAGCCTCTTGGGGCTCTGAATACATTAGCATGGGATAATAGAATAGGATTTCAATCATATCTTTGTTGGTTTGAATGGATGAAATAATGATTAAG…	Eukaryota; Amoebozoa; Lobosa; Discosea-Flabellinia; Vannellida; Vannellidae; Vannella	0.0	0.0	0.0	0.0	0.0	0.0	0.0	0.0	0.0	0.0	19.0	0.0	0.0	0.0	0.0	0.0	0.0	0.0	0.0	0.0	0.0	0.0	0.0	0.0	0.0	0.0	0.0	0.0	0.0	0.0	0.0	0.0	0.0	0.0	0.0	0.0	0.0	0.0	0.0	0.0	0.0	0.0	0.0	0.0	0.0	0.0	0.0
153bd22d4e495bf1ba6437d5a81423a3	AGCTCCAATAGCGTATATTAATGTTGTTGCAGTTAAAAAGCTCGTAGTTGGATCTCGGAGCGTTTTGGAGGCGTCGGTCCGCCGTGAAGGTGTGCACTGGCCCTCTCGCTCTTTCCTTGGGGACATTCGTCACGATTATTAATTTAGTTGTGATATTCCACTTTCGGGTGGTTTTGCTCGAGTTTCGGCTTGCGTAGAGTGCCTCATCGTTTACCTTGAATAAATTAGAGTGTTCCAAGCAGGCATGTTCGCCTTGAATACATTAGCATGGGATAATGGAGTAGGACTTTGGTTCTATTTCGTTGGTTTTCAGAGCCAGAGTAATGATTAATAGGGACAGTTGGGGGCATTCGTATTTAATTGTCAGAGGTGAAATTCTTGGATTTATGAAAGACGAAC…	Eukaryota; Amoebozoa; Lobosa; Lobosa_X; Stygamoebida; Vermistella-lineage; Vermistella; Vermistella_sp.	0.0	0.0	0.0	0.0	0.0	0.0	0.0	0.0	0.0	0.0	0.0	0.0	0.0	0.0	300.0	0.0	0.0	0.0	0.0	0.0	0.0	0.0	0.0	0.0	10.0	0.0	0.0	0.0	0.0	0.0	0.0	0.0	0.0	0.0	0.0	0.0	0.0	0.0	0.0	0.0	0.0	0.0	0.0	0.0	0.0	0.0	0.0
de055cc52f1e9827dbeb1ff7c15e03fb	AGCTCCAGTAGCGTATATTAAAGTTGTTGCGGTTAAAAAGCTCGTAGTTGAATCTCGGCGAGTCACCCGGTTCACCGGTCCGCCCACTGGGTGTGCACTGGTCCGGGCTCGCTTGGGCGTCGTGAGGCGTCCGTACGCCAGCTGCTCGGCCTGCACTTTATTGTGTGGGTGTCTTTGGGCTCTGGCTCTTTTACTTTGAGTAAATTAGAGTGTTCAAAGCAGGCAAAGATTTTCAGCCACTGAATACATTAGCATGGGATAATAGAATAGGACTTTGGTTCTATTTTGTTGGTTTCTAGGGCCGAAGTAATGATTAACAGGGACAGTTGGGGGCATTCGTATTTAATTGCTAGAGGTGAAATTCTTGGATTTGTTAAAGACGAACTACTGCGAAAGCAT…	Eukaryota; Amoebozoa; Lobosa; Discosea-Longamoebia; Dermamoebida; Dermamoebidae; Dermamoebidae_X; Dermamoebidae_X_sp.	0.0	0.0	0.0	0.0	0.0	0.0	0.0	0.0	0.0	0.0	0.0	0.0	0.0	0.0	0.0	0.0	0.0	0.0	0.0	0.0	0.0	0.0	0.0	0.0	0.0	0.0	0.0	0.0	0.0	0.0	0.0	0.0	0.0	0.0	0.0	0.0	0.0	0.0	0.0	0.0	0.0	7.0	0.0	0.0	0.0	0.0	0.0
93e754e882f3914adbcce7d68e67ff0f	AGCTCCAATAGCGTATATTAATATTGTTGCAGTTAAAACGCTCGTAGTTGAATTTTGAATTAAATTAAAGTTTGGTTTTCTTGATTGATAACTACTTGAATTTATTCTTCCTACTAGTAACTCGATTCTGTTCTTAATTGAATGGAATAGTATCTTTCGGGGTATCATTTAGTTTATTTAGTTCCACTATTTAATCGTAAAGTGTAAAAACTTGAAAGTTAAATAAGTGGGTTTAATTAAATAGATTAAATGGAGTTCTAGTTCATTTACTTTGAGAAAATTAGAGTGTTCAAAGCAGTCTCTTGGGACTTTGTATATATTAGCATGGGATAATAAAATAGGATCTAATTATTCTATTTGTTGGTTTTAAATAATTAGATAATGATTAATAGGGACAGT…	Eukaryota; Amoebozoa; Lobosa; Discosea-Flabellinia; Vannellida; Vannellidae; Vannella; Vannella_plurinucleolus	0.0	0.0	0.0	0.0	0.0	0.0	0.0	0.0	0.0	0.0	0.0	0.0	0.0	0.0	0.0	0.0	0.0	0.0	0.0	0.0	0.0	0.0	0.0	0.0	0.0	0.0	0.0	0.0	0.0	0.0	0.0	0.0	0.0	0.0	0.0	0.0	0.0	0.0	0.0	0.0	32.0	0.0	0.0	0.0	0.0	0.0	0.0
d781aee6b24f00288eb795c0f78a4feb	AGCTCCAATAGCATATATTAAAGTTGTTGCAGTTAAAAAGCTCGTAGTTGGATTTTGATGTTACTTTTCATAACCTGCCTTGTATAAGGTATGTTTGTTGTGATTAGTACATCTCCTTACTAGACTTTCATGATTGCACTTAATTGAGTGATCATTTCATCTTAATTTATTGGGGTGAGTGATGAGTAGACCTACTGGGTTCGAGATTGTGGATGAACTTCTTCGGAGGTTGGTTCTGCTTGGATTCAGTAACTATTTATTAGAAATCTAGTTCATTTACTTTGAGTAAATTAGAGTGTTCAAGGCAAGCAAATTTGTTTCTGCAATGAATACTATTAGCATGGGATAATGGAACAGGACACGTATTCTAGTTTTCCGTTGGTTTCTAGAATTTTTAGT…	Eukaryota; Amoebozoa; Lobosa; Discosea-Flabellinia; Dactylopodida; Paramoebidae; Neoparamoeba; Neoparamoeba_pemaquidensis	0.0	0.0	0.0	0.0	0.0	0.0	0.0	0.0	0.0	0.0	0.0	27.0	0.0	0.0	0.0	0.0	0.0	0.0	0.0	0.0	0.0	0.0	0.0	0.0	0.0	0.0	0.0	0.0	0.0	0.0	0.0	0.0	0.0	0.0	0.0	0.0	0.0	0.0	0.0	0.0	0.0	0.0	0.0	0.0	0.0	0.0	0.0
3595873fb1161c86672c31fc67a26a64	AGCTCCAATAGCATATATTAAAGTTGTTGCAGTTAAAAAGCTCGTAGTTGGATTTTGATGTTACTTATTATGACCCGCCTTGTATAAGGTGTGTTTGTTGTGATAAGTACATCTCCTTACTAGACTTTCATGATTGCACTTAATTGAGTGATCATTTCATTCTGATTCGTTGGGGTGAGTGATGAGTAGACCTACTGGGTTTGAGATTGTGGACGAATTTCTTCGGAGGTTGGTTCTGCTTAGATTCAGTAACTATTCATTAGAAATCTAGTTCATTTACTTTGAGTAAATTAGAGTGTTCAAGGCAAGCAAATTTGTTTCTGCAATGAATACTATTAGCATGGGATAATGGAACAGGACACGTATTCTAGTTTTCCGTTGGTTTCTAGAATTTTTAGT…	Eukaryota; Amoebozoa; Lobosa; Discosea-Flabellinia; Dactylopodida; Paramoebidae; Neoparamoeba; Neoparamoeba_pemaquidensis	0.0	0.0	0.0	0.0	0.0	0.0	0.0	0.0	0.0	0.0	0.0	0.0	0.0	0.0	0.0	0.0	0.0	0.0	0.0	0.0	0.0	0.0	0.0	0.0	0.0	0.0	0.0	0.0	0.0	0.0	0.0	0.0	0.0	0.0	0.0	0.0	0.0	0.0	0.0	0.0	0.0	0.0	0.0	0.0	41.0	0.0	0.0
6d5095d74515bf5525be86b42e5b699b	AGCTCCATCAGTGTATATTAACGTTGTTGCGGTTAAAAAGCTCGTAGTTGGATTTCGAAGTTGTAAAGATCAAGATCCATCAAATTGATGTGGTCCGATGTTTGCCTTCTAATTTAGAGTAATAGCTTTGTTTCCTTTGCGGGTTACAGAGATTCTATTCTCTATCATTTACTTTGATAAAATCAGAGTGTTCAAAGCAGGCGTCAACTTGCCTTGAATGTTGCCGCAAGGGATAATAAAATATGACTTCGGTCTTATTTTGTTGGTTTCTAGGGCTGAAGTAATGATAAATAGGGACAGTCGGGGGCGCTCGTATTGAATTGTCAGAGGTGAAATTCTAGGATTTATTCAAGACGAACTAATGCGAAAGCATTCGCCAAGGATGTTTTCA	Eukaryota; Amoebozoa; Lobosa; Tubulinea; Echinamoebida; Vermamoebidae; Hartmannella; Hartmannella_abertawensis	0.0	0.0	0.0	0.0	0.0	11.0	0.0	0.0	0.0	0.0	0.0	0.0	0.0	0.0	0.0	0.0	0.0	0.0	0.0	0.0	0.0	0.0	0.0	0.0	0.0	0.0	0.0	0.0	0.0	0.0	0.0	0.0	0.0	0.0	0.0	0.0	0.0	0.0	0.0	0.0	0.0	0.0	0.0	0.0	126.0	0.0	0.0
767ff697d591b2c6e3af12b2ffc1037c	AGCTCCAATAGCATATATTAAAGTTGTTGCAGTTAAAAAGCTCGTAGTTGGATTTTGATGTTTACTTTTCATAACCTGCCTTGTACAAGGTATGTTTGTTGTGATTAGTACATCTCCTTACTAGACTTTCATGATTACACTTAATTGAGTGATCATTTCATTCTGATTCGTTGGGGTGAGTGATGAGTAGACCTATTGGGTTCGAGATTGTGGATGAATTTCTTTGGAAGTTGGTTCTGCTTGGATTCAGTAACTATTCATTAGAAATCTAGTTCATTTACTTTGAGTAAATTAGAGTGTTCAAGGCAAGCAAATTTGTTTCTGCAATGAATACTATTAGCATGGGATAATGGAACAGGACACGTATTCTAGTTTTCCGTTGGTTTCTAGAATTTTTAG…	Eukaryota; Amoebozoa; Lobosa; Discosea-Flabellinia; Dactylopodida; Paramoebidae; Neoparamoeba; Neoparamoeba_pemaquidensis	0.0	0.0	0.0	0.0	0.0	0.0	0.0	0.0	0.0	0.0	0.0	19.0	0.0	0.0	0.0	0.0	0.0	0.0	0.0	0.0	0.0	0.0	0.0	0.0	0.0	0.0	0.0	0.0	0.0	0.0	0.0	0.0	0.0	0.0	0.0	0.0	0.0	0.0	0.0	0.0	0.0	0.0	0.0	0.0	0.0	0.0	0.0
0e2d26ab7cf1ec5d1dc0a6d4d5ce2868	AGCTCCAATAGCATATATTAAAGTTGTTGCAGTTAAAAAGCTCGTAGTTGGATTTTGATGTTACTTTTTATGACCCGCCTTGTATAAGGTGTGTTTGTTGTGATAAGTACATCTCCTTACTAGACTTTCATGATTGCACTTCATTGAGTGATCATTTCATCTTGATTCGTTAGGGTGAGTGATGAGTAGACCTACTGGGTTTGAGATTGTGGACGAACTTCTTCGGAGGTTGGTTCTGCTTAGATTCAGTAACTATTCATTAGAAATCTAGTTCATTTACTTTGAGTAAATTAGAGTGTTCAAGGCAAGCAAATTTGTTTCTGCAATGAATACTATTAGCATGGGATAATGGAACAGGACACGTATTCTAGTTTTCCGTTGGTTTCTAGAATTTTTAGT…	Eukaryota; Amoebozoa; Lobosa; Discosea-Flabellinia; Dactylopodida; Paramoebidae; Neoparamoeba; Neoparamoeba_pemaquidensis	0.0	0.0	0.0	0.0	0.0	0.0	0.0	0.0	0.0	0.0	0.0	0.0	0.0	23.0	0.0	0.0	0.0	0.0	0.0	0.0	0.0	0.0	0.0	0.0	0.0	0.0	0.0	0.0	0.0	0.0	0.0	0.0	0.0	0.0	0.0	0.0	0.0	0.0	0.0	0.0	0.0	0.0	0.0	0.0	0.0	0.0	0.0
8293b87914068e21c9ace42545a5adc5	AGCTCCAATAGCATATATTAAAGTTGTTGCAGTTAAAAAGCTCGTAGTTGGATTTTGATGTTACTTATTATGACCCGCCTTGTATAAGGTGTGTTTGTTGTGATTCGTACATCTCCTTACTAGACTTTCATGATTGCACTTAATTGAGTGATCATTTTATTCTAATTCGTTAGGGTGAGTGATGAGTAGACCTACTGGATTTGAGATTGTGGACGAATTTCTTCGGAGGTTGGTTCTGCTTAGATTCAGTAACTATTCATTAGAAATCTAGTTCATTTACTTTGAGTAAATTAGAGTGTTCAAGGCAAGCAAATTTGTTTCTGCAATGAATACTATTAGCATGGGATAATGGAACAGGACACGTATTCTAGTTTTCCGTTGGTTTCTAGAATTTTTAGT…	Eukaryota; Amoebozoa; Lobosa; Discosea-Flabellinia; Dactylopodida; Paramoebidae; Neoparamoeba; Neoparamoeba_pemaquidensis	0.0	0.0	0.0	0.0	0.0	0.0	0.0	0.0	0.0	0.0	0.0	0.0	0.0	0.0	0.0	0.0	0.0	0.0	0.0	0.0	0.0	0.0	0.0	0.0	0.0	0.0	0.0	0.0	0.0	0.0	0.0	0.0	0.0	0.0	0.0	0.0	0.0	0.0	0.0	24.0	0.0	0.0	0.0	0.0	0.0	0.0	0.0
26d23cd5e5830c956107fa912286dc8b	AGCTCCAGTAGCGTATACGGTCATTGTTGCAGTTAAAAAGCTCGTAGTTGGATGAAGAATTGGACGCGTGAGGTGCGAATCGAGCGAAAAGCGAGAGGAAGCCTCCAGTGCAGTTCTATATGTTAAAGAGGGGACAGCGCTCCTTCGGGGGTGTTGGCGGAGGGAAACTGAAGCAGCGTTTCGGCGTTTCTCCCTTTATAGTTTACTTTGAATAAATTAGAGTGTTTAAAGCAGGTTTTACCGAACGGTATTTCGCTTGAATAGATTAGCATGGGATAATGGAATAGGACTTTCAGTCGAATTGTTGGGACAGTTTGTCGGCTGATAGTAATGATTAATAGGAGCGGTTGGGGGTATTCGTATTGAGTTGTCAGAGGTGAAATTCATGGATTTGCTCAA…	Eukaryota; Amoebozoa; Lobosa; Discosea-Flabellinia; Dactylopodida; Vexilliferidae; Vexillifera; Vexillifera_tasmaniana	0.0	0.0	0.0	0.0	0.0	0.0	0.0	0.0	0.0	0.0	0.0	0.0	0.0	0.0	0.0	0.0	0.0	0.0	0.0	0.0	0.0	0.0	0.0	0.0	0.0	0.0	0.0	0.0	0.0	0.0	0.0	0.0	0.0	11.0	0.0	0.0	0.0	0.0	0.0	0.0	0.0	0.0	0.0	0.0	0.0	0.0	0.0
dba802a9f9db41758d567c01c0eabb9e	AGCTCCATCAGTGTATATTAACGTTGTTGCGGTTAAAAAGCTCGTAGTTGGATTTCGGAGTATGGGACTCAAGGCCAGTCAAATTGGCTGTGCCCGAGGAACATCTCCTAGCTTAGGGTAACAGCCTCGCTTCCTTTGCGGGTTGCGATGTGCCGTTCCCTATCATTTACTTTGATAAAATCAGAGTGTTCAAAGCAGGCGTGTTGCCTTGAATGTTGCCGCAAGGGATAATAGAATATGACTTCGGTCCTATTTTGTTGGTTTCTAGGGCTGAAGTAATGACTAATAGGGACAGTTGGGGGCGCTCGTATTGAGTTGTCAGAGGTGAAATTCTAGGATTTACTCAAGACGAACTACTGCGAAAGCATTCGCCAAGGATGTTTTCA	Eukaryota; Amoebozoa; Lobosa; Tubulinea; Nolandida; Nolandellidae; Nolandella; Nolandella_hibernica	0.0	0.0	0.0	129.0	854.0	0.0	0.0	0.0	0.0	0.0	0.0	0.0	0.0	0.0	0.0	0.0	0.0	0.0	0.0	0.0	0.0	0.0	0.0	0.0	0.0	0.0	0.0	0.0	0.0	0.0	0.0	0.0	0.0	0.0	0.0	0.0	0.0	0.0	0.0	0.0	0.0	0.0	0.0	0.0	0.0	0.0	0.0
2306105ff5a449c67bb93965667519ae	AGCTCCAATAGCGTATATTAATGTTGTTGCAGTTAAAAAGCTCGTAGTTGGATCTCGGGGCGTGGAGGCGTCGGTCCGCCGTGAAGGTGTGCACTGGCCCGCCCGCTCTTTCCTTGGGGACGTTCGCCCTCGCCATTAATTTGGCGGTGGTATTCCGGCTTCGGCTGGTTTCGCTGAGCGGCACTCGTGTCGCTGAGTGGAGCGCCCCATCTTTTACCTTGAATAAATTAGAGTGTTCCAAGCAGGCATGTTCGCCGTGAATACATTAGCATGGGATAATGGAATAGGACTTTGGTGCTATTTCGTTGGTTTTCAGAACCAGAGTAATGATTAATAGGGACAGTTGGGGGCATTCGTATTTAGTTGTCAGAGGTGAAATTCTTGGATTTACGAAAGACG…	Eukaryota; Amoebozoa; Lobosa; Lobosa_X; Stygamoebida; Vermistella-lineage; Vermistella; Vermistella_sp.	0.0	0.0	0.0	0.0	0.0	0.0	0.0	0.0	0.0	0.0	0.0	0.0	0.0	26.0	0.0	0.0	0.0	0.0	0.0	0.0	0.0	0.0	0.0	0.0	0.0	0.0	0.0	0.0	0.0	0.0	0.0	0.0	0.0	0.0	0.0	0.0	0.0	0.0	0.0	0.0	0.0	0.0	0.0	0.0	0.0	0.0	0.0
73d3c2e1936305c23dff510fb6e79663	AGCTCCAATAGCGTATATTAATGTTGTTGCAGTTAAAAAGCTCGTAGTTGAAACTTGAACATATGATAAGTTTGGTTACTATTTTTATAGTTAACTACTTATCAGTGTTCTTCCAACTAGATACTCGATTCTGTTCTTAATTGAATGGAATAGCATATTTCGGTGTGTCGATAGTTTATGATAGCTCTTCCATTATGCTGAAGTGTGTAAAAGCGTGGATGTATGATGAGGGGATCAAGTTATTGTCTATTATTGGAGTTCTAGTTCATTTACTTTGAGAAAATTAGAGTGTTTAAAGCAGCCTCTTGGGGCTCTGAATACATTAGCATGGGATAATAGAATAGGATTTAGGTCAATATATTTGTTGGTTTGAATGAACTAAATAATGATTAATAGGAA…	Eukaryota; Amoebozoa; Lobosa; Discosea-Flabellinia; Vannellida; Vannellidae; Vannella	0.0	0.0	0.0	0.0	0.0	0.0	0.0	0.0	0.0	0.0	44.0	0.0	0.0	0.0	0.0	0.0	0.0	0.0	0.0	0.0	0.0	0.0	0.0	0.0	0.0	0.0	0.0	0.0	0.0	0.0	0.0	0.0	0.0	0.0	0.0	0.0	0.0	0.0	0.0	0.0	0.0	0.0	0.0	0.0	0.0	0.0	0.0
a1ebf05b751e664415bb5e3c92c5f3c8	AGCTCCAATAGCATATATTAAAGTTGTTGCAGTTAAAAAGCTCGTAGTTGGATTTTGAAATGTTATAAAACAACCCGCTTTTGTAAGTGTGTTTTTGTTGTTTTATATCTTTCTCCTTACTAGTCTTTCACTATTGTTCTTCATTGATCGATAGTTTCACCTCTCTTTTGGGGTGAGTGATGGTTAGACCTCTTGGGTTTAGGATTGTGGATGATTGCTTCGGTGATTGTTCTGCTTAGATTCAAGAACTGATCATTAGAAATCTAGTTCTTTTACTTTGAGTAAATTAGAGTGTTCAAGGCAAGCAAATTATTATTGTTGCAATGAATACTATTAGCATGGGATAATGGAACAGGACACGTATTCTAGTTTTCTGTTGGTTTCTAGAATTTTTTGGCT…	Eukaryota; Amoebozoa; Lobosa; Discosea-Flabellinia; Dactylopodida; Paramoebidae; Neoparamoeba; Neoparamoeba_branchiphila	0.0	0.0	0.0	0.0	0.0	0.0	0.0	0.0	0.0	0.0	0.0	0.0	0.0	0.0	0.0	0.0	0.0	0.0	0.0	0.0	0.0	0.0	0.0	0.0	0.0	0.0	0.0	0.0	0.0	0.0	0.0	0.0	0.0	0.0	0.0	0.0	0.0	84.0	0.0	0.0	0.0	0.0	0.0	0.0	0.0	0.0	0.0
de5c2a67200f65fbdcf3faa7f3b1ea78	AGCTCCATCAGTGTATATTAACGTTGTTGCGGTTAAAAAGCTCGTAGTTGGATTTCGAAGAGCGAAGATCAAGACTCATCAAATTGGTGTAGTCCGATAATCGCCTTCTAGCTTTAGGTAATAGCCTCTCTTCCTTAACGGGTTGAGATGTGTTGTTCCTAATCTTTTACTTTGATAAAATCAGAGTGTTCAAAGCAGGCGTCACTTGCCTTGAATGTTGCCGCAAGGGATAATAGAATATGACTTCGGTCTTATTTTGTTGGTTTCTAGGGCTGAAGTAATGACTAATAGGGACAGTTGGGGGCGCTCGTATTGAATCGTCAGAGGTGAAATTCTAGGATTGATTCAAGACGAACTACTGCGAAAGCATTCGCCAAGGATGTTTTCA	Eukaryota; Amoebozoa; Lobosa; Tubulinea; Echinamoebida; Vermamoebidae; Hartmannella; Hartmannella_abertawensis	0.0	0.0	0.0	0.0	0.0	0.0	0.0	0.0	0.0	0.0	0.0	0.0	0.0	0.0	0.0	0.0	0.0	0.0	0.0	0.0	0.0	0.0	0.0	0.0	0.0	0.0	0.0	0.0	0.0	0.0	0.0	0.0	0.0	0.0	0.0	0.0	0.0	0.0	0.0	0.0	0.0	0.0	0.0	0.0	0.0	0.0	0.0
d583b49f4e38bca7b38849326191b3fb	AGCTCCAATAGCATATATTAAAGTTGTTGCAGTTAAAAAGCTCGTAGTTGGATTTTGATGTTATTTATTATGACCCGCCTTGTATAAGGTGTGTTTGTTGTGATAAGTACATCTCCTTACTAGACTTTCATGATTGCACTTTATTGAGTGATCATTTCATTCTGATTCGTTAGGGTGAGTGATGAGTAGACCTACTGGGTTTGAGATTGTGGATGAACTTCTTCGGAAGTTGGTTCTGCTTAGATTCAGTAACTATTCATTAGAAATCTAGTTCATTTACTTTGAGTAAATTAGAGTGTTCAAGGCAAGCAAATTTGTTTCTGCAATGAATACTATTAGCATGGGATAATGGAACAGGACACGTATTCTAGTTTTCCGTTGGTTTCTAGAATTTTTAGT…	Eukaryota; Amoebozoa; Lobosa; Discosea-Flabellinia; Dactylopodida; Paramoebidae; Neoparamoeba; Neoparamoeba_pemaquidensis	0.0	0.0	0.0	0.0	0.0	0.0	0.0	0.0	0.0	0.0	0.0	0.0	0.0	0.0	0.0	0.0	0.0	0.0	0.0	0.0	0.0	0.0	0.0	0.0	0.0	0.0	0.0	0.0	0.0	0.0	0.0	0.0	0.0	0.0	0.0	45.0	0.0	0.0	0.0	0.0	0.0	0.0	0.0	0.0	0.0	0.0	0.0
85e6a2f958ca6cb1e44dfbae742970cd	AGCTCCAATAGCATATATTAAAGTTGTTGCAGTTAAAAAGCTCGTAGTTGGATTTTGATGTTACTTATTATGACCCGCCTTGTATAAGGTGTGTTTGTTGTGATAAGTACATCTCCTTACTAGACTTTCATGGTTGCACTTAATTGAGTGATCATTTCATTCTGATTCGTTGGGGTGAGTGATGAGTAGACCTACTGGGTTTGAGATTGTGGACGAACTTCTTCGGAGGTTGGTTCTGCTTAGGTTCAGTAACTATTCATTAGAAATCTAGTTCATTTACTTTGAGTAAATTAGAGTGTTCAAGGCAAGCAAATTTGTTTCTGCAATGAATACTATTAGCATGGGATAATGGAACAGGACACGTATTCTAGTTTTCCGTTGGTTTCTAGAATTTTTAGT…	Eukaryota; Amoebozoa; Lobosa; Discosea-Flabellinia; Dactylopodida; Paramoebidae; Neoparamoeba; Neoparamoeba_pemaquidensis	0.0	0.0	0.0	0.0	0.0	0.0	0.0	0.0	0.0	0.0	0.0	0.0	0.0	0.0	0.0	0.0	0.0	0.0	0.0	0.0	0.0	0.0	0.0	33.0	0.0	0.0	0.0	0.0	0.0	0.0	0.0	0.0	0.0	0.0	0.0	0.0	0.0	0.0	0.0	0.0	0.0	0.0	0.0	0.0	0.0	0.0	0.0
7f36dc41ba4a5f2c219703d7a33b6265	AGCTCCAATAGCATATATTAAAGTTGTTGCAGTTAAAAAGCTCGTAGTTGGATTTTGATGTTACTTATTGTGACCCGCCTTGTATAAGGTGTGTTTGTTGTGATAAGTACATCTCCTTACTAGACTTTCATGATTGCACTTAATTGAGTGATCATTTCATCTTGATTCGTTGGGGTGAGTGATGAGTAGACCTACTGGGTTTGAGATTGTGGACGAATTTCTTCGGAGGTTGGTTCTGCTTAGATTCAGTAACTATTCATTAGAAATCTAGTTCATTTACTTTGAGTAAATTAGAGTGTTCAAGGCAAGCAAATTTGTTTCTGCAATGAATACTATTAGCATGGGATAATGGAACAGGACACGTATTCTAGTTTTCCGTTGGTTTCTAGAATTTTTAGT…	Eukaryota; Amoebozoa; Lobosa; Discosea-Flabellinia; Dactylopodida; Paramoebidae; Neoparamoeba; Neoparamoeba_pemaquidensis	0.0	0.0	0.0	0.0	0.0	0.0	0.0	0.0	0.0	0.0	0.0	0.0	0.0	0.0	0.0	0.0	0.0	0.0	0.0	0.0	0.0	0.0	0.0	0.0	0.0	0.0	0.0	0.0	0.0	0.0	0.0	0.0	0.0	34.0	0.0	0.0	0.0	0.0	0.0	0.0	0.0	0.0	0.0	0.0	0.0	0.0	0.0
28248a152b5480ce48e21b119f942cd9	AGCTCCAATAGCATATATTAAAGTTGTTGCAGTTAAAAAGCTCGTAGTTGGATTTTGATGTTACTTTTCATAACCTGCCTTGTATAAGGTATGTTTGTTGTGATTCGTACATCTCCTTACTAGACTTTCATGATTGCACTTAATTGAGTGATCATTTCATTCTGATTTATTGGGGTGAGTGATGAGTAGACCTACTGGGTTCGAGATTGTGGATGAACTTCTTTGGAGGTTGGTTCTGCTTGGGTTCAGTAACTATTCATTAGAAATCTAGTTCATTTACTTTGAGTAAATTAGAGTGTTCAAGGCAAGCAAATTTGTTTCTGCAATGAATACTATTAGCATGGGATAATGGAACAGGACACGTATTCTAGTTTTCCGTTGGTTTCTAGAATTTTTAGT…	Eukaryota; Amoebozoa; Lobosa; Discosea-Flabellinia; Dactylopodida; Paramoebidae; Neoparamoeba; Neoparamoeba_pemaquidensis	0.0	0.0	0.0	0.0	0.0	0.0	0.0	0.0	0.0	0.0	0.0	45.0	0.0	0.0	0.0	0.0	0.0	0.0	0.0	0.0	0.0	0.0	0.0	0.0	0.0	0.0	0.0	0.0	0.0	0.0	0.0	0.0	0.0	0.0	0.0	0.0	0.0	0.0	0.0	0.0	0.0	0.0	0.0	0.0	0.0	0.0	0.0
7848f99d3db0bb8f3529f6b8840b0c6d	AGCTCCAATAGTGTATATTAAAGTTGTTGCAGTTAAAAAGCTCGTAGTTGGATTTCGGAACATTACACATCAAGGTCCATCGAATAAGATGCTGTACCAGTTGTGTAGTTCCTCTTTTTTCGGTTTCGATCTGCATTCTCCTCTCCAGTTAGAGGGTTTGCTGTTATGTTCGTACCGAATATTTTTACTTTGAAAAAATTAGAGTGTTCAAAGCAGGCGTAATTTTGCCTTGAATACATTAGCATGGGATAATGGAAAAGGACTTTGGTCTTATTTTCGTTGGTTTCTGAGGCTGAGGTAATGATTAATAGGGACAGTTGGGGTCAGCTGTATTCTCTTGTCAGAGGTGAAATTCTAAGATTGAGAGAAGACAAACTACTGCGAAAGCATTTGACAAGG…	Eukaryota; Amoebozoa; Lobosa; Tubulinea; Leptomyxida; Rhizamoeba-saxonica-lineage; Rhizamoeba; Rhizamoeba_saxonica	0.0	0.0	0.0	0.0	0.0	0.0	0.0	0.0	0.0	0.0	0.0	0.0	0.0	0.0	0.0	0.0	0.0	0.0	0.0	0.0	0.0	0.0	0.0	0.0	0.0	0.0	0.0	0.0	0.0	0.0	0.0	0.0	0.0	0.0	0.0	0.0	0.0	0.0	0.0	0.0	0.0	0.0	0.0	25.0	0.0	0.0	0.0
ff3dfdb537ff77719a92d510ba85ba8f	AGCTCCAATAGCATATATTAAAGTTGTTGCAGTTAAAAAGCTCGTAGTTGGATTTTGATGTTTACTTTTCATAACCTGCCTTGTATAAGGTATGTTTGTTGTGATTAGTACATCTCCTTACTAGACTTTCATGATTACACTTAATTGAGTGATCATTTCATTCTGATTCGTTGGGGTGAGTGATGAGTAGACCTATTGGATTCGAGATTGTGGATGAATTTCTTTGGAAGTTGGTTCTGCTTGGATTCAGTAACTATTCATTAGAAATCTAGTTCATTTACTTTGAGTAAATTAGAGTGTTCAAGGCAAGCAAACTTGTTTCTGCAATGAATACTATTAGCATGGGATAATGGAACAGGACACGTATTCTAGTTTTCCGTTGGTTTCTAGAATTTTTAG…	Eukaryota; Amoebozoa; Lobosa; Discosea-Flabellinia; Dactylopodida; Paramoebidae; Neoparamoeba; Neoparamoeba_pemaquidensis	0.0	0.0	0.0	0.0	0.0	0.0	0.0	0.0	0.0	0.0	0.0	64.0	0.0	0.0	0.0	0.0	0.0	0.0	0.0	0.0	0.0	0.0	0.0	0.0	0.0	0.0	0.0	0.0	0.0	0.0	0.0	0.0	0.0	0.0	0.0	0.0	0.0	0.0	0.0	0.0	0.0	0.0	0.0	0.0	0.0	0.0	0.0
a463bbf9c2eb0dcb4af487b673ee814a	AGCTCCAATAGCATATATTAAAGTTGTTGCAGTTAAAAAGCTCGTAGTTGGATTTTGATGTTACTTTTCATAACCTGCCTTGTATAAGGTATGTTTGTTGTGATTCGTACATCTCCTTACTAGACTTTCATGATTGCACTTAATTGCGTGATCATTTCATTCTGATTTATTGGGGTGAGTGATGAGTAGACCTACTGGATTCGAGATTGTGGATGAACTTCTTCGGAGGTTGGTTCTGCTTGGATTCAGTAACTATTTATTAGAAATCTAGTTCATTTACTTTGAGTAAATTAGAGTGTTCAAGGCAAGCAAATTTGTTTCTGCAATGAATACTATTAGCATGGGATAATGGAACAGGACACGTATTCTAGTTTTCCGTTGGTTTCTAGAATTTTTAGT…	Eukaryota; Amoebozoa; Lobosa; Discosea-Flabellinia; Dactylopodida; Paramoebidae; Neoparamoeba; Neoparamoeba_pemaquidensis	0.0	0.0	0.0	0.0	0.0	0.0	0.0	0.0	0.0	0.0	0.0	89.0	0.0	0.0	0.0	0.0	0.0	0.0	0.0	0.0	0.0	0.0	0.0	0.0	0.0	0.0	0.0	0.0	0.0	0.0	0.0	0.0	0.0	13.0	0.0	0.0	0.0	0.0	0.0	0.0	0.0	0.0	0.0	0.0	0.0	0.0	0.0
4b98dd677b7e2b9afe2426d8b4f4c66c	AGCTCCAATAGCGTATATTAATGTTGTTGCAGTTAAAAAGCTCGTAGTTGGATCTCGGAGCGTTTTGGAGGCGTCGGTCCGCCGTGAAGGTGTGAACTGGCCCTCTCGCTCTTTCCTTGGGGACATTCGTCACGATTATTAGTTTAGTTGTGATATTCCACTTTCGGGTGGTTTTGCGCGGGTCTCTCGAGGCCGGCGTAGAGTGCCTCATCGTTTACCTTGAATAAATTAGAGTGTTCCAAGCAGGCATGTTCGCCTTGAATACATTAGCATGGGATAATGGAGTAGGACTTTGGTTCTATTTCGTTGGTTTTCAGAGCCAGAGTAATGATTAATAGGGACAGTTGGGGGCATTCGTATTTAATTGTCAGAGGTGAAATTCTTGGATTTATGAAAGAC…	Eukaryota; Amoebozoa; Lobosa; Lobosa_X; Stygamoebida; Vermistella-lineage; Vermistella; Vermistella_sp.	0.0	0.0	0.0	0.0	0.0	0.0	0.0	0.0	0.0	0.0	0.0	0.0	0.0	0.0	0.0	0.0	124.0	0.0	0.0	0.0	0.0	0.0	0.0	0.0	0.0	0.0	0.0	0.0	0.0	0.0	0.0	0.0	0.0	0.0	0.0	0.0	0.0	0.0	0.0	0.0	0.0	0.0	0.0	0.0	0.0	0.0	0.0
d800f3f26228eb5ae20dacda10d6d6d7	AGCTCCAATAGCATATATTAAAGTTGTTGCAGTTAAAAAGCTCGTAGTTGGATTTTGAAATGTTATAAAACAGCCCGCTTTTGTAAGTGTGTTTTTGTTGTTTTATATCTTTCTCCTTACTAGTCTTTCACTATTGTTCTTCATTGATCGATAGTTTCATCTCTCTTTTGAGGTGAGTGATGGTTAGACCTCTTGGGTTTAGGATTGTGGATGATTGCTTTGGTGATCATTCTGTTTAGATTCAAGAACTAGTCATTAGAAATCTAGTTCTTTTACTTTGAGTAAATTAGAGTGTTCAAGGCAAGCAAATTATTATTGTTGCAATGAATACTATTAGCATGGGATAATGGAACAGGACACGTATTCTAGTTTTCTGTTGGTTTCTAGAATTTTTTGGCC…	Eukaryota; Amoebozoa; Lobosa; Discosea-Flabellinia; Dactylopodida; Paramoebidae; Neoparamoeba; Neoparamoeba_branchiphila	0.0	0.0	0.0	0.0	0.0	0.0	0.0	0.0	0.0	0.0	0.0	0.0	0.0	0.0	0.0	0.0	0.0	0.0	0.0	0.0	0.0	0.0	0.0	0.0	0.0	0.0	0.0	0.0	0.0	0.0	0.0	0.0	0.0	0.0	0.0	0.0	0.0	16.0	0.0	0.0	0.0	0.0	0.0	0.0	0.0	0.0	0.0
e4b600c293850c9a05a9d392d4c0bbaa	AGCTCCAATAGCGTATATTAATGTTGTTGCAGTTAAAAAGCTCGTAGTTGGATCTCGGAGCGTTTTGGAGGCGTCGGTCCGCCGTGAAGGTGTGCACTGGCCCTCTCGCTCTTTCCTTGGGGACATTCGTCACGATTATTAATTTAGTTGTGATATTCCACTTTCGGGTGGTTTTGCGCGAGTCTTTCGAGGCCCGCGTAGAGTGCCTCATCGTTTACCTTGAATAAATTAGAGTGTTCCAAGCAGGCATGTTCGCCTTGAATACATTAGCATGGGATAATGGAGTAGGACTTTGGTTCTATTTCGTTGGTTTTCAGAGCCAGAGTAATGATTAATAGGGACAGTTGGGGGCATTCGTATTTAATTGTCAGAGGTGAAATTCTTGGATTTATGAAAGAC…	Eukaryota; Amoebozoa; Lobosa; Lobosa_X; Stygamoebida; Vermistella-lineage; Vermistella; Vermistella_sp.	0.0	0.0	0.0	0.0	97.0	0.0	0.0	0.0	0.0	0.0	0.0	0.0	0.0	0.0	60.0	0.0	0.0	0.0	0.0	0.0	0.0	0.0	0.0	0.0	0.0	0.0	0.0	0.0	86.0	0.0	0.0	0.0	0.0	0.0	0.0	0.0	0.0	0.0	0.0	0.0	0.0	0.0	0.0	0.0	0.0	0.0	0.0
4226b8020e81d6bdda0d8ee2cf235242	AGCTCCATCAGTGTATATTAACGTTGTTGCGGTTAAAAAGCTCGTAGTTGGATTTCGGAGAGCGAAGGTCAAGACCCATCGAATCGGTGTGGTCCGACAGTCGCCTCCTAGCTTAGGGTAACAGCCTCTCTTCCTTTACGGGTTGGGATGTGCCGTTCCCTATCATTTACTTTGATAAAATCAGAGTGTTCAAAGCAGGCGTCACTTGCCTTGAATGTTGCCGCAAGGGATAATAGAATATGACTTTGGTCTTATTTTGTTGGTTTCTAGGGCTGAAGTAATGACTAATAGGGACAGTTGGGGGCGCTCGTATTGAGTTGTCAGAGGTGAAATTCTAGGATTTACTCAAGACGGACTACTGCGAAAGCATTCGCCAAGGATGTTTTCA	Eukaryota; Amoebozoa; Lobosa; Tubulinea; Echinamoebida; Vermamoebidae; Hartmannella; Hartmannella_abertawensis	0.0	0.0	0.0	17.0	0.0	0.0	0.0	0.0	0.0	233.0	0.0	0.0	0.0	240.0	68.0	0.0	116.0	0.0	0.0	0.0	82.0	0.0	0.0	0.0	0.0	0.0	0.0	0.0	0.0	0.0	0.0	0.0	0.0	0.0	0.0	0.0	0.0	0.0	0.0	0.0	0.0	0.0	0.0	0.0	0.0	0.0	0.0
e034c2310257fc9799175c17d4d47bdc	AGCTCCAATAGCGTATATTAATGTTGTTGCAGTTAAAAAGCTCGTAGTTGGATCTCGGAGCGTTTTGGAGGCGTCGGTCCGCCGTGAAGGTGTGCACTGGCCCTCTCGCTCTTTCCTTGGGGACATTCGTCACGGTTATTAGTTTAGCTGTGATATTCCGCTCTCGGGCGGTTTTGCGCGGGTCTCTCGAGGCTCGCGTAGAGTGCCTCATCGTTTACCTTGAATAAATTAGAGTGTTCCAAGCAGGCATGTTCGCCTTGAATACATTAGCATGGGATAATGGAGTAGGACTTTGGTTCTATTTCGTTGGTTTTCAGAGCCAGAGTAATGATTAATAGGGACAGTTGGGGGCATTCGTATTTAATTGTCAGAGGTGAAATTCTTGGATTTATGAAAGAC…	Eukaryota; Amoebozoa; Lobosa; Lobosa_X; Stygamoebida; Vermistella-lineage; Vermistella; Vermistella_sp.	0.0	0.0	0.0	0.0	0.0	0.0	0.0	0.0	0.0	0.0	0.0	0.0	0.0	0.0	143.0	0.0	260.0	0.0	0.0	0.0	0.0	0.0	0.0	0.0	0.0	0.0	0.0	0.0	69.0	0.0	0.0	0.0	0.0	0.0	0.0	0.0	0.0	0.0	0.0	0.0	0.0	0.0	0.0	0.0	0.0	0.0	0.0
1bfd37d7e35db00be64e4bdc43502a4c	AGCTCCAATAGCGTATATTAATGTTGTTGCAGTTAAAAAGCTCGTAGTTGGATCTCGGGGCGTGGAGGCGTCGGTCCGCCGTGAAGGTGTGCACTGGCCCGCCCGCTCTTTCCTTGGGGACGTTCGCCATCGCCATTGATTTGGTGGTGGTATTCCGGCTTCGGCTGGTTTCGAATGAGTGCACTCGTGTACTTGTTTGGAGCGCCCCATCTTTTACCTTGAATAAATTAGAGTGTTCCAAGCAGGCATGTTCGCCGTGAATACATTAGCATGGGATAATGGAATAGGACTTTGGTGCTATTTCGTTGGTTTTCAGAACCAGAGTAATGATTAATAGGGACAGTTGGGGGCATTCGTATTTAGTTGTCAGAGGTGAAATTCTTGGATTTACGAAAGACG…	Eukaryota; Amoebozoa; Lobosa; Lobosa_X; Stygamoebida; Vermistella-lineage; Vermistella; Vermistella_sp.	0.0	0.0	0.0	0.0	0.0	0.0	0.0	0.0	0.0	0.0	0.0	0.0	0.0	0.0	0.0	0.0	0.0	0.0	0.0	0.0	0.0	0.0	48.0	0.0	0.0	0.0	0.0	0.0	0.0	0.0	0.0	0.0	0.0	0.0	0.0	0.0	0.0	0.0	0.0	0.0	0.0	0.0	0.0	0.0	0.0	0.0	0.0
1e081519ce6048c32a50c30d9fd5ffbd	AGCTCCAATAGTGTATATTAAAGTTGCTGCAGTTAAAAAGCTCGTAGTTGGATGTCGGTTATTGTAAGAAGTGTCTACATTTTATATGTACGTACATGACTTCAATACCTTCTTTCAGATTGTGAATCTAATTCGCAACTGATATTTTACTTTGAGAAAATTAGAGTGTTCAAAGCAGGCGTAACAATGCCTTTGAATATATTAGCATGGGATAATGAAATAAGACTTTTTGCCTTATTCTCGTTGGTTCTTTGGGCTAAAGTAATGATTAATAGGGACAGTTGGGGTTATCTGTATTTGATCGCCAGAGGTGAAATTCTAAGACTGATCAAAGACAAACTAGTGCGAAAGCATTTAACAAGGATGTTTTCA	Eukaryota; Amoebozoa; Lobosa; Tubulinea; Leptomyxida; Flabellulidae; Flabellulidae_X; Flabellulidae_X_sp.	0.0	0.0	0.0	0.0	0.0	0.0	0.0	0.0	0.0	0.0	0.0	0.0	0.0	0.0	0.0	0.0	0.0	54.0	0.0	0.0	0.0	0.0	0.0	0.0	0.0	0.0	0.0	0.0	0.0	0.0	0.0	0.0	0.0	0.0	0.0	0.0	0.0	0.0	0.0	0.0	0.0	0.0	0.0	0.0	0.0	0.0	0.0
9c838ad7a85198409a49c652f1b4d3c0	AGCTCCAATAGCATATATTAAAGTTGTTGCAGTTAAAAAGCTCGTAGTTGGATTTTGTAATGTTATAAAACAACCCGCTTTTGTAAGTGTGTTTTTGTTGTTTTATATCTTTCTCCTTACTAGGCTTTCACTATTGTTCTTCATTGATCGATAGTTTCATCTCTCTTTTGGGGTGAGTGATGGTTAGACCTCTTGGGTTTAGGATTGTGGATGATTGCTTCGGTGATCATTCTGCTTAGATTCAAGAACTAGTCATTAGAAATCTAGTTCTTTTACTTTGAGTAAATTAGAGTGTTCAAGGCAAGCAAATTATTATTGTTGCAATGAATACTATTAGCATGGGATAATGGAACAGGACACGTATTCTAGTTTTCTGTTGGTTTCTAGAATTTTTTGGCC…	Eukaryota; Amoebozoa; Lobosa; Discosea-Flabellinia; Dactylopodida; Paramoebidae; Neoparamoeba; Neoparamoeba_branchiphila	0.0	0.0	0.0	0.0	0.0	0.0	0.0	0.0	0.0	0.0	0.0	0.0	0.0	0.0	0.0	0.0	0.0	0.0	0.0	0.0	0.0	0.0	0.0	0.0	0.0	0.0	0.0	0.0	0.0	0.0	0.0	0.0	0.0	0.0	0.0	0.0	0.0	76.0	0.0	0.0	0.0	0.0	0.0	0.0	0.0	0.0	0.0
3cc6382281688138665ee01836d325a1	AGCTCCAATAGCGTATATTAATATTGTTGCAGTTAAAACGCTCGTAGTTGAATTTTGAATTAAATTAAAGTTTGGTTTTCTTGATTGATAACTACTTTCATTTATTCTTCCTACTAGTAACTCGATTCTGTTCTTAATTGAATGGAATAGTATCTTTTGGGGTATCATTTGGTTTGTTTGGTTCCACTATTTAATCGTAAAGTGTAAAAACTTGAAAATTAAATAAGTGGGGTTAACTGAATAGATTAAATGGAGTTCTAGTTCATTTACTTTGAGAAAATTAGAGTGTTCAAAGCAGTCTCTTGGGACTTTGTATATATTAGCATGGGATAATAAAATAGGATCTAATTATTCTATTTGTTGGTTTTAAATAATTAGATAATGATTAATAGGGACAGT…	Eukaryota; Amoebozoa; Lobosa; Discosea-Flabellinia; Vannellida; Vannellidae; Vannella; Vannella_plurinucleolus	0.0	0.0	0.0	0.0	0.0	0.0	0.0	0.0	0.0	0.0	0.0	0.0	0.0	0.0	0.0	0.0	0.0	0.0	0.0	0.0	0.0	0.0	0.0	0.0	0.0	0.0	0.0	0.0	0.0	0.0	0.0	0.0	0.0	0.0	0.0	0.0	0.0	0.0	0.0	0.0	31.0	0.0	0.0	0.0	0.0	0.0	0.0
0d343ce8f6665fa562d57c93f0d3845f	AGCTCCAATAGCATATATTAAAGTTGTTGCAGTTAAAAAGCTCGTAGTTGGATTTTGAAATGTTATAAAACAACCCGCTTTTATAAGTGTGTTTTTGTTGTTTTATATCTTTCTCCTTACTAGACTTTCACTATTGTTCTTCATTGATCGATAGTTTCATCTCTTTTTTGAGGTGAGTGATGGTTAGACCTCTTGGGTTTAGGATTGTGGATGATTGCTTCGGCGATTGTTCTGCTTAGATTCAAGAACTGATCATTAGAAATCTAGTTCTTTTACTTTGAGTAAATTAGAGTGTTCAAGGCAAGCAAATTATTATTGTTGCAATGAATACTATTAGCATGGGATAATGGAACAGGACACGTATTCTAGTTTTCTGTTGGTTTCTAGAATTTTTTGGCT…	Eukaryota; Amoebozoa; Lobosa; Discosea-Flabellinia; Dactylopodida; Paramoebidae; Neoparamoeba; Neoparamoeba_branchiphila	0.0	0.0	0.0	0.0	0.0	0.0	0.0	0.0	0.0	0.0	0.0	0.0	0.0	0.0	0.0	0.0	0.0	0.0	0.0	0.0	0.0	0.0	0.0	0.0	0.0	0.0	0.0	0.0	0.0	0.0	0.0	0.0	0.0	0.0	0.0	0.0	0.0	0.0	0.0	0.0	0.0	0.0	0.0	27.0	0.0	0.0	0.0
093fc9b51884290705c7dcb7b7eb7014	AGCTCCAATAGCATATATTAAAGTTGTTGCAGTTAAAAAGCTCGTAGTTGGATTTTGAAATGTTATAAAACAGCCCGCTTTTGTAAGTGTGTTTTTGTTGTTTTATATCTTTCTCCTTACTAGGCTTTCACTATTGTTCTTCATTGATCGATAGTTTCATCTCTCTTTTGGGGTGAGTGATGGTTAGACCTCTTGGGTTTAGGATTGTGGATGATTGCTTTGGTGATCATTCTGTTTAGATTCAAGAACTAGTCATTAGAAATCTAGTTCTTTTACTTTGAGTAAATTAGAGTGTTCAAGGCAAGCAAATTATTATTGTTGCAATGAATACTATTAGCATGGGATAATGGAACAGGACACGTATTCTAGTTTTCTGTTGGTTTCTAGAATTTTTTGGCT…	Eukaryota; Amoebozoa; Lobosa; Discosea-Flabellinia; Dactylopodida; Paramoebidae; Neoparamoeba; Neoparamoeba_branchiphila	0.0	0.0	0.0	0.0	0.0	0.0	0.0	0.0	0.0	0.0	0.0	0.0	0.0	0.0	0.0	0.0	0.0	0.0	0.0	0.0	0.0	0.0	0.0	0.0	0.0	0.0	0.0	0.0	0.0	0.0	0.0	0.0	0.0	0.0	0.0	0.0	0.0	42.0	0.0	0.0	0.0	0.0	0.0	0.0	0.0	0.0	0.0
bcb94e952cae791418774c21f43133db	AGCTCCAATAGCGTATATTAATGTTGTTGCAGTTAAAAAGCTCGTAGTTGGATCTCGGAGCGTTTTGGAGGCGTCGGTCCGCCGTGAAGGTGTGCACTGGCCCTCTCGCTCTTTCCTTGGGGACATTCGTCACGATTATTAATTTAGTTGTGATATTCCACTTTCGGGTGGTTTTGCGCCGGTCTCTCGAGGCCGGCGTAGAGTGCCTCATCGTTTACCTTGAATAAATTAGAGTGTTCCAAGCAGGCATGTTCGCCTTGAATACATTAGCATGGGATAATGGAGTAGGACTTTGGTTCTATTTCGTTGGTTTTCAGAGCCAGAGTAATGATTAATAGGGACAGTTGGGGGCATTCGTATTTAATTGTCAGAGGTGAAATTCTTGGATTTATGAAAGAC…	Eukaryota; Amoebozoa; Lobosa; Lobosa_X; Stygamoebida; Vermistella-lineage; Vermistella; Vermistella_sp.	0.0	0.0	0.0	0.0	0.0	0.0	0.0	0.0	0.0	0.0	0.0	0.0	0.0	0.0	382.0	0.0	514.0	0.0	0.0	0.0	0.0	0.0	183.0	0.0	0.0	0.0	0.0	0.0	266.0	0.0	0.0	0.0	0.0	0.0	0.0	0.0	0.0	0.0	0.0	0.0	0.0	0.0	0.0	0.0	0.0	0.0	0.0
a1cdda68275c37a993824e266391a77d	AGCTCCAATAGCATATATTAAAGTTGTTGCAGTTAAAAAGCTCGTAGTTGGATTTTGATGTTACTTTTTATGACCCGCCTTGTATAAGGTGTGTTTGTTGTGATAAGTACATCTCCTTACTAGACTTTCATGATTGCACTTCATTGAGTGATCATTTCATCTTGATTCGTTAGGGTGAGTGATGAGTAGACCTACTGGGTTTGAGATTGTGGACGAACTTCTTCGGAGGTTGGTTCTGCTTAGATTCAGTAACTATTCATTAGAAATCTAGTTCATTTACTTTGAGTAAATTAGAGTGTTCAAGGCAAGCAAATTTGTTTCTGCAATGAATACTATTAGCATGGGATAATGGAACAGGACACGTATTCTAGTTTTCCGTTGGTTTCTAGAATTTTTAGT…	Eukaryota; Amoebozoa; Lobosa; Discosea-Flabellinia; Dactylopodida; Paramoebidae; Neoparamoeba; Neoparamoeba_pemaquidensis	0.0	0.0	0.0	0.0	0.0	0.0	0.0	0.0	0.0	0.0	0.0	0.0	0.0	27.0	0.0	0.0	0.0	0.0	0.0	0.0	0.0	0.0	0.0	0.0	0.0	0.0	0.0	0.0	0.0	0.0	0.0	0.0	0.0	0.0	0.0	0.0	0.0	0.0	0.0	0.0	0.0	0.0	0.0	0.0	0.0	0.0	0.0
456e180124e7502ea8a86d724a469b61	AGCTCCAATAGCATATATTAAAGTTGTTGCAGTTAAAAAGCTCGTAGTTGGATTTTGATGTTTACTTTTCATAACCTGCCTTGTATAAGGTATGTTTGTTGTGATTAGTACATCTCCTTACTAGACTTTCATGATTGCACTTAATTGAGTGATCATTTCATCTTGATTCGTTGGGGTGAGTGATGAGTAGACCTATTGGGTTCGAGATTGTGGATGAATTTCTTCGGAAGTTGGTTCTGCTTGGGTTCAGTAACTATTCATTAGAAATCTAGTTCATTTACTTTGAGTAAATTAGAGTGTTCAAGGCAAGCAAATTTGTTTCTGCAATGAATACTATTAGCATGGGATAATGGAACAGGACACGTATTCTAGTTTTCCGTTGGTTTCTAGAATTTTTAG…	Eukaryota; Amoebozoa; Lobosa; Discosea-Flabellinia; Dactylopodida; Paramoebidae; Neoparamoeba; Neoparamoeba_pemaquidensis	0.0	0.0	0.0	0.0	0.0	0.0	0.0	0.0	0.0	0.0	0.0	35.0	0.0	0.0	0.0	0.0	0.0	0.0	0.0	0.0	0.0	0.0	0.0	0.0	0.0	0.0	0.0	0.0	0.0	0.0	0.0	0.0	0.0	0.0	0.0	0.0	0.0	0.0	0.0	0.0	0.0	0.0	0.0	0.0	0.0	0.0	0.0
badb2edc2d0a6d3c991ca844dc425d9b	AGCTCCAATAGTGTATACTAAAGTTGCTGCAGTTAAAAAGCTCGTAGTTGGATTTCGGTTAATAGAGAAATAGTCTACTTCTATAAGTACGCACTGTTTGTTTATTTCCTTCTTTTGGCATATACAATTTATTGTGTTGCCAATCTTTTACTTTGAAAAAATTAGAGTGTTCAAAGCAGGCGTAACAAAGCCTTTGAATATATTAGCATGGGATAATGAAATAGGACTTTTTGCCTTATTCTCGTTGGTTCTTAGGGCTAAAGTAATGATTAATAGGGATAGTTGGGGTCATTAGTATTTAATAGTCAGAGGTGAAATTCTAAGATTTATTAAAGACTAACTAATGCGAAAGCATTTGACAAGGATGTTTTCA	Eukaryota; Amoebozoa; Lobosa; Tubulinea; Leptomyxida; Flabellulidae; Paraflabellula; Paraflabellula_sp.	0.0	0.0	0.0	0.0	0.0	0.0	0.0	0.0	0.0	0.0	0.0	0.0	0.0	0.0	0.0	0.0	0.0	0.0	0.0	0.0	0.0	0.0	0.0	0.0	0.0	0.0	0.0	0.0	0.0	0.0	0.0	0.0	0.0	0.0	0.0	0.0	0.0	42.0	0.0	0.0	0.0	0.0	0.0	0.0	0.0	0.0	0.0
82f6b6fecaf1f29b995c8011d9766f91	AGCTCCAATAGCGTATATTAATATTGTTGCAGTTAAAACGCTCGTAGTTGAATTTTGAATTAAATTAAAGTTTGGTTTTCTTGATTGATAACTACTTTGATTTATTCTTCCTACTAGTAACTCGATTCTGTTCTTAATTGAATGGAATAGTATCTTTTGGGGTATCATTTAATTTATTTAGTTCCACTATTTAATCGTAAAGTGTAAAAACTTGAAAATTAAATAAGTGGGGTTAACTGAATAGATTAAGTGGAGTTCTAGTTCATTTACTTTGAGAAAATTAGAGTGTTCAAAGCAGTCTCTTGGGACTTTGTATATATTAGCATGGGATAATAAAATAGGATCTAATTATTCTATTTGTTGGTTTTAAATAATTAGATAATGATTAATAGGGACAGT…	Eukaryota; Amoebozoa; Lobosa; Discosea-Flabellinia; Vannellida; Vannellidae; Vannella; Vannella_plurinucleolus	0.0	0.0	0.0	0.0	0.0	0.0	0.0	0.0	0.0	0.0	0.0	0.0	0.0	0.0	0.0	0.0	0.0	0.0	0.0	0.0	0.0	0.0	0.0	0.0	0.0	0.0	0.0	0.0	0.0	0.0	0.0	0.0	0.0	0.0	0.0	0.0	0.0	0.0	0.0	0.0	43.0	0.0	0.0	0.0	0.0	0.0	0.0
76e9b9fe9bfe7e2ae4dce42939677c1e	AGCTCTAATAGCGTATATTAATATTGTTGCAGTTAAAAAGCTCGTAGTTGAAACTTGAGTATTTCTATCAAGTTTGGTCTACCTTTTAAGGTTTTGACTACTTGATGATACTCTTCCTACTAGTAACTCGATTATGTTCTTAATTGAATGTAATAGCTATCTTTCGGGGTAGTCAATCTATGAGAATAGCTCCACCATACCAATGGATGTGTGTAAAAGCACTGAAAGAGGATGAGTGGATCAAGTTAATCTTGTAGATTGGAGTTCTAGTTCGTTTACTTTGAGAAAATTAGAGTGTTTAAAGCAGCCTCTTGGGGCTCTGAATACATTAGCATGGGATAATAGAATAGGATTTAAGTCACTATATTTGTTGGTTTGAATGAACTTAAATAATGATTA…	Eukaryota; Amoebozoa; Lobosa; Discosea-Flabellinia; Vannellida; Vannellidae; Vannella; Vannella_sp.	0.0	280.0	0.0	0.0	0.0	0.0	39.0	0.0	0.0	0.0	0.0	0.0	0.0	0.0	0.0	0.0	0.0	0.0	0.0	0.0	0.0	0.0	0.0	0.0	0.0	0.0	0.0	0.0	0.0	0.0	0.0	0.0	0.0	0.0	0.0	0.0	0.0	0.0	0.0	0.0	0.0	0.0	0.0	0.0	0.0	0.0	0.0
1c73c0cfce3433ffc1a22c29e67d3cd5	AGCTCCATCAGTGTATATTAACGTTGTTGCGGTTAAAAAGCTCGTAGTTGGATTTCGAAGTTGTAAAGATCAAGATCCGTCAAATTGATGTGGTCCGATGTTTGCCTTCTAATTTAGAGTAATAATCTTGTTTCCTTTGCGGGTTACAAGAACTTATTCTCTATCATTTACTTTGATAAAATCAGAGTGTTCAAAGCAGGCGTCAACTTGCCTTGAATGTTGCCGCAAGGGATAATAAAATATGACTTCGGTCTTATTTTGTTGGTTTCTAGGGCTGAAGTAATGATAAATAGGGACAGTCGGGGGCGCTCGTATTGAATTGTCAGAGGTGAAATTCTAGGATTTATTCAAGACGAACTAATGCGAAAGCATTCGCCAAGGATGTTTTCA	Eukaryota; Amoebozoa; Lobosa; Tubulinea; Echinamoebida; Vermamoebidae; Hartmannella; Hartmannella_abertawensis	0.0	0.0	0.0	0.0	0.0	0.0	0.0	0.0	0.0	0.0	0.0	0.0	0.0	0.0	0.0	0.0	0.0	0.0	0.0	0.0	0.0	0.0	0.0	0.0	0.0	0.0	0.0	0.0	0.0	0.0	0.0	0.0	0.0	0.0	0.0	0.0	0.0	0.0	0.0	0.0	0.0	0.0	0.0	0.0	59.0	0.0	0.0
6c4d0d69bd020d9a842ffdf206df6559	AGCTCCAATAGCATATATTAAAGTTGTTGCAGTTAAAAAGCTCGTAGTTGGATTTTGATGTTACTTTTCATAACCTGCCTTGTATAAGGTATGTTTGTTGTGATTCGTACATCTCCTTACTAGACTTTCATGATTACACTTAATTGAGTGATCATTTCATCTTGATTTATTGGGGTGAGTGATGAGTAGACCTACTGGGTTTGAGATTGTGGATGAACTTCTTCGGAGGTTGGTTCTGCTTGGATTCAGTAACTATTCATTAGAAATCTAGTTCATTTACTTTGAGTAAATTAGAGTGTTCAAGGCAAGCAAATTTGTTTCTGCAATGAATACTATTAGCATGGGATAATGGAACAGGACACGTATTCTAGTTTTCCGTTGGTTTCTAGAATTTTTAGT…	Eukaryota; Amoebozoa; Lobosa; Discosea-Flabellinia; Dactylopodida; Paramoebidae; Neoparamoeba; Neoparamoeba_pemaquidensis	0.0	0.0	0.0	0.0	0.0	0.0	0.0	0.0	0.0	0.0	0.0	0.0	0.0	0.0	0.0	0.0	0.0	0.0	0.0	0.0	0.0	0.0	0.0	0.0	0.0	0.0	0.0	0.0	0.0	0.0	0.0	0.0	0.0	0.0	0.0	0.0	0.0	0.0	0.0	0.0	0.0	0.0	0.0	0.0	0.0	0.0	0.0
39751319dcfaea109e68df2946422397	AGCTCCAATAGTGTATATTAAAGTTGCTGCAGTTAAAAAGCTCGTAGTTGGATGTCGGTTATTGCGAGAAGTGTCTACATTTTATATGTACGTACATGACTCCAATACCTTCTTTCAGTTTGTGAATCTTATTCGCAACTGATATTTTACTTTGAGAAAATTAGAGTGTTCAAAGCAGGCGTAACAATGCCTTTGAATATATTAGCATGGGATAATGAAATAAGACTTTTTGCCTTATTCTCGTTGGTTCTTTGGGCTAAAGTAATGATTAATAGGGACAGTTGGGGTTATCTGTATTTGATCGCCAGAGGTGAAATTCTAAGACTGATCAAAGACAAACTAGTGCGAAAGCATTTAACAAGGATGTTTTCA	Eukaryota; Amoebozoa; Lobosa; Tubulinea; Leptomyxida; Flabellulidae; Flabellulidae_X; Flabellulidae_X_sp.	0.0	0.0	0.0	0.0	0.0	0.0	0.0	0.0	0.0	0.0	0.0	0.0	0.0	0.0	0.0	0.0	0.0	0.0	0.0	0.0	0.0	0.0	0.0	0.0	0.0	0.0	0.0	0.0	0.0	0.0	0.0	0.0	0.0	33.0	0.0	0.0	0.0	0.0	0.0	0.0	0.0	0.0	0.0	0.0	0.0	0.0	0.0
216174949eefb67c8af934be8f1000b9	AGCTCCAATAGCGTATATTAATGTTGTTGCAGTTAAAAAGCTCGTAGTTGAAACTTGAACATATGATGAGTTTGGTTACTATTTTTATAGTTAACTACTTATCAGTGTTCTTCCAACTAGATACTCGATTCTGTTCTTAATTGAATGGAATAGCATATTTCGGTGTGTCGATAGTTTATGATAGCTCTTCCATTATGTTGAAGTGTGTAAAAGCATGGATATATGATGAGGGGATCAAGTTATTGTTTATTATTGGAGTTCTAGTTCATTTACTTTGAGAAAATTAGAGTGTTTAAAGCAGCCTCTTGGGGCTCTGAATACATTAGCATGGGATAATAGAATAGGATTTAGGTCAATATATTTGTTGGTTTGAATGAACTAAATAATGATTAATAGGAA…	Eukaryota; Amoebozoa; Lobosa; Discosea-Flabellinia; Vannellida; Vannellidae; Vannella; Vannella_sp.	0.0	0.0	0.0	0.0	0.0	0.0	0.0	0.0	0.0	0.0	89.0	0.0	0.0	0.0	0.0	0.0	0.0	0.0	0.0	0.0	0.0	0.0	0.0	0.0	0.0	0.0	0.0	0.0	0.0	0.0	0.0	0.0	0.0	0.0	0.0	0.0	0.0	0.0	0.0	0.0	0.0	0.0	0.0	0.0	0.0	0.0	0.0
3995b9ef87285d908e13f400f1ec221d	AGCTCCAATAGCGTATATTAATGTTGTTGCAGTTAAAAAGCTCGTAGTTGGATCTCGGGGCGTGGAGGCGTCGGTCCGCCGTGAAGGTGTGCACTGGCCCGCCCGCTCTTTCCTTGGGGACGTTCGCCATCGCCATTAATTTGGTGGTGGTATTCCGGCTTCGGCTGGTTTCGGCGCGGTGCACTCGTGTGCTGCGTTGGAGCGCCCCATCTTTTACCTTGAATAAATTAGAGTGTTCCAAGCAGGCATGTTCGCCGTGAATACATTAGCATGGGATAATGGAATAGGACTTTGGTGCTATTTCGTTGGTTTTCAGAACCAGAGTAATGATTAATAGGGACAGTTGGGGGCATTCGTATTTAGTTGTCAGAGGTGAAATTCTTGGATTTACGAAAGACG…	Eukaryota; Amoebozoa; Lobosa; Lobosa_X; Stygamoebida; Vermistella-lineage; Vermistella; Vermistella_sp.	23.0	0.0	0.0	0.0	0.0	0.0	0.0	0.0	0.0	0.0	0.0	0.0	0.0	0.0	0.0	0.0	0.0	0.0	0.0	0.0	0.0	0.0	0.0	0.0	0.0	0.0	66.0	0.0	0.0	0.0	0.0	0.0	0.0	0.0	0.0	0.0	0.0	0.0	0.0	0.0	0.0	0.0	0.0	0.0	0.0	0.0	0.0
fa135610429105d6c13a2cf882881119	AGCTCCAATAGCGTATATTAATATTGTTGCAGTTAAAACGCTCGTAGTTGAATTTTGAATTAAATTAAAGTTTGGTTTTCTTGATTGATAACTACTTTCATTTATTCTTCCTACTAGTAACTCGATTCTGTTCTTAATTGAGTGGAATAGTATCTTTCGGGGTATCATTTAATTTATTTGGTTCCACTATTTAATCGTAAAGTGTAAAAACTTGAAAGTTAAATAAGTGGGGTTAACTAAATAGGTTAAGTGGAGTTCTAGTTCATTTACTTTGAGAAAATTAGAGTGTTCAAAGCAGTCTCTTGGGACTTTGTATATATTAGCATGGGATAATAAAATAGGATCTAATTATTCTATTTGTTGGTTTTAAATAATTAGATAATGATTAATAGGGACAGT…	Eukaryota; Amoebozoa; Lobosa; Discosea-Flabellinia; Vannellida; Vannellidae; Vannella; Vannella_plurinucleolus	0.0	0.0	0.0	0.0	0.0	0.0	0.0	0.0	0.0	0.0	0.0	0.0	0.0	0.0	0.0	0.0	0.0	0.0	0.0	0.0	0.0	0.0	0.0	0.0	0.0	0.0	0.0	0.0	0.0	0.0	0.0	0.0	0.0	0.0	0.0	0.0	0.0	0.0	0.0	0.0	20.0	0.0	0.0	0.0	0.0	0.0	0.0
f588f41e864e4d7fee124edd81d716c2	AGCTCCAATAGCGTATATTAAAGTTGTTGCAGTTAAAAAGCTCGTAGTTGGATCTAGGGACGCGCATTTCAAGCGCCCGTGTCGTTGGGTCAAACCAGCGACTGCGTTGGCGTTGCGGGCTCGGTCCGTCGGTGCCCCACAAAGGGCTATCGGCGTGTCAACCGGCCCGCCCGTCCCCTCCTTCTGGATTCCCGTTCCTGCTATTGAGTTAGTGGGGACGTCACAGGGGGCTCATCGTCGTCGTGCAAACGGCGGCGGTGGGTCCCTGGGGCCCAGATCGTTTACCGTGAAAAAATTAGAGTGTTCAAAGCAGGCAGATCCAATTTTCTGCCACCGAATACATTAGCATGGGATAATGGAATAGGACCCTGTCCTCCTATTTTCAGTTGGTTTTGGCAG…	Eukaryota; Amoebozoa; Lobosa; Lobosa_X; Centramoebida; Acanthamoebidae; Acanthamoeba	0.0	0.0	0.0	0.0	0.0	0.0	0.0	0.0	0.0	0.0	0.0	0.0	0.0	0.0	0.0	0.0	0.0	0.0	0.0	0.0	0.0	0.0	0.0	0.0	0.0	0.0	0.0	0.0	0.0	0.0	0.0	0.0	0.0	0.0	3167.0	0.0	0.0	0.0	0.0	0.0	0.0	0.0	0.0	0.0	0.0	0.0	0.0
621971c84f24f2318dd5a2fe15e8bf15	AGCTCCAATAGCATATATTAAAGTTGTTGCAGTTAAAAAGCTCGTAGTTGGATTTTGATGTTACTTTTCATAACCTGCCTTGTATAAGGTATGTTTGTTGTGATTCGTACATCTCCTTACTAGACTTTCATGATTACACTTAATTGAGTGATCATTTCATTCTGATTTATCGGGGTGAGTGATGAGTAGACCTACTGGGTTTGAGATTGTGGATGAACTTCTTCGGAGGTTGGTTCTGCTTGGATTCAGTAACTATTCATTAGAAATCTAGTTCATTTACTTTGAGTAAATTAGAGTGTTCAAGGCAAGCAAATTTGTTTCTGCAATGAATACTATTAGCATGGGATAATGGAACAGGACACGTATTCTAGTTTTCCGTTGGTTTCTAGAATTTTTAGT…	Eukaryota; Amoebozoa; Lobosa; Discosea-Flabellinia; Dactylopodida; Paramoebidae; Neoparamoeba; Neoparamoeba_pemaquidensis	0.0	0.0	0.0	0.0	0.0	0.0	0.0	0.0	0.0	0.0	0.0	0.0	0.0	0.0	0.0	0.0	0.0	0.0	0.0	0.0	0.0	0.0	0.0	0.0	0.0	0.0	0.0	0.0	0.0	0.0	0.0	0.0	0.0	0.0	0.0	0.0	0.0	0.0	0.0	0.0	0.0	22.0	0.0	0.0	0.0	0.0	0.0
4aced1ad5295ed30aab683154b7c0b52	AGCTCCATCAGTGTATATTAACGTTGTTGCGGTTAAAAAGCTCGTAGTTGGATTTCGGAGTATGGGACTCAAGGCCAGTCAAATTGGCTGTGCCCGAGGAACATCTCCTAGCTTAGGGTAACAGCCTCGCTTCCTTTGCGGGTTGCGATGTGCAGTTCCCTATCATTTACTTTGATAAAATCAGAGTGTTCAAAGCAGGCGTCTTGCCTTGAATGTTGCCGCAAGGGATAATAGAATATGACTTCGGTCCTATTTTGTTGGTTTCTAGGGCTGAAGTAATGACTAATAGGGACAGTTGGGGGCGCTCGTATTGAGTTGTCAGAGGTGAAATTCTAGGATTTACTCAAGACGAACTACTGCGAAAGCATTCGCCAAGGATGTTTTCA	Eukaryota; Amoebozoa; Lobosa; Tubulinea; Nolandida; Nolandellidae; Nolandella; Nolandella_hibernica	0.0	0.0	0.0	162.0	1282.0	0.0	0.0	0.0	0.0	0.0	0.0	0.0	0.0	0.0	0.0	0.0	0.0	0.0	0.0	0.0	0.0	0.0	0.0	0.0	0.0	0.0	0.0	0.0	0.0	0.0	0.0	0.0	0.0	0.0	0.0	0.0	0.0	0.0	0.0	0.0	0.0	0.0	0.0	0.0	0.0	0.0	0.0
8ca4d2ea64ab272797c4eb087f108d44	AGCTCCAATAGTGTATACTAAAGTTGCTGCAGTTAAAAAGCTCGTAGTTGGATTTCGGTTAATAGGAAAACAGTCTACTTTTTTATAAGTACGCACTGTGATCTTATTTCCTTCTTTCTAGATATACAATTTATTGTGTTCTAGATCTTTTACTTTGAAAAAATTAGAGTGTTCAAAGCAGGCGTAACAAAGCCTTTGAATATATTAGCATGGGATAATGAAATAAGACTTTTTGCCTTATTCTCGTTGGTTCTTGGGGCTAAAGTAATGATTAATAGGGATAGTTGGGGTCATTAGTATTTAATTGTCAGAGGTGAAATTCTAAGATTTATTAAAGACTGACTGCTGCGAAAGCGTTTGACAAGGATGTTTTCA	Eukaryota; Amoebozoa; Lobosa; Tubulinea; Leptomyxida; Flabellulidae; Paraflabellula	0.0	0.0	0.0	0.0	0.0	0.0	0.0	0.0	0.0	0.0	0.0	0.0	0.0	17.0	0.0	0.0	0.0	0.0	0.0	16.0	0.0	0.0	0.0	0.0	0.0	0.0	0.0	0.0	0.0	0.0	0.0	0.0	0.0	0.0	0.0	0.0	0.0	0.0	0.0	0.0	0.0	0.0	0.0	0.0	0.0	0.0	0.0
fbc5ee8b47640ea64acbc715e31dc9a3	AGCTCCATCAGTGTATATTAACGTTGTTGCGGTTAAAAAGCTCGTAGTTGGATTTCGGAGTGCGAAGGTCAAGACCCATCGAATCGGTGTGGTCCGACAATCGCCTCCTAGCTTAGGGTAACAGCCTCTCTTCCTTTACGGGTTGGGATGTGCCGTTCCCTATCATTTACTTTGATAAAATCAGAGTGTTCAAAGCAGGCGTCACTTGCCTTGAATGTTGCCGCAAGGGATAAGAGAATATGACTTTGGTCTTATTTTGTTGGTTTCTAGGGCTGAAGTAATGACTAATAGGGACAGTTGGGGGCGCTCGTATTGAGTTGTCAGAGGTGAAATTCTAGGATTTACTCAAGACGGACTACTGCGAAAGCATTCGCCAAGGATGTTTTCA	Eukaryota; Amoebozoa; Lobosa; Tubulinea	0.0	0.0	0.0	0.0	0.0	0.0	0.0	0.0	0.0	0.0	0.0	0.0	0.0	0.0	0.0	0.0	0.0	0.0	0.0	0.0	0.0	0.0	0.0	0.0	0.0	0.0	0.0	0.0	0.0	0.0	0.0	0.0	0.0	0.0	0.0	0.0	0.0	0.0	0.0	0.0	0.0	0.0	0.0	0.0	0.0	0.0	0.0
45b4221ee476b83144d3c4f17caf8e02	AGCTCCAATAGCATATATTAAAGTTGTTGCAGTTAAAAAGCTCGTAGTTGGATTTTGATGTTACTTTTCATAACCTGCCTTGTATAAGGTATGTTTGTTGTGATTAGTTCATCTCCTTACTAGACTTTCATGATTACACTTAATTGAGTGATCATTTCATCTTGATTTATTGGGGTGAGTGATGAGTAGACCTACTGGGTTTGAGATTGTGGATGAACTTCTTCGGAGGTTGGTTCTGCTTGGATTCAGTAACTATTTATTAGAAATCTAGTTCATTTACTTTGAGTAAATTAGAGTGTTCAAGGCAAGCAAATTTGTTTCTGCAATGAATACTATTAGCATGGGATAATGGAACAGGACACGTATTCTAGTTTTCCGTTGGTTTCTAGAATTTTTAGT…	Eukaryota; Amoebozoa; Lobosa; Discosea-Flabellinia; Dactylopodida; Paramoebidae; Neoparamoeba; Neoparamoeba_pemaquidensis	0.0	0.0	0.0	0.0	0.0	0.0	0.0	0.0	0.0	0.0	0.0	22.0	0.0	0.0	0.0	0.0	0.0	0.0	0.0	0.0	0.0	0.0	0.0	0.0	0.0	0.0	0.0	0.0	0.0	0.0	0.0	0.0	0.0	0.0	0.0	0.0	0.0	0.0	0.0	0.0	0.0	0.0	0.0	0.0	0.0	0.0	0.0
55995edde0fa69298957b38e5408c329	AGCTCCAATAGCATATATTAAAGTTGTTGCAGTTAAAAAGCTCGTAGTTGGATTTTGAAATGTTATAAAACAACCCGCTTTTGTAAGTGTGTTTTTGTTGTTTTATATCTTTCTCCTTACTAGACTTTCACTATTGTTCTTCATTGATCGATAGTTTCATCTCTTTTTTGGGGTGAGTGATGGTTAGACCTCTTGAGTTTAGGATTGTGGATGATTGCTTCGGTGATTGTTCTGCTTAGATTCAAGAACTAGTCATTAGAAATCTAGTTCTTTTACTTTGAGTAAATTAGAGTGTTCAAGGCAAGCAAATTATTATTGTTGCAATGAATACTATTAGCATGGGATAATGGAACAGGACACGTATTCTAGTTTTCTGTTGGTTTCTAGAATTTTTTGGCT…	Eukaryota; Amoebozoa; Lobosa; Discosea-Flabellinia; Dactylopodida; Paramoebidae; Neoparamoeba; Neoparamoeba_branchiphila	0.0	0.0	0.0	0.0	0.0	0.0	0.0	0.0	0.0	0.0	0.0	0.0	0.0	0.0	0.0	0.0	0.0	0.0	0.0	0.0	0.0	0.0	0.0	0.0	0.0	0.0	0.0	0.0	0.0	0.0	0.0	0.0	0.0	0.0	0.0	0.0	0.0	0.0	0.0	0.0	0.0	0.0	0.0	39.0	0.0	0.0	0.0
e580d2df0b803f07d48bbb51388ddb41	AGCTCCAATAGCATATATTAAAGTTGTTGCAGTTAAAAAGCTCGTAGTTGGATTTTGATGTTATTTATTATGACCCGCCTTGTATAAGGTGTGTTTGTTGTGATAAGTACATCTCCTTACTAGACTTTCATGATTGCACTTAATTGAGTGATCATTTCATTCTGATTCGCGTTGGGGTGAGTGATGAGTAGACCTACTGGGTTTGAGATTGTGGACGAACTTCTTCGGAGGTTGGTTCTGCTTAGATTCAGTAACTATTCATTAGAAATCTAGTTCATTTACTTTGAGTAAATTAGAGTGTTCAAGGCAAGCAAATTTGTTTCTGCAATGAATACTATTAGCATGGGATAATGGAACAGGACACGTATTCTAGTTTTCCGTTGGTTTCTAGAATTTTTA…	Eukaryota; Amoebozoa; Lobosa; Discosea-Flabellinia; Dactylopodida; Paramoebidae; Neoparamoeba; Neoparamoeba_pemaquidensis	0.0	0.0	0.0	0.0	0.0	0.0	0.0	12.0	0.0	0.0	0.0	0.0	0.0	25.0	0.0	0.0	0.0	0.0	0.0	139.0	0.0	0.0	0.0	0.0	0.0	0.0	0.0	0.0	0.0	0.0	0.0	0.0	0.0	0.0	0.0	0.0	0.0	0.0	0.0	12.0	0.0	0.0	0.0	12.0	0.0	0.0	0.0
8309342c704ecc4be7952b4b1bee2715	AGCTCCAATAGCGTATATTAATGTTGTTGCAGTTAAAAAGCTCGTAGTTGGATCTCGGAGCGTTGGAGGCGCCGGTCCGCCGTGAAGGTGTGCACTGGCCCGCCCGCTCTTTCCTTGGGGACGTTCGCCGTCGCTATTAGTTTAGTGGCGGTATTCCGGCTTCGGCTGGTTTTGGGAGGGTCGCCTCGGTGGCCCGACTAGAATGCCTCATCTTTTACCTTGAATAAATTAGAGTGTTCCAAGCAGGCATGTTCGCCGTGAATACATTAGCATGGGATAATGGAATAGGACTTTGGTTCTATTTCGTTGGTTTTCTGAACCAGAGTAATGATTAATAGGGACAGTTGGGGGCATTCGTATTTAATTGTCAGAGGTGAAATTCTTGGATTTATGAAAGAC…	Eukaryota; Amoebozoa; Lobosa; Lobosa_X; Stygamoebida; Vermistella-lineage; Vermistella; Vermistella_sp.	0.0	0.0	0.0	0.0	0.0	0.0	0.0	0.0	0.0	0.0	0.0	0.0	0.0	0.0	0.0	0.0	0.0	0.0	0.0	0.0	0.0	0.0	55.0	0.0	0.0	0.0	0.0	0.0	0.0	0.0	0.0	0.0	0.0	0.0	0.0	0.0	0.0	0.0	0.0	0.0	0.0	0.0	0.0	0.0	0.0	0.0	0.0
00096c116d21011af1e245ea27b2d682	AGCTCCAATAGCGTATATTAATATTGTTGCAGTTAAAACGCTCGTAGTTGAATTTTGAATTAAATTAAAGTTTGGTTTTCTTGATTGATAACTACTTGAATTTATTCTTCCTACTAGTAACTCGATTCTGTTCTTAATTGAATGGAATAGTATCTTTCGGGGTATCATTTAATTTATTTAGTTCCACTATTTAATCGTAAAGTGTAAAAACTTGAAAGTTAAGTAAGTGGGGTTAATTAAATAGATTAAATGGAGTTCTAGTTCATTTACTTTGAGAAAATTAGAGTGTTCAAAGCAGTCTCTTGGGACTTTGTATATATTAGCATGGGATAATAAAATAGGATCTAATTATTCTATTTGTTGGTTTTAAATAATTAGATAATGATTAATAGGGACAGT…	Eukaryota; Amoebozoa; Lobosa; Discosea-Flabellinia; Vannellida; Vannellidae; Vannella; Vannella_plurinucleolus	0.0	0.0	0.0	0.0	0.0	0.0	0.0	0.0	0.0	0.0	0.0	0.0	0.0	0.0	0.0	0.0	0.0	0.0	0.0	0.0	0.0	0.0	0.0	0.0	0.0	0.0	0.0	0.0	0.0	0.0	0.0	0.0	0.0	0.0	0.0	0.0	0.0	0.0	0.0	0.0	19.0	0.0	0.0	0.0	0.0	0.0	0.0
b285af50dbbc898d46dfe0266e3df371	AGCTCCAATAGCGTATATTAATGTTGTTGCAGTTAAAAAGCTCGTAGTTGGATCTCGGAGCGTTTTGGAGGCGTCGGTCCGCCGTGAAGGTGTGCACTGGCCCTCTCGCTCTTTCCTTGGGGACATTCGTCACGATTATTAATTTAGTTGTGATATTCCACTTTCGGGTGGTTTTGCGTCTGTTTCGGCTTGCGTAGAGTGCCTCATCGTTTACCTTGAATAAATTAGAGTGTTCCAAGCAGGCATGTTCGCCTTGAATACATTAGCATGGGATAATGGAGTAGGACTTTGGTTCTATTTCGTTGGTTTTCAGAGCCAGAGTAATGATTAATAGGGACAGTTGGGGGCATTCGTATTTAATTGTCAGAGGTGAAATTCTTGGATTTATGAAAGACGAAC…	Eukaryota; Amoebozoa; Lobosa; Lobosa_X; Stygamoebida; Vermistella-lineage; Vermistella; Vermistella_sp.	0.0	0.0	0.0	0.0	229.0	0.0	0.0	0.0	0.0	0.0	0.0	0.0	0.0	0.0	540.0	0.0	0.0	0.0	0.0	0.0	0.0	0.0	0.0	0.0	0.0	0.0	0.0	0.0	381.0	0.0	0.0	0.0	0.0	0.0	0.0	0.0	0.0	0.0	0.0	0.0	0.0	0.0	0.0	0.0	0.0	0.0	0.0
93cfbffb818e48fb15ff3a1e1cee5f75	AGCTCCAATAGCGTATATTAAAGTTGTTGCAGTTAAAAAGCTCGTAGTTGGATCTAGGGACGCGCATTTCAAGCGCCCGTGTCGTCGGGTCAAACCGGCGACTGCGTTGGCGTTGCGGGCTCGGTCCGTCGGTGGACCCTCGTGGTCTTAATCGGCGTGTCAACCGGCCCGCCCGTCCCCTCCTTCTGGATTCCCGTTCCTGCTATTGAGTTAGTGGGGACGTCACAGGGGGCTCATCGTCGTCATGCAAATGGCGGCGGTGGGTCCCTGGGGCCCAGATCGTTTACCGTGAAAAAATTAGAGTGTTCAAAGCAGGCAGATCCAATTTTCTGCCACCGAATACATTAGCATGGGATAATGGAATAGGACCCTGTCCTCCTATTTTCAGTTGGTTTTGGC…	Eukaryota; Amoebozoa; Lobosa; Lobosa_X; Centramoebida; Acanthamoebidae; Acanthamoeba	0.0	0.0	0.0	0.0	0.0	0.0	0.0	0.0	0.0	0.0	0.0	0.0	0.0	0.0	0.0	0.0	0.0	0.0	0.0	0.0	0.0	0.0	0.0	0.0	0.0	0.0	0.0	0.0	0.0	0.0	0.0	0.0	0.0	12.0	0.0	0.0	0.0	0.0	0.0	0.0	0.0	0.0	0.0	0.0	510.0	0.0	0.0
ccfccd26f38f20215540c7ef1055b6bb	AGCTCCAATAGCGTATATTAATGTTGTTGCAGTTAAAAAGCTCGTAGTTGGATCTCGGAGCGTTGGAGGCGTCGGTCCGCCGTGAAGGTGTGCACTGGCCCGCCCGCTCTTTCCTTGAGGACGTTCGCCATCGTCATTAGTTTGGTGATGGTATTCCGGCTTCGGCCGGTTTTGTCTGGTGTCGCTTCGGCGGCTCCCGGTAGAATGCCTCATCGTTTACCTTGAATAAATTAGAGTGTTCCAAGCAGGCATGTTCGCCGTGAATACATTAGCATGGGATAATGGAATAGGACTTTGGTGCTATTTCGTTGGTTTTCAGAACCAGAGTAATGATTAATAGGGACAGTTGGGGGCATTCGTATTTAATTGTCAGAGGTGAAATTCTTGGATTTATGAAAG…	Eukaryota; Amoebozoa; Lobosa; Lobosa_X; Stygamoebida; Vermistella-lineage; Vermistella; Vermistella_sp.	0.0	0.0	0.0	0.0	0.0	0.0	0.0	0.0	0.0	0.0	0.0	0.0	74.0	0.0	0.0	0.0	0.0	0.0	0.0	0.0	0.0	0.0	0.0	0.0	0.0	0.0	0.0	0.0	0.0	0.0	0.0	0.0	0.0	0.0	0.0	0.0	0.0	0.0	0.0	0.0	0.0	0.0	0.0	0.0	0.0	0.0	0.0
aa7d08bf1598eb90661f55c5bf3caa79	AGCTCCAATAGCGTATATTAATGTTGTTGCAGTTAAAAAGCTCGTAGTTGGATCTCGGGGCGTGGAGGCGTCGGTCCGCCGTGAAGGTGTGCACTGGCCCGCCCGCTCTTTCCTTGGGGACGTTCGCCCTCGCCATTAGTTTGGCGGTGGTATTCCGGCTTCGGCTGGTTTCGGCGCGGTGCACTCGTGTGCCGCGTTGGAGCGCCCCATCTTTTACCTTGAATAAATTAGAGTGTTCCAAGCAGGCATGTTCGCCGTGAATACATTAGCATGGGATAATGGAATAGGACTTTGGTGCTATTTCGTTGGTTTTCAGAACCAGAGTAATGATTAATAGGGACAGTTGGGGGCATTCGTATTTAGTTGTCAGAGGTGAAATTCTTGGATTTACGAAAGACG…	Eukaryota; Amoebozoa; Lobosa; Lobosa_X; Stygamoebida; Vermistella-lineage; Vermistella; Vermistella_sp.	0.0	0.0	0.0	0.0	0.0	0.0	0.0	55.0	65.0	0.0	0.0	0.0	28.0	0.0	26.0	0.0	0.0	70.0	0.0	33.0	94.0	0.0	0.0	0.0	0.0	38.0	0.0	0.0	0.0	0.0	0.0	0.0	0.0	0.0	0.0	0.0	0.0	0.0	0.0	0.0	0.0	36.0	0.0	0.0	58.0	132.0	28.0
29e4f42436adb8b32be59be9cdd28a29	AGCTCCAATAGCATATATTAAAGTTGTTGCAGTTAAAAAGCTCGTAGTTGGATTTTGATGTTACTTTTCATAACCTGCCTTGTATAAGGTATGTTTGTTGTGATTAGTTCATCTCCTTACTAGACTTTCATGATTGCACTTAATTGAGTGATCATTTCATTCTGATTTTTTTGGGGTGAGTGATGAGTAGACCTACTGGGTTCGAGATTGTGGATGAACTTCTTCGGAGGTTGGTTCTGCTTGGATTCAGTAACTATTTATTAGAAATCTAGTTCATTTACTTTGAGTAAATTAGAGTGTTCAAGGCAAGCAAATTTGTTTCTGCAATGAATACTATTAGCATGGGATAATGGAACAGGACACGTATTCTAGTTTTCCGTTGGTTTCTAGAATTTTTAG…	Eukaryota; Amoebozoa; Lobosa; Discosea-Flabellinia; Dactylopodida; Paramoebidae; Neoparamoeba; Neoparamoeba_pemaquidensis	0.0	0.0	0.0	0.0	0.0	0.0	0.0	0.0	0.0	0.0	0.0	0.0	0.0	0.0	0.0	0.0	0.0	0.0	0.0	0.0	0.0	0.0	0.0	0.0	0.0	0.0	0.0	0.0	0.0	0.0	0.0	0.0	0.0	23.0	0.0	0.0	0.0	0.0	0.0	0.0	0.0	0.0	0.0	0.0	0.0	0.0	0.0
54ab5573a7a24510f8d5ad537534f3a1	AGCTCCACTAGCGTATATTAAAGCTGCTGCAGTTAAAACGCTCGTAGTTGTGGTTTCGTTAGCGAGTGTGGTGAGTGTCTCAAAAAGACGCTTGCCATCTGGCTAATTACAAGCGAGTATGCGTGTTAAGTCACACATACTCAGTAAACCTTGAAAAAATATTGACGCTTAAAATTGGACTTAGGTCCAAGTTCTTTCTGCATGGGATTTTGAAATACGAGTGGTGGAGTAAGATCCGCCGCTAATGACATTTGAGGATGAAAGAGGAAGTTAATATTTAGCTGTCAGAGGTGAAATTCTTGGATTAGCTAAAGATTAACTAATGCGAAGGCATTCTTCAATTGCTTTCCTG	Eukaryota; Amoebozoa; Amoebozoa_X; Amoebozoa_XX; UI13E03-lineage; UI13E03-lineage_X; UI13E03-lineage_XX; UI13E03-lineage_XX_sp.	0.0	0.0	0.0	0.0	14.0	0.0	0.0	0.0	0.0	0.0	0.0	0.0	0.0	0.0	0.0	0.0	0.0	0.0	0.0	0.0	0.0	0.0	0.0	0.0	0.0	0.0	0.0	0.0	0.0	0.0	0.0	0.0	0.0	0.0	0.0	0.0	0.0	0.0	0.0	0.0	0.0	0.0	0.0	0.0	0.0	0.0	0.0
56f1dad8506f73178cd5440bb147fdec	AGCTCCAATAGTGTATATTAAAGTTGTTGCAGTTAAAAAGCTCGTAGTTGGATTTCGGAATGCTGTAGATCAAGGTCCATCGTTATGATGCTAGTACCGGATCTACGCTTCCTTCTTTTCGAACACGTGCCGTTTGTCCTCCAGTTAGGACGATCGGAATAACACGTCTCGGATCATTTACTTTGAAAAAATTAGAGTGTTCAAAGCAGGCGTAATATTGGCCTTGAATACATTAGCATGGGATAATGGAAAAGGACTTTGGTCTTATTTTCGTTGGTTTCTGAGGCTGAGGTAATGATTAATAGGGACAGTTGGGGTCACCAGTATTTAATTGTCAGAGGTGAAATTCTAAGATTTATTAAAGACTAACTACTGCGAAAGCATTTGACAAGGATGTTT…	Eukaryota; Amoebozoa; Lobosa; Tubulinea; Leptomyxida; Rhizamoeba-saxonica-lineage; Rhizamoeba; Rhizamoeba_saxonica	0.0	0.0	0.0	0.0	0.0	0.0	0.0	0.0	0.0	0.0	0.0	0.0	0.0	0.0	0.0	22322.0	0.0	0.0	0.0	0.0	0.0	0.0	0.0	0.0	0.0	0.0	0.0	0.0	0.0	0.0	0.0	0.0	0.0	0.0	0.0	0.0	0.0	0.0	0.0	0.0	0.0	0.0	0.0	0.0	0.0	0.0	0.0
492f53cc9c31a6ea81fa58aaae36e182	AGCTCCATCAGTGTATATTAACGTTGTTGCGGTTAAAAAGCTCGTAGTTGGATTTCGGAGCATGGGACTCAAGGCCAGTCAAATTGACTGTGCCCGAGGAACATCTCCTAGCTTAGGGTAACAGCCTCGCTTCCTTTGCGGGTTGCGATGTGCCGTTCCCTATCATTTACTTTGATAAAATCAGAGTGTTCAAAGCAGGCGTCTTGCCTTGAATGTTGCCGCAAGGGATAATAGAATATGACTTCGGTCCTATTTTGTTGGTTTCTAGGGCTGAAGTAATGACTAATAGGGACAGTTGGGGGCGCTCGTATTGAGTTGTCAGAGGTGAAATTCTAGGATTTACTCAAGACGAACTACTGCGAAAGCATTCGCCAAGGATGTTTTCA	Eukaryota; Amoebozoa; Lobosa; Tubulinea; Nolandida; Nolandellidae; Nolandella; Nolandella_hibernica	0.0	0.0	0.0	93.0	824.0	0.0	0.0	0.0	0.0	0.0	0.0	0.0	0.0	0.0	0.0	0.0	0.0	0.0	0.0	0.0	0.0	0.0	0.0	0.0	0.0	0.0	0.0	0.0	0.0	0.0	0.0	0.0	0.0	0.0	0.0	0.0	0.0	0.0	0.0	0.0	0.0	0.0	0.0	0.0	0.0	0.0	0.0
aed59375a5ef7c8073d113261d2ff3df	AGCTCCAATAGTGTATATTAATTCTGTTGTGGTTAAAAAGCTCGTAGTCGGATTTCGACGTGTGGGAGTCAAGGTCCGTCTAAATGGCGTGGCCCGACACCTGCCGTCTCTTTCTAGGTGACAGCCTCTCAGCCTTTGCGGGTTGGGATGTGCAGTTCCTAGTCGTTTATTATGACAAACTCAGAGTGTTCAAAGCAGGCGTAAAGCCTTGAATGCTACAGCATGAGATAATGGAAGATGACGATGGTCTTATTTTGTTGGTTTCTAAGGCTGCCGTAATGATTAATAGGGCCAGTTGGGGTCACTCGTATTGAACTGTCAGAGGTGAAATTCTATGATTTATTCAAGACGAACTACTGCGAAAGCATGTGACAAGCATGGTTTCA	Eukaryota; Amoebozoa; Lobosa; Tubulinea; Nolandida; Nolandellidae; Nolandella; Nolandella_sp.	0.0	0.0	0.0	0.0	0.0	5.0	0.0	0.0	0.0	0.0	0.0	0.0	0.0	0.0	0.0	0.0	0.0	0.0	0.0	0.0	0.0	0.0	0.0	0.0	0.0	0.0	0.0	0.0	0.0	0.0	0.0	0.0	0.0	0.0	0.0	0.0	0.0	0.0	0.0	0.0	0.0	0.0	0.0	0.0	0.0	0.0	0.0
a80093d5f9c183f6bcad84e1a3c68165	AGCTCCAATAGCATATATTAAAGTTGTTGCAGTTAAAAAGCTCGTAGTTGGATTTTGAAATGTTATAAAACAGCCCGCTTTTGTAAGTGTGTTTTTGTTGTTTTATAACTTTCTCCTTACTAGACTTTCACTATTGTTCTTCATTGATCGATAGTTTCATCTCTCTTTTGGGGTGAGTGATGGTTAGACCTCTTGGGTTTAGGATTGTGGATGATTGCTTTGGTGATTGTTCTGCTTAGATTCAAGAACTAGTCATTAGAAATCTAGTTCTTTTACTTTGAGTAAATTAGAGTGTTCAAGGCAAGCAAATTATTATTGTTGCAATGAATACTATTAGCATGGGATAATGGAACAGGACACGTATTCTAGTTTTCTGTTGGTTTCTAGAATTTTTTGACT…	Eukaryota; Amoebozoa; Lobosa; Discosea-Flabellinia; Dactylopodida; Paramoebidae; Neoparamoeba; Neoparamoeba_branchiphila	0.0	0.0	0.0	0.0	0.0	0.0	0.0	0.0	0.0	0.0	0.0	0.0	0.0	0.0	0.0	0.0	0.0	0.0	0.0	0.0	0.0	0.0	0.0	0.0	0.0	0.0	0.0	0.0	0.0	0.0	0.0	0.0	0.0	0.0	0.0	0.0	0.0	0.0	0.0	0.0	0.0	0.0	0.0	99.0	0.0	0.0	0.0
73e41a3b5ca34918075c2dae465a56f2	AGCTCCAATAGCGTATATTAATGTTGTTGCAGTTAAAAAGCTCGTAGTTGGATCTCGGAGCGTGGAGGCGTCGGTCCGCCGTGAAGGTGTGCACTGGCCCGCCCGCTCTTTCCTTGGGGACGTTCGCCATCGCCATTGATTTGGTGGTGGTATTCCGGCCTCGGCTGGTTTCGGCGCGGTGCACTTGTGTGTCGCGCTGGAGCGCCCCATCTTTTACCTTGAATAAATTAGAGTGTTCCAAGCAGGCATGTTCGCCGTGAATACATTAGCATGGGATAATGGAATAGGACTTTGGTGCTATTTCGTTGGTTTTCAGAACCAGAGTAATGATTAATAGGGACAGTTGGGGGCATTCGTATTTAGTTGTCAGAGGTGAAATTCTTGGATTTACGAAAGACG…	Eukaryota; Amoebozoa; Lobosa; Lobosa_X; Stygamoebida; Vermistella-lineage; Vermistella; Vermistella_sp.	0.0	0.0	0.0	0.0	0.0	0.0	0.0	0.0	0.0	0.0	0.0	0.0	0.0	0.0	0.0	0.0	0.0	0.0	0.0	0.0	0.0	0.0	40.0	0.0	0.0	0.0	0.0	0.0	0.0	0.0	0.0	0.0	0.0	0.0	0.0	0.0	0.0	0.0	0.0	0.0	0.0	0.0	0.0	0.0	0.0	0.0	0.0
f05720b94911f587b6df04799387c0e9	AGCTCCAATAGCATATATTAAAGTTGTTGCAGTTAAAAAGCTCGTAGTTGGATTTTGAAATGTTATAAAACAACCCGCTTTTGTAAGTGTGTTTTTGTTGTTTTATATCTTTCTCCTTACTAGTCTTTCACTATTGTTCTTCATTAATCGATAGTTTCATCTCTCTTTTGGGGTGAGTGATGGTTAGACCTCTTGGGTTTAGGATTGTGGATGATTGCTTTGGTGATCATTCTGTTTAGATTCAAGAACTAGTCATTAGAAATCTAGTTCTTTTACTTTGAGTAAATTAGAGTGTTCAAGGCAAGCAAATTATTATTGTTGCAATGAATACTATTAGCATGGGATAATGGAACAGGACATGTATTCTAGTTTTCTGTTGGTTTCTAGAATTTTTTGGCC…	Eukaryota; Amoebozoa; Lobosa; Discosea-Flabellinia; Dactylopodida; Paramoebidae; Neoparamoeba; Neoparamoeba_branchiphila	0.0	0.0	0.0	0.0	0.0	0.0	0.0	0.0	0.0	0.0	0.0	0.0	0.0	0.0	0.0	0.0	0.0	0.0	0.0	0.0	0.0	0.0	0.0	0.0	0.0	0.0	0.0	0.0	0.0	0.0	0.0	0.0	0.0	0.0	0.0	0.0	0.0	35.0	0.0	0.0	0.0	0.0	0.0	0.0	0.0	0.0	0.0
1e88cb706e121916614a1ffc00e813cc	AGCTCCAATAGCGTATATTAATGTTGTTGCAGTTAAAAAGCTCGTAGTTGGATCTCGGAGCGTTTTGGAGGCGTCGGTCCGCCGTGAAGGTGTGCACTGGCCCTCTCGCTCTTTCCTTGGGGACATTCGTCACGATTATTAGTTTAGTTGTGATATTCCACTTTCGGGTGGTTTTGCGCGGGTCTCTCGAGGCTCGTGTAGAGTGCCTCATCGTTTACCTTGAATAAATTAGAGTGTTCCAAGCAGGCATGTTCGCCTTGAATACATTAGCATGGGATAATGGAGTAGGACTTTGGTTCTATTTCGTTGGTTTTCAGAGCCAGAGTAATGATTAATAGGGACAGTTGGGGGCATTCGTATTTAATTGTCAGAGGTGAAATTCTTGGATTTATGAAAGAC…	Eukaryota; Amoebozoa; Lobosa; Lobosa_X; Stygamoebida; Vermistella-lineage; Vermistella; Vermistella_sp.	0.0	0.0	0.0	0.0	0.0	0.0	0.0	0.0	0.0	0.0	0.0	0.0	0.0	0.0	127.0	0.0	166.0	0.0	0.0	0.0	0.0	0.0	36.0	0.0	0.0	0.0	0.0	0.0	98.0	0.0	0.0	0.0	0.0	0.0	0.0	0.0	0.0	0.0	0.0	0.0	0.0	0.0	0.0	0.0	0.0	0.0	0.0
70fc2f858d9f5e365f844b95ffaf3dfd	AGCTCCATCAGTGTATATTAACGTTGTTGCGGTTAAAAAGCTCGTAGTTGGATTTCGGAGCATGGGACTCAAGGCCAGTCAAATTGACTGTGCCTGAGGAACATCTCCTAGCTTAGGGTAACAGCCTCGCTTCCTTTGCGGGTTGCGATGTGCAGTTCCCTATCATTTACTTTGATAAAATCAGAGTGTTCAAAGCAGGCGTCTTGCCTTGAATGTTGCCGCAAGGGATAATAGAATATGACTTCGGTCCTATTTTGTTGGTTTCTAGGGCTGAAGTAATGACTAATAGGGACAGTTGGGGGCGCTCGTATTGAGTTGTCAGAGGTGAAATTCTAGGATTTACTCAAGACGAACTACTGCGAAAGCATTCGCCAAGGATGTTTTCA	Eukaryota; Amoebozoa; Lobosa; Tubulinea; Nolandida; Nolandellidae; Nolandella; Nolandella_hibernica	0.0	0.0	0.0	0.0	376.0	0.0	0.0	0.0	0.0	0.0	0.0	0.0	0.0	0.0	0.0	0.0	0.0	0.0	0.0	0.0	0.0	0.0	0.0	0.0	0.0	0.0	0.0	0.0	0.0	0.0	0.0	0.0	0.0	0.0	0.0	0.0	0.0	0.0	0.0	0.0	0.0	0.0	0.0	0.0	0.0	0.0	0.0
e2771994a77ae10c59a280e46bd99f5d	AGCTCCAATAGCATATATTAAAGTTGTTGCAGTTAAAAAGCTCGTAGTTGGATTTTGATGTTACTTTTCATAACCTGCCTTGTATAAGGTATGTTTGTTGTGATTCGTACATCTCCTTACTAGACTTTCATGATTGCACTTAATTGAGTGATCATTTCATTCTGATTTATTGGGGTGAGTGATGAGTAGACCTACTGGGTTCGAGATTGTGGATGAACTTCTTCGGAGGTTGGTTCTGCTTGGATTCAGTAACTATTTATTAGAAATCTAGTTCATTTACTTTGAGTAAATTAGAGTGTTCAAGGCAAGCAAATTTGTTTCTGCAATGAATACTATTAGCATGGGATAATGGAACAGGACACGTATTCTAGTTTTCCGTTGGTTTCTAGAATTTTTAGT…	Eukaryota; Amoebozoa; Lobosa; Discosea-Flabellinia; Dactylopodida; Paramoebidae; Neoparamoeba; Neoparamoeba_pemaquidensis	0.0	0.0	0.0	0.0	0.0	0.0	0.0	45.0	0.0	0.0	0.0	43.0	0.0	0.0	0.0	0.0	0.0	0.0	0.0	0.0	0.0	0.0	0.0	0.0	0.0	0.0	0.0	0.0	0.0	0.0	0.0	0.0	0.0	42.0	0.0	0.0	0.0	0.0	0.0	0.0	0.0	17.0	0.0	0.0	0.0	0.0	0.0
d3ef48924b0f0d9424c06116a9d438af	AGCTCCAATAGCGTATATTAAAGTTGTTGCAGTTAAAAAGCTCGTAGTTGGATCTAGGGACGCGCATTTCAAGCGCCCGTGCCATCGGGTCAAACCGGTGGCTGCGTTGGCGTTGCGGGCTCGGTCCGTCGGTGCCCCACAAAGGTTATCGGCGTGTCAACCGGCCCGCCCGTCCCCTCCTTCTGGATTCCCGTTCCTGCTATTGAGTTAGTGGGGACGTCACAGGGGGTTCATCGTCGGCGTTTCAACGCGTCGGCGGTGGATCTCTGGGGCCCAGATCGTTTACCGTGAAAAAATTAGAGTGTTCAAAGCAGGCAGATTCAATTTTCTGCCACCGAATACATTAGCATGGGATAATGGAATAGGACCCTGTCCTCCTATTTTCAGTTGGTTTTGGCA…	Eukaryota; Amoebozoa; Lobosa; Lobosa_X; Centramoebida; Acanthamoebidae; Acanthamoeba	0.0	0.0	0.0	0.0	0.0	0.0	0.0	0.0	0.0	0.0	0.0	0.0	0.0	0.0	0.0	0.0	0.0	0.0	0.0	0.0	0.0	0.0	0.0	0.0	0.0	0.0	0.0	0.0	0.0	0.0	0.0	0.0	0.0	158.0	0.0	0.0	0.0	0.0	0.0	0.0	0.0	0.0	0.0	0.0	0.0	0.0	0.0
32f0301f1e1fbefc3a3a152cfdddf7ce	AGCTCCAATAGCATATATTAAAGTTGTTGCAGTTAAAAAGCTCGTAGTTGGATTTTGAAATGTTATAAGACAACCCGCTTTTGTAAGTGTGTTTTTGTTGTTTTATATCTTTCTCCTTACTAGACTTTCACTATTGTTCTTCATTGATCGATAGTTTCATCTCTCTTTTTGGGTGAGTGATGGTTAGACCTCTTGGGTTTAGGATTGTGGATGATTGCTTTGGTGATCATTCTGCTTAGATTCAAGAACTGGCCATTAGAAATCTAGTTCTTTTACTTTGAGTAAATTAGAGTGTTCAAGGCAAGCAAATTATTATTGTTGCAATGAATACTATTAGCATGGGATAATGGAACAGGACACGTATTCTAGTTTTCTGTTGGTTTCTAGAATTTTTTGGCT…	Eukaryota; Amoebozoa; Lobosa; Discosea-Flabellinia; Dactylopodida; Paramoebidae; Neoparamoeba; Neoparamoeba_branchiphila	0.0	0.0	0.0	0.0	0.0	0.0	0.0	0.0	0.0	0.0	0.0	0.0	0.0	0.0	0.0	0.0	0.0	0.0	0.0	0.0	0.0	0.0	0.0	0.0	0.0	0.0	0.0	0.0	0.0	0.0	0.0	0.0	0.0	0.0	0.0	0.0	0.0	0.0	0.0	0.0	0.0	0.0	0.0	20.0	0.0	0.0	0.0
26431b0808d9b50f27b3880e2d75218d	AGCTCCAATAGCATATATTAAAGTTGTTGCAGTTAAAAAGCTCGTAGTTGGATTTTGATGTTACTTTTTATGACCCGCCTTGTATAAGGTGTGTTTGTTGTGATAAGTACATCTCCTTACTAGACTTTCATGATTGCACTTCATTGTGTGATCATTTCATTCTGATTCGTTAGGGTGAGTGATGAGTAGACCTACTGGGTTTGAGATTGTGGACGAATTTCTTCGGAGGTTGGTTCTGCTTAGATTCAGTAACTATTCATTAGAAATCTAGTTCATTTACTTTGAGTAAATTAGAGTGTTCAAGGCAAGCAAATTTGTTTCTGCAATGAATACTATTAGCATGGGATAATGGAACAGGACACGTATTCTAGTTTTCCGTTGGTTTCTAGAATTTTTAGT…	Eukaryota; Amoebozoa; Lobosa; Discosea-Flabellinia; Dactylopodida; Paramoebidae; Neoparamoeba; Neoparamoeba_pemaquidensis	0.0	0.0	52.0	0.0	0.0	0.0	0.0	0.0	0.0	0.0	0.0	0.0	0.0	0.0	0.0	0.0	0.0	0.0	0.0	0.0	0.0	0.0	0.0	0.0	0.0	0.0	0.0	0.0	0.0	0.0	0.0	0.0	0.0	0.0	0.0	0.0	0.0	0.0	0.0	0.0	0.0	0.0	0.0	0.0	0.0	0.0	0.0
2a332eb242fea8d89a2cb535c61456b1	AGCTCCAATAGCGTATATTAATGTTGTTGCAGTTAAAAAGCTCGTAGTTGGATCTCGGAGCGTTTTGGAGGCGTCGGTCCGCCGTGAAGGTGTGCACTGGCCCTCTCGCTCTTTCCTTGGGGACATTCGTCACGATTATTAGTTTAGTTGTGATATTCCACTTTCGGGTGGTTTTGCGCCGGTCTCTCGAGGCCGGCGTAGAGTGCCTCATCGTTTACCTTGAATAAATTAGAGTGTTCCAAGCAGGCATGTTCGCCTTGAATACATTAGCATGGGATAATGGAGTAGGACTTTGGTTCTATTTCGTTGGTTTTCAGAGCCAGAGTAATGATTAATAGGGACAGTTGGGGGCATTCGTATTTAATTGTCAGAGGTGAAATTCTTGGATTTATGAAAGAC…	Eukaryota; Amoebozoa; Lobosa; Lobosa_X; Stygamoebida; Vermistella-lineage; Vermistella; Vermistella_sp.	0.0	0.0	0.0	0.0	48.0	0.0	0.0	0.0	0.0	0.0	0.0	0.0	0.0	0.0	0.0	0.0	0.0	0.0	0.0	0.0	0.0	0.0	0.0	0.0	0.0	0.0	0.0	0.0	0.0	0.0	0.0	0.0	0.0	0.0	0.0	0.0	0.0	0.0	0.0	0.0	0.0	0.0	0.0	0.0	0.0	0.0	0.0
6a56f2616e4ed963434e6191cddb5c2b	AGCTCCAATAGCGTATATTAATGTTGTTGCAGTTAAAAAGCTCGTAGTTGGATCTCGGGGCGTGGAGGCGTCGGTCCGCCGTGAAGGTGTGCACTGGCCCGCCCGCTCTTTCCTTGGGGACGTTCGCCCTCGCCATTAGTTTGGCGGTGGTATTCCGGCCTCGGCTGGTTTCGCTGAGTGGCACTCGTGTCGCTGAGTGGAGCGCCCCATCTTTTACCTTGAATAAATTAGAGTGTTCCAAGCAGGCATGTTCGCCGTGAATACATTAGCATGGGATAATGGAATAGGACTTTGGTGCTATTTCGTTGGTTTTCAGAACCAGAGTAATGATTAATAGGGACAGTTGGGGGCATTCGTATTTAGTTGTCAGAGGTGAAATTCTTGGATTTACGAAAGACG…	Eukaryota; Amoebozoa; Lobosa; Lobosa_X; Stygamoebida; Vermistella-lineage; Vermistella; Vermistella_sp.	0.0	0.0	0.0	0.0	0.0	0.0	0.0	0.0	0.0	0.0	0.0	0.0	0.0	41.0	0.0	0.0	0.0	81.0	0.0	0.0	71.0	0.0	0.0	0.0	0.0	0.0	0.0	0.0	0.0	0.0	0.0	0.0	0.0	0.0	0.0	30.0	0.0	0.0	0.0	0.0	0.0	0.0	0.0	0.0	0.0	53.0	0.0
3912ecdf77d0cd7953dceaccf0da473d	AGCTCCATCAGTGTATATTAACGTTGTTGCGGTTAAAAAGCTCGTAGTTGGATTTCGGAGCACGCTACTCAAGGCCAGTCAAATTGGCTTGGCCCGAGGAACGTCTCCTAGCTTAGGGTAACAGCCTCGCTTCCTTTGCGGGTTGCGATGTGCCGTTCCCTATCATTTACTTTGATAAAATCAGAGTGTTCAAAGCAGGCGTCTTGCCTTGAATGTTGCCGCAAGGGATAATAGAATATGACTTCGGTCCTATTTTGTTGGTTTCTAGGGCTGAAGTAATGACTAATAGGGACAGTTGGGGGCGCTCGTATTGAGTTGTCAGAGGTGAAATTCTAGGATTTACTCAAGACGAACTACTGCGAAAGCATTCGCCAAGGATGTTTTCA	Eukaryota; Amoebozoa; Lobosa; Tubulinea; Nolandida; Nolandellidae; Nolandella; Nolandella_hibernica	0.0	0.0	0.0	0.0	0.0	0.0	0.0	0.0	0.0	0.0	8295.0	0.0	0.0	0.0	0.0	0.0	0.0	0.0	0.0	0.0	0.0	0.0	74.0	0.0	0.0	0.0	0.0	0.0	0.0	0.0	0.0	0.0	0.0	0.0	0.0	0.0	0.0	0.0	0.0	0.0	0.0	0.0	0.0	0.0	0.0	0.0	0.0
545262e859cd104f06013ce449b3d632	AGCTCCAATAGTGTATACTAAAGTTGCTGCAGTTAAAAAGCTCGTAGTTGGATTTCGGTTAATAGAGAAATAGTCTACTTCTATAAGTACGCACTGTTTGTCTATTTCCTTCTTTTGACATATACAATTTATTGTGTTGTCAATCTTTTACTTTGAAAAAATTAGAGTGTTCAAAGCAGGCGTAACAAAGCCTTTGAATATATTAGCATGGGATAATGAAATAAGACTTTTTGCCTTATTCTCGTTGGTTCTTAGGGCTAAAGTAATGATTAATAGGGATAGTTGGGGTCATTAGTATTTAATTGTCAGAGGTGAAATTCTAAGATTTATTAAAGACTAACTACTGCGAAAGCATTTGACAAGGATGTTTTCA	Eukaryota; Amoebozoa; Lobosa; Tubulinea; Leptomyxida; Flabellulidae; Paraflabellula	872.0	0.0	0.0	0.0	0.0	0.0	0.0	0.0	0.0	0.0	0.0	0.0	0.0	0.0	0.0	0.0	0.0	0.0	0.0	0.0	0.0	0.0	0.0	111.0	0.0	0.0	0.0	0.0	0.0	113.0	0.0	0.0	0.0	110.0	0.0	0.0	0.0	0.0	0.0	1189.0	0.0	0.0	0.0	0.0	0.0	0.0	0.0
7ff8e97abc732cae669a19c1f4893ebf	AGCTCCATCAGTGTATATTAACGTTGTTGCGGTTAAAAAGCTCGTAGTTGGATTTCGAAGTGCGAAAGTCAAGACCCATCAAATTGGTGTGGTCCGACAGTCGCCTTCTAGCTTAGGGTAATAGCCTCGTTTCCTTCGCGGGTTACGATGTGCCGTTCCCTATCTTTTACTTTGATAAAATCAGAGTGTTCAAAGCAGGCGTCACTTGCCTTGAATGTTGCCGCAAGGGATAATAGAATATGACTTCGGTCTTATTTTGTTGGTTTCTAAGGCTGAAGTAATGACTAATAGGGACAGTCGGGGGCGCTTGTATTGTGCTGTCAGAGGTGAAATTCTAGGATTTGCACAAGACAAACTACTGCGAAAGCATTCGCCAAGGATGTTTTCA	Eukaryota; Amoebozoa; Lobosa; Tubulinea; Echinamoebida; Vermamoebidae; Hartmannella; Hartmannella_abertawensis	0.0	0.0	0.0	0.0	0.0	499.0	0.0	0.0	0.0	0.0	0.0	0.0	0.0	0.0	0.0	0.0	0.0	0.0	953.0	0.0	0.0	0.0	0.0	0.0	0.0	0.0	0.0	0.0	0.0	0.0	0.0	0.0	0.0	0.0	0.0	0.0	0.0	0.0	0.0	206.0	0.0	0.0	0.0	0.0	0.0	0.0	0.0
cb1860d280ced425eae9751e0c0975aa	AGCTCCATCAGTGTATATTAACGTTGTTGCGGTTAAAAAGCTCGTAGTTGGATTTCGGAGCACGCTACTCAAGGCCAGTCAAATTGGCTTGGCCCGAGGAACGTCTCCTAGCTTAGGGTAACAGCCTTGCTTCCTTTGCGGGTTGCGATGTGCCGTTCCCTATCATTTACTTTGATAAAATCAGAGTGTTCAAAGCAGGCGTCTTGCCTTGAATGTTGCCGCAAGGGATAATAGAATATGACTTCGGTCCTATTTTGTTGGTTTCTAGGGCTGAAGTAATGACTAATAGGGACAGTTGGGGGCGCTCGTATTGAGTTGTCAGAGGTGAAATTCTAGGATTTACTCAAGACGAACTACTGCGAAAGCATTCGCCAAGGATGTTTTCA	Eukaryota; Amoebozoa; Lobosa; Tubulinea; Nolandida; Nolandellidae; Nolandella; Nolandella_hibernica	0.0	0.0	0.0	0.0	0.0	0.0	0.0	0.0	0.0	0.0	1446.0	0.0	0.0	0.0	0.0	0.0	0.0	0.0	0.0	0.0	0.0	0.0	0.0	0.0	0.0	0.0	0.0	0.0	0.0	0.0	0.0	0.0	0.0	0.0	0.0	0.0	0.0	0.0	0.0	0.0	0.0	0.0	0.0	0.0	0.0	0.0	0.0
710ad6c10cb57dbd01f0767c58341d68	AGCTCCAATAGTGTATATTAAAGTTGTTGCAGTTAAAAAGCTCGTAGTTGGATTTCGGAATGCTGCAGATCGAGGTCCATCGTTAAGATGCTAGTACCGGATCTGCGCTTCCTTCTTTTCGAACACGTGCCGTTCATCCTCCAGTTAGGATGGTCGGAATAACACGTCTCGGATCATTTACTTTGAAAAAATTAGAGTGTTCAAAGCAGGCGTAATATTGGCCTTGAATACATTAGCATGGGATAATGGAAAAGGACTTTGGTCTTATTTTCGTTGGTTTCTGAGGCTGAGGTAATGATTAATAGGGACAGTTGGGGTCACCAGTATTTAATTGTCAGAGGTGAAATTCTAAGATTTATTAAAGACTAACTACTGCGAAAGCATTTGACAAGGATGTTT…	Eukaryota; Amoebozoa; Lobosa; Tubulinea; Leptomyxida; Rhizamoeba-saxonica-lineage; Rhizamoeba; Rhizamoeba_saxonica	0.0	0.0	0.0	0.0	0.0	0.0	0.0	0.0	0.0	0.0	0.0	0.0	0.0	0.0	0.0	0.0	0.0	0.0	0.0	0.0	0.0	0.0	0.0	0.0	0.0	0.0	0.0	0.0	0.0	0.0	0.0	0.0	0.0	0.0	0.0	0.0	0.0	33.0	0.0	17.0	0.0	0.0	0.0	286.0	0.0	0.0	0.0
9a85300ab3d057e9708c3de6ea1c6c1a	AGCTCCAATAGCATATATTAAAGTTGTTGCAGTTAAAAAGCTCGTAGTTGGATTTTGATGTTACTTATTGTGACCCGCCTTGTATAAGGTGTGTTTGTTGTGATAAGTACATCTCCTTACTAGACTTTCATGATTGCACTTAATTGAGTGATCATTTCATCTTGATTCGTTGGGGTGAGTGATGAGTAGACCTACTGGGTTTGAGATTGTGGACGAATTTCTTCGGAGGTTGGTTCTGCTTAGATTCAGTAACTATTCATTAGAAATCTAGTTCATTTACTTTGAGTAAATTAGAGTGTTCAAGGCAAGCAAATTTGTTTCTGCAATGAATACTATTAGCATGGGATAATGGAACAGGACACGTATTCTAGTTTTCCGTTGGTTTCTAGAATTTTTAGT…	Eukaryota; Amoebozoa; Lobosa; Discosea-Flabellinia; Dactylopodida; Paramoebidae; Neoparamoeba; Neoparamoeba_pemaquidensis	0.0	0.0	0.0	0.0	0.0	0.0	0.0	0.0	0.0	0.0	0.0	0.0	0.0	0.0	0.0	0.0	0.0	0.0	0.0	0.0	0.0	0.0	0.0	1.0	0.0	0.0	0.0	0.0	0.0	0.0	0.0	0.0	0.0	51.0	0.0	0.0	0.0	0.0	0.0	0.0	0.0	0.0	0.0	0.0	0.0	0.0	0.0
2b2ebbc05f5005d6b2bb819975b78e17	AGCTCCAATAGCGTATATTAATGTTGTTGCAATTAAAAAGCTCGTAGTTGGATCTCGGAGCGTTGGAGGTGTCGGTCCGTCGTGAAGATGTGCACTGATCCGCCCGCTCTTTCCTTGGGGACGTTCGCCACTGCTATTAGTTTAGTGGTTGGTATTCCGGCTTCGGCTGGTTTTGGCGCGGGTTGCCTTCGGGCGGCCTTCGCTAGAATGCCTCATCTTTTACCTTGAATAAATTAGAGTGTTCCAAGCAGGCATGTTCGCCTTGAATACATTAGCATGGGATAATGGAATAGGACTTTGGTTCTATTTCGTTGGTTTTCTGAACCAGAGTAATGATTAATAGGGACAGTTGGGGGCATTCGTATTTAATTGTCAGAGGTGAAATTCTTGGATTTATGA…	Eukaryota; Amoebozoa; Lobosa; Lobosa_X; Stygamoebida; Vermistella-lineage; Vermistella; Vermistella_sp.	0.0	0.0	0.0	0.0	0.0	0.0	0.0	0.0	0.0	0.0	0.0	0.0	0.0	0.0	0.0	0.0	0.0	0.0	0.0	0.0	0.0	0.0	0.0	0.0	0.0	0.0	0.0	0.0	0.0	0.0	0.0	0.0	0.0	0.0	0.0	0.0	0.0	0.0	0.0	0.0	0.0	0.0	0.0	0.0	0.0	0.0	0.0
4c19997f50e27229cde0774c3f15b467	AGCTCCAATAGCATATATTAAAGTTGTTGCAGTTAAAAAGCTCGTAGTTGGATTTTGATGTTACTTATTATGACCCGCCTTGTATAAGGTGTGTTTGTTGTGATAAGTACATCTCCTTACTAGACTTTCATGATTGCACTTAATTGAGTGATCATTTCATCTTGATTCGTTGGGGTGAGTGATGAGTAGACCTACTGGGTTTGAGATTGTGGACGAATTTCTTCGGAGGTTGGTTCTGCTTAGATTCAGTAACTATTCATTAGAAATCTAGTTCATTTACTTTGAGTAAATTAGAGTGTTCAAGGCAAGCAAATTTGTTTCTGCAATGAATACTATTAGCATGGGATAATGGAACAGGACACGTATTCTAGTTTTCCGTTGGTTTCTAGAATTTTTAGT…	Eukaryota; Amoebozoa; Lobosa; Discosea-Flabellinia; Dactylopodida; Paramoebidae; Neoparamoeba; Neoparamoeba_pemaquidensis	0.0	0.0	0.0	0.0	0.0	0.0	0.0	0.0	0.0	0.0	0.0	0.0	0.0	0.0	0.0	0.0	0.0	0.0	0.0	0.0	0.0	0.0	0.0	0.0	0.0	0.0	0.0	0.0	0.0	0.0	0.0	0.0	0.0	0.0	0.0	71.0	0.0	0.0	0.0	0.0	0.0	0.0	0.0	7.0	0.0	0.0	0.0
0b730e3162cf801b7afb815ca27c2ae3	AGCTCCAATAGCATATATTAAAGTTGTTGCAGTTAAAAAGCTCGTAGTTGGATTTTGAAATGTTATAAAACAGCCCGCTTTTGTAAGTGTGTTTTTGTTGTTTTATATCTTTCTCCTTACTAGACTTTCACTATTGTTCTTCATTGATCGATAGTTTCATCTCTTTTTTGAGGTGAGTGATGGTTAGACCTCTTGGGTTTAGGATTGTGGATGATTGCTTCGGTGATTGTTCTGCTTAGATTCAAGAACTGGTCATTAGAAATCTAGTTCTTTTACTTTGAGTAAATTAGAGTGTTCAAGGCAAGCAAATTATTATTGTTGCAATGAATACTATTAGCATGGGATAATGGAACAGGACACGTATTCTAGTTTTCTGTTGGTTTCTAGAATTTTTTGGCT…	Eukaryota; Amoebozoa; Lobosa; Discosea-Flabellinia; Dactylopodida; Paramoebidae; Neoparamoeba; Neoparamoeba_branchiphila	0.0	0.0	0.0	0.0	0.0	0.0	0.0	0.0	0.0	0.0	0.0	0.0	0.0	0.0	0.0	0.0	0.0	0.0	0.0	0.0	0.0	0.0	0.0	0.0	0.0	0.0	0.0	0.0	0.0	0.0	0.0	0.0	0.0	0.0	0.0	0.0	0.0	0.0	0.0	0.0	0.0	0.0	0.0	30.0	0.0	0.0	0.0
ba33c650d050a511d625b2d4630c837b	AGCTCCAATAGCGTATATTAATATTGTTGCAGTTAAAACGCTCGTAGTTGAATTTTGAATTAAATTAAAGTTTGGTTTTCTTGATTGATAACTACTTTGATTTATTCTTCCTACTAGTAACTCGATTCTGTTCTTAATTGAATGGAATAGTATCTTTTGGGGTATCATTTAGTTTGTTTGGTTCCACTATTTAATCGTAAAGTGTAAAAACTTGAAAGTTAAGTATGTGGGGTTAATTAAATAGATTAAGTGGAGTTCTAGTTCATTTACTTTGAGAAAATTAGAGTGTTCAAAGCAGTCTCTTGGGACTTTGTATATATTAGCATGGGATAATAAAATAGGATCTAATTATTCTATTTGTTGGTTTTAAATAATTAGATAATGATTAATAGGGACAGT…	Eukaryota; Amoebozoa; Lobosa; Discosea-Flabellinia; Vannellida; Vannellidae; Vannella; Vannella_plurinucleolus	0.0	0.0	0.0	0.0	0.0	0.0	0.0	0.0	0.0	0.0	0.0	0.0	0.0	0.0	0.0	0.0	0.0	0.0	0.0	0.0	0.0	0.0	0.0	0.0	0.0	0.0	0.0	0.0	0.0	0.0	0.0	0.0	0.0	0.0	0.0	0.0	0.0	0.0	0.0	0.0	14.0	0.0	0.0	0.0	0.0	0.0	0.0
6ed157d41a1c9704ff2f2b7eb565e047	AGCTCCATCAGTGTATATTAACGTTGTTGCGGTTAAAAAGCTCGTAGTTGGATTTCGGAGTGCGAAGGTCAAGACCCATCGAATCGGTGTGGTCCGACAGTCGCCTCCTAGCTTAGGGTAACAGCCTCTCTTCCTTTACGGGTTGGGATGTGCCGTTCCCTATCATTTACTTTGATAAAATCAGAGTGTTCAAAGCAGGCGTCACTTGCCTTGAATGTTGCCGCAAGGGATAATAGAATATGACTTTGGTCTTATTTTGTTGGTTTCTAGGGCTGAAGTAATGACTAATAGGGACAGTTGGGGGCGCTCGTATTGAGTTGTCAGAGGTGAAATTCTAGGATTTACTCAAGACGGACTACTGCGAAAGCATTCGCCAAGGATGTTTTCA	Eukaryota; Amoebozoa; Lobosa; Tubulinea; Echinamoebida; Vermamoebidae; Hartmannella; Hartmannella_abertawensis	0.0	0.0	584.0	49.0	0.0	85.0	0.0	22.0	698.0	378.0	0.0	889.0	373.0	2230.0	490.0	0.0	298.0	374.0	0.0	154.0	594.0	0.0	0.0	0.0	0.0	0.0	254.0	46.0	0.0	0.0	0.0	0.0	0.0	0.0	0.0	32.0	0.0	0.0	0.0	144.0	0.0	0.0	0.0	0.0	0.0	82.0	0.0
15d13c59f41c2ce13f7b60223cc7af16	AGCTCTAATAGCGTATATTAATATTGTTGCAGTTAAAAAGCTCGTAGTTGAAACTTGAGTATTTCTATCAAGTTTGGTCTACCTTTTAAGGTTTTGACTACTTGATGATACTCTTCCTACTAGTAACTCGATTATGTTCTTAATTGAATGTAATAGCTATCTTTCGGGGTAGTCAATCTATGGGAATAGCTCCACCATACTAATGGATGTGTGTAAAAGCACTGAAAGAAGATGAGTGGATCAAGTTAATCTTGTAGATTGGAGTTCTAGTTCGTTTACTTTGAGAAAATTAGAGTGTTTAAAGCAGCCTCTTGGGGCTCTGAATACATTAGCATGGGATAATAGAATAGGATTTAAGTCACTATATTTGTTGGTTTGAATGAACTTAAATAATGATTA…	Eukaryota; Amoebozoa; Lobosa; Discosea-Flabellinia; Vannellida; Vannellidae; Vannella; Vannella_sp.	0.0	338.0	0.0	0.0	0.0	0.0	0.0	0.0	0.0	0.0	0.0	0.0	0.0	0.0	0.0	0.0	0.0	0.0	0.0	0.0	0.0	0.0	0.0	0.0	0.0	0.0	0.0	0.0	0.0	0.0	0.0	0.0	0.0	0.0	0.0	0.0	0.0	0.0	0.0	0.0	0.0	0.0	0.0	0.0	0.0	0.0	0.0
e47d085ec16d1fc116593040d1d0865c	AGCTCCAATAGCATATATTAAAGTTGTTGCAGTTAAAAAGCTCGTAGTTGGATTTTGAAATGTTATAAAACAACCCGCTTTTGTAAGTGTGTTTTTGTTGTTTTATATCTTTCTCCTTACTAGACTTTCACTATTGTTCTTCATTGATCGATAGTTTCATCTCTTTTTTGAGGTGAGTGATGGTTGGACCTCTTGGGTTTAGGATTGTGGATGATTGCTTTGGCGATCATTCTGCTTAGATTCAAGAACTACCCATTAGAAATCTAGTTCTTTTACTTTGAGTAAATTAGAGTGTTCAAGGCAAGCAAATTATTATTGTTGCAATGAATACTATTAGCATGGGATAATGGAACAGGACACGTATTCTAGTTTTCTGTTGGTTTCTAGAATTTTTTGGCT…	Eukaryota; Amoebozoa; Lobosa; Discosea-Flabellinia; Dactylopodida; Paramoebidae; Neoparamoeba; Neoparamoeba_branchiphila	0.0	0.0	0.0	0.0	0.0	0.0	0.0	0.0	0.0	0.0	0.0	0.0	0.0	0.0	0.0	0.0	0.0	0.0	0.0	0.0	0.0	0.0	0.0	0.0	0.0	0.0	0.0	0.0	0.0	0.0	0.0	0.0	0.0	0.0	0.0	0.0	0.0	0.0	0.0	0.0	0.0	0.0	0.0	49.0	0.0	0.0	0.0
3724806c11c0612a6b8ebbc49e6b4647	AGCTCTAATAGTGTATATTAATGTTGTTGCAGTTAAAAAGCTCGTAGTTGAATCTTGAACGTTAATCAAGTTTGGTTTACATTTTTATGTATGACTACTTGATTGCGTTCTTCCTACTAGATACTCGATTCTGTTCTTAATTGAATGGAATAGCATTCTTTCGGGGGTGTCGGTAGTAGATAATAGCTCCTCCAGTGCATGGATTAGCGTAAAAACTATGAAGTGTATTGAGTGGATCAAGTTGTTGTTTGCTATTGGAGTTCTAGTTCATTTACTTTGAGAAAATTAGAGTGTTCAAAGCAGCCTCTTGGGGCTCTGAATATATTAGCATGGGATAATAAAATAGGATTTAAATTATATATTTGTTGGTTTGAATTATTTAAATAATGATTAATAGGG…	Eukaryota; Amoebozoa; Lobosa; Discosea-Flabellinia; Vannellida; Vannellidae; Vannella; Vannella_sp.	0.0	0.0	0.0	0.0	0.0	0.0	0.0	0.0	0.0	0.0	0.0	0.0	0.0	0.0	0.0	0.0	0.0	0.0	0.0	0.0	0.0	0.0	0.0	0.0	0.0	0.0	0.0	0.0	0.0	0.0	0.0	0.0	0.0	0.0	293.0	0.0	0.0	0.0	0.0	0.0	1237.0	0.0	0.0	0.0	0.0	0.0	0.0
07c46e792296f3365091f0de04844ec7	AGCTCCATCAGTGTATATTAACGTTGTTGCGGTTAAAAAGCTCGTAGTTGGATTTCGGAGTGCGAAGGTCAAGACCCATCGAATCGGTGTGGTCCGACAATCGCCTCCTAGCTTAGGGTAACAGCCCCTCTTCCTTTACGGGTTGGGGTGTGCCGTTCCCTATTATTTACTTTGATAAAATCAGAGTGTTCAAAGCAGGCGTCACTTGCCTTGAATGTTGCCGCAAGGGATAATAGAATATGACTTTGGTCTTATTTTGTTGGTTTCTAGGGCTGAAGTAATGACTAATAGGGACAGTTGGGGGCGCTCGTATTGAGTTGTCAGAGGTGAAATTCTAGGATTTACTCAAGACGGACTACTGCGAAAGCATTCGCCAAGGATGTTTTCA	Eukaryota; Amoebozoa; Lobosa; Tubulinea; Echinamoebida; Vermamoebidae; Hartmannella; Hartmannella_abertawensis	0.0	0.0	0.0	0.0	0.0	0.0	0.0	0.0	0.0	0.0	0.0	0.0	0.0	0.0	0.0	0.0	0.0	0.0	0.0	37.0	0.0	0.0	0.0	0.0	0.0	0.0	0.0	0.0	0.0	0.0	0.0	0.0	0.0	0.0	0.0	0.0	0.0	0.0	0.0	0.0	0.0	0.0	0.0	0.0	0.0	0.0	0.0
21225ea0171c349260e0dd1a50edeae5	AGCTCCAATAGCATATATTAAAGTTGTTGCAGTTAAAAAGCTCGTAGTTGGATTTTGAAATGTTATAAGACAACCCGCTTTTGTAAGTGTGTTTTTGTTGTTTTATATCTTTCTCCTTACTAGGCTTTCACTATTGTTCTTCATTGATCGATAGTTTCATCTCTCTTTTGGGGTGAGTGATGGTTAGACCTCTTGGGTTTAGGATTGTGGATGATTACTTCGGTGATTGTTCTGCTTAGATTCAAGAACTAATCATTAGAAATCTAGTTCTTTTACTTTGAGTAAATTAGAGTGTTCAAGGCAAGCAAATTATTATTGTTGCAATGAATACTATTAGCATGGGATAATGGAACAGGACACGTATTCTAGTTTTCTGTTGGTTTCTAGAATTTTTTGGCT…	Eukaryota; Amoebozoa; Lobosa; Discosea-Flabellinia; Dactylopodida; Paramoebidae; Neoparamoeba; Neoparamoeba_branchiphila	0.0	0.0	0.0	0.0	0.0	0.0	0.0	0.0	0.0	0.0	0.0	0.0	0.0	0.0	0.0	0.0	0.0	0.0	0.0	0.0	0.0	0.0	0.0	0.0	0.0	0.0	0.0	0.0	0.0	0.0	0.0	0.0	0.0	0.0	0.0	0.0	0.0	0.0	0.0	0.0	0.0	0.0	0.0	69.0	0.0	0.0	0.0
58a5a209954620c7baacad11ce5c525c	AGCTCCAATAGCGTATATTAATGTTGTTGCAGTTAAAAAGCTCGTAGTTGGATCTCGGAGCGTTTGGAGGCGCCGGTCCGCCGTGAAGGTGTGCACTGGCTCTCCCGCTCTTTCCTTGGGGACGTTCGCCGCTGCTATTAGTTTAGTGGCGGTATTCCGGCCTCGGTCGGTTTCGGCGCGTGAGCCCTCGGGCGCGCGCGGCGGAATGCCCCATCGTTTACCTTGAATAAATTAGAGTGTTCCAAGCAGGCATGTTCGCCGTGAATACATTAGCATGGGATAATGGAGTAGGACTTTGGTTCTATTTCGTTGGTTTTCTGAACCAGAGTAATGATTAATAGGGACAGTTGGGGGCATTCGTATTTAATTGTCAGAGGTGAAATTCTTGGATTTATGAAA…	Eukaryota; Amoebozoa; Lobosa; Lobosa_X; Stygamoebida; Vermistella-lineage; Vermistella; Vermistella_sp.	0.0	0.0	0.0	0.0	0.0	0.0	0.0	0.0	0.0	0.0	0.0	0.0	0.0	0.0	0.0	0.0	0.0	0.0	0.0	0.0	0.0	0.0	0.0	0.0	0.0	0.0	0.0	0.0	0.0	0.0	0.0	0.0	0.0	0.0	0.0	0.0	0.0	0.0	0.0	0.0	0.0	0.0	0.0	0.0	0.0	0.0	0.0
1cd39de5d390afb2caa0f912f071b9c0	AGCTCCAATAGCATATATTAAAGTTGTTGCAGTTAAAAAGCTCGTAGTTGGATTTTGAAATGTTATAAGACAGCCCGCTTTTGTAAGTGTGTTTTTGTTGTTTTATATCTTTCTCCTTACTAGACTTTCACTATTGTTCTTCATTGATCGATAGTTTCATCTCTTTTTTGGGGTGAGTGATGGTTAGACCTCTTGGGTTTAGGATTGTGGATGATTGCTTCGGCTGTTGTTCTGCTTAGATTCAAGAACTAGTCATTAGAAATCTAGTTCTTTTACTTTGAGTAAATTAGAGTGTTCAAGGCAAGCAAATTATTATTGTTGCAATGAATACTATTAGCATGGGATAATGGAACAGGACACGTATTCTAGTTTTCTGTTGGTTTCTAGAATTTTTTGACT…	Eukaryota; Amoebozoa; Lobosa; Discosea-Flabellinia; Dactylopodida; Paramoebidae; Neoparamoeba; Neoparamoeba_branchiphila	0.0	0.0	0.0	0.0	0.0	0.0	0.0	0.0	0.0	0.0	0.0	0.0	0.0	0.0	0.0	0.0	0.0	0.0	0.0	0.0	0.0	0.0	0.0	0.0	0.0	0.0	0.0	0.0	0.0	0.0	0.0	0.0	0.0	0.0	0.0	0.0	0.0	0.0	0.0	0.0	0.0	0.0	0.0	18.0	0.0	0.0	0.0
08f8a5c8510447d7d370b40f2f0f999d	AGCTCCAATAGCATATATTAAAGTTGTTGCAGTTAAAAAGCTCGTAGTTGGATTTTGAAATGTTATAAAACAACCCGCTTTTGTAAGTGTGTTTTTGTTGTTTTATATCTTTCTCCTTACTAGACTTTCACTATTGTTCTTCATTGATCGATAGTTTCATCTCTCTTTTGAGGTGAGTGATGGTTAGACCTCTTGGGTTTGGGATTGTGGATGATTGCTTCGGTGATCATTCTGCTTAGATTCAAGAACTAGTCATTAGAAATCTAGTTCTTTTACTTTGAGTAAATTAGAGTGTTCAAGGCAAGCAAATTATTATTGTTGCAATGAATACTATTAGCATGGGATAATGGAACAGGACACGTATTCTAGTTTTCTGTTGGTTTCTAGAATTTTTTGGCT…	Eukaryota; Amoebozoa; Lobosa; Discosea-Flabellinia; Dactylopodida; Paramoebidae; Neoparamoeba; Neoparamoeba_branchiphila	0.0	0.0	0.0	0.0	0.0	0.0	0.0	0.0	0.0	0.0	0.0	0.0	0.0	0.0	0.0	0.0	0.0	0.0	0.0	0.0	0.0	0.0	0.0	0.0	0.0	0.0	0.0	0.0	0.0	0.0	0.0	0.0	0.0	0.0	0.0	0.0	0.0	0.0	0.0	0.0	0.0	0.0	0.0	43.0	0.0	0.0	0.0
69a90fb0ffca552562278f6913f982fd	AGCTCCAATAGCGTATATTAATATTGTTGCAGTTAAAACGCTCGTAGTTGAATTTTGAATTAAATTAAAGTTTGGTTTTCTTGATTGATAACTACTTTCATTTATTCTTCCTACTAGTAACTCGATTCTGTTCTTAATTGAATGGAATAGTATCTTACGGGGTATCATTTAATTTATTTAGTTCCACTATTTAATCGTAAAGTGTAAAAACTTGAAAATTAAATAAGTGGGGTTAACTAAATAGATTAAGTGGAGTTCTAGTTCATTTACTTTGAGAAAATTAGAGTGTTCAAAGCAGTCTCTTGGGACTTTGTATATATTAGCATGGGATAATAAAATAGGATCTAATTATTCTATTTGTTGGTTTTAAATAATTAGATAATGATTAATAGGGACAGT…	Eukaryota; Amoebozoa; Lobosa; Discosea-Flabellinia; Vannellida; Vannellidae; Vannella; Vannella_plurinucleolus	0.0	0.0	0.0	0.0	0.0	0.0	0.0	0.0	0.0	0.0	0.0	0.0	0.0	0.0	0.0	0.0	0.0	0.0	0.0	0.0	0.0	0.0	0.0	0.0	0.0	0.0	0.0	0.0	0.0	0.0	0.0	0.0	0.0	0.0	0.0	0.0	0.0	0.0	0.0	0.0	21.0	0.0	0.0	0.0	0.0	0.0	0.0
35fd0f30a2f7491d09e9da2ac07cdb7f	AGCTCCAATAGCATATATTAAAGTTGTTGCAGTTAAAAAGCTCGTAGTTGGATTTTGAAATGTTATAAAACAACCCGCTTTTGTAAGTGTGTTTTTGTTGTTTTATATCTTTCTCCTTACTAGACTTTCACTATTGTTCTTCATTGATCGATAGTTTCATCTCTTTTTTGGGGTGAGTGATGGTTAGACCTCTTGGGTTTAGGATTGTGGATGATTGCTTTGGTGATTGTTCTGCTTAGATTCAAGAACTGGTCATTAGAAATCTAGTTCTTTTACTTTGAGTAAATTAGAGTGTTCAAGGCAAGCAAATTATTATTGTTGCAATGAATACTATTAGCATGGGATAATGGAACAGGACACGTATTCTAGTTTTCTGTTGGTTTCTAGAATTTTTTGGCT…	Eukaryota; Amoebozoa; Lobosa; Discosea-Flabellinia; Dactylopodida; Paramoebidae; Neoparamoeba; Neoparamoeba_branchiphila	0.0	0.0	0.0	0.0	0.0	0.0	0.0	0.0	0.0	0.0	0.0	0.0	0.0	0.0	0.0	0.0	0.0	0.0	0.0	0.0	0.0	0.0	0.0	0.0	0.0	0.0	0.0	0.0	0.0	0.0	0.0	0.0	0.0	0.0	0.0	0.0	0.0	0.0	0.0	0.0	0.0	0.0	0.0	129.0	0.0	0.0	0.0
a77912e7864eace55948554b5d730490	AGCTCCAATAGCATATATTAAAGTTGTTGCAGTTAAAAAGCTCGTAGTTGGATTTTGATGCTACTTATCGTGACCCGCCTTGTATAAGGTGTGTTTGTTGTGATAAGTACATCTCCTTACTAGACTTTCATAGTTGCACTTAATTGAGTGACTATTTCATTCTGATTCGTTGGGGTGAGTGATGAGTAGACCTACTGGGTTTGAGATTGTGGACGAACTTCTTCGGAGGTTGGTTCTTCTTAGATTCAGTAACTATTCATTAGAAATCTAGTTCATTTACTTTGAGTAAATTAGAGTGTTCAAGGCAAGCAAATTTGTTTCTGCAATGAATACTATTAGCATGGGATAATGGAACAGGACACGTATTCTAGTTTTCCGTTGGTTTCTAGAATTTTTAGT…	Eukaryota; Amoebozoa; Lobosa; Discosea-Flabellinia; Dactylopodida; Paramoebidae; Neoparamoeba; Neoparamoeba_pemaquidensis	0.0	0.0	0.0	0.0	0.0	0.0	0.0	0.0	0.0	0.0	0.0	0.0	0.0	0.0	0.0	0.0	0.0	0.0	0.0	0.0	0.0	0.0	0.0	0.0	0.0	0.0	0.0	0.0	0.0	0.0	0.0	0.0	0.0	0.0	0.0	0.0	0.0	30.0	0.0	0.0	0.0	0.0	0.0	0.0	0.0	0.0	0.0
9581bbe1b65cc3c9b561524ea540fee6	AGCTCCAATAGCATATATTAACGTTGTTGCAGTTAAAAAGCTCGTAGTTGGATTTTGATGTTACATAAAGTGACCCGCCAGTATTGGTGTGTTGTTGCTTTATGTACTTCTCCTTACTAGTTTTTCATAAATGATTTTAATTAGTTGTTTATTGTATTTCACTTTGGTGGGGTACGTGGTAAGAGGACCTATTGGGTTCGAGATTGTGGATGATTTCTTCGGAGATTGTTCTGCTTGGATTCAGTAACCTTTTATTAGAAATCTAGTTCATTTACTTTGAGTAAATTAGAGTGTTCAAGGCAAGCAAATTTGTTTCTGCAATGAATACTATTAGCATGGGATAATGGAACAGGACACGTATTCTAGTTTTCCGTTGGTTTCTAGAATTTTTGTACTCCT…	Eukaryota; Amoebozoa; Lobosa; Discosea-Flabellinia; Dactylopodida; Paramoebidae; Neoparamoeba	0.0	0.0	0.0	0.0	0.0	0.0	0.0	0.0	0.0	0.0	0.0	0.0	0.0	0.0	0.0	0.0	0.0	0.0	0.0	0.0	0.0	0.0	0.0	0.0	0.0	0.0	0.0	0.0	0.0	0.0	0.0	0.0	0.0	0.0	0.0	0.0	0.0	0.0	0.0	0.0	0.0	0.0	0.0	0.0	0.0	0.0	0.0
e82fe6f8ce0efd209a0ec3efa6b9ff48	AGCTCCAATAGCGTATATTAAAGTTGTTGCAGTTAAAAAGCTCGTAGTTGGATCTAGGGACGCGCATTTCAAGCGCCCGTGTCGTTGGGTCAAACCAGCGACTGCGTTGGCGTTGCGGGCTCGGTCCGTCGGTGGCCACACAAATGGCCACTGGCGTGTCAACCGGCCCGCCCGTCCCCTCCTTCTGGATTCCCGTTCCTGCTATTGAGTTAGTGGGGACGTCACAGGGGGCTCATCGTCGATCGTGCAAACGGGCGGCGGTGGGTCCCTGGGGCCCAGATCGTTTACCGTGAAAAAATTAGAGTGTTCAAAGCAGGCAGATCCAATTTTCTGCCACCGAATACATTAGCATGGGATAATGGAATAGGACCCTGTCCTCCTATTTTCAGTTGGTTTTGG…	Eukaryota; Amoebozoa; Lobosa; Lobosa_X; Centramoebida; Acanthamoebidae; Acanthamoeba	0.0	0.0	0.0	0.0	0.0	0.0	0.0	0.0	0.0	0.0	0.0	0.0	0.0	0.0	0.0	0.0	0.0	0.0	25.0	0.0	0.0	0.0	0.0	0.0	0.0	0.0	0.0	0.0	0.0	0.0	0.0	0.0	0.0	0.0	0.0	0.0	0.0	0.0	0.0	0.0	0.0	0.0	0.0	0.0	0.0	0.0	0.0
fee9f3fbe49dd725d9a15ac055a63a0e	AGCTCCAATAGCATATATTAAAGTTGTTGCAGTTAAAAAGCTCGTAGTTGGATTTTGAAATGTTATAAAACAGCCCGCTTTTATAAGTGTGTTTTTGTTGTTTTATATCTTTCTCCTTACTAGACTTTCACTATTGTTCTTCATTGATCGATAGTTTCATCTCTTTTTTGAGGTGAGTGATGGTTAGACCTCTTGGGTTTAGGATTGTGGATGATTGCTTCGGCTGTTGTTCTGCTTAGATTCAAGAACTAATCATTAGAAATCTAGTTCATTTACTTTGAGTAAATTAGAGTGTTCAAGGCAAGCAAATTATTATTGTTGCAATGAATACTATTAGCATGGGATAATGGAACAGGACACGTATTCTAGTTTTCTGTTGGTTTCTAGAATTTTTTGGCT…	Eukaryota; Amoebozoa; Lobosa; Discosea-Flabellinia; Dactylopodida; Paramoebidae; Neoparamoeba; Neoparamoeba_branchiphila	0.0	0.0	0.0	0.0	0.0	0.0	0.0	0.0	0.0	0.0	0.0	0.0	0.0	0.0	0.0	0.0	0.0	0.0	0.0	0.0	0.0	0.0	0.0	0.0	0.0	0.0	0.0	0.0	0.0	0.0	0.0	0.0	0.0	0.0	0.0	0.0	0.0	0.0	0.0	0.0	0.0	0.0	0.0	83.0	0.0	0.0	0.0
539c1cc5f1b4a0a341ba24d1063208fe	AGCTCCAATAGCGTATATTAATGTTGTTGCAGTTAAAAAGCTCGTAGTTGGATCTCGGAGCGTTGGAGGCGTCGGTCCGCCGTGAAGGTGTGCACTGGCCCGCCCGCTCTTTCCTTGGGGACGTTCGCCACTGCTATTAGTTTAGTGGTGGTATTCCGGCCTCGGCCGGTTTTGGCGCAGGTCACTCGTGGCCTGCGCTAGAATGCCTCATCTTTTACCTTGAATAAATTAGAGTGTTCCAAGCAGGCATGTTCGCCGTGAATACATTAGCATGGGATAATGGAATAGGACTTTGGTTCTATTTCGTTGGTTTTCTGAACCAGAGTAATGATTAATAGGGACAGTTGGGGGCATTCGTATTTAATTGTCAGAGGTGAAATTCTTGGATTTATGAAAGAC…	Eukaryota; Amoebozoa; Lobosa; Lobosa_X; Stygamoebida; Vermistella-lineage; Vermistella; Vermistella_sp.	0.0	0.0	0.0	0.0	0.0	0.0	0.0	0.0	0.0	0.0	0.0	0.0	0.0	0.0	0.0	0.0	0.0	0.0	0.0	0.0	0.0	0.0	0.0	0.0	0.0	0.0	0.0	0.0	0.0	0.0	0.0	0.0	0.0	0.0	0.0	0.0	0.0	0.0	0.0	0.0	0.0	0.0	35.0	0.0	0.0	0.0	0.0
dca727462baee5ae8ec3c030e053e21a	AGCTCCATCAGTGTATATTAACGTTGTTGCGGTTAAAAAGCTCGTAGTTGGATTTCGAAGTTGTAAAGATCAAGATCCATCAAATTGATGTGGTCCGATATTTACCTTCTAATTTAGAGTAATAATCTTGTTTCCTTTGCGGGTTACAAGAACTTATTCTCTATCATTTACTTTGATAAAATCAGAGTGTTCAAAGCAGGCGTCAACTTGCCTTGAATGTTGCCGCAAGGGATAATAAAATATGACTTCGGTCTTATTTTGTTGGTTTCTAGGGCTGAAGTAATGATAAATAGGGACAGTCGGGGGCGCTCGTATTGAATTGTCAGAGGTGAAATTCTAGGATTTATTCAAGACGAACTAATGCGAAAGCATTCGCCAAGGATGTTTTCA	Eukaryota; Amoebozoa; Lobosa; Tubulinea; Echinamoebida; Vermamoebidae; Hartmannella; Hartmannella_abertawensis	0.0	0.0	0.0	0.0	0.0	0.0	0.0	0.0	0.0	0.0	0.0	26.0	0.0	0.0	0.0	0.0	0.0	116.0	0.0	0.0	0.0	0.0	0.0	0.0	0.0	0.0	0.0	0.0	0.0	0.0	0.0	0.0	0.0	0.0	0.0	0.0	0.0	0.0	0.0	0.0	0.0	0.0	0.0	0.0	138.0	0.0	0.0
78e9ff3f38d6987a57e99b9269166e7d	AGCTCCAATAGCATATATTAAAGTTGTTGCAGTTAAAAAGCTCGTAGTTGGATTTTGATGTTACTTTTCATAACCTGCCTTGTATAAGGTATGTTTGTTGTGATTAGTTCATCTCCTTACTAGACTTTCATGATTACACTTAATTGAGTGATCATTTCATTCTGATTTATTGGGGTGAGTGATGAGTAGACCTACTGGGTTTGAGATTGTGGATGAACTTCTTCGGAGGTTGGTTCTGCTTGGATTCAGTAACTATTTATTAGAAATCTAGTTCATTTACTTTGAGTAAATTAGAGTGTTCAAGGCAAGCAAATTTGTTTCTGCAATGAATACTATTAGCATGGGATAATGGAACAGGACACGTATTCTAGTTTTCCGTTGGTTTCTAGAATTTTTAGT…	Eukaryota; Amoebozoa; Lobosa; Discosea-Flabellinia; Dactylopodida; Paramoebidae; Neoparamoeba; Neoparamoeba_pemaquidensis	0.0	0.0	0.0	0.0	0.0	0.0	0.0	0.0	0.0	0.0	0.0	35.0	0.0	0.0	0.0	0.0	0.0	0.0	0.0	0.0	0.0	0.0	0.0	0.0	0.0	0.0	0.0	0.0	0.0	0.0	0.0	0.0	0.0	0.0	0.0	0.0	0.0	0.0	0.0	0.0	0.0	0.0	0.0	0.0	0.0	0.0	0.0
c971cac367d62e214cf084b7a9734274	AGCTCCAATAGCATATATTAAAGTTGTTGCAGTTAAAAAGCTCGTAGTTGGATTTTGAAATGTTATAAAACAACCCGCTTTTGTAAGTGTGTTTTTGTTGTTTTATATCTTTCTCCTTACTAGACTTTCACTATTGTTCTTCATTGATTGATAGTTTCATCTCTCTTTTGAGGTGAGTGATGGTTAGAACTCTTGGGTTTAGGATTGTGGATGATTGCTTCGGTGATCATTCTGCTTAGATTCAAGAACTAATCATTAGAAATCTAGTTCTTTTACTTTGAGTAAATTAGAGTGTTCAAGGCAAGCAAATTATTATTGTTGCAATGAATACTATTAGCATGGGATAATGGAACAGGACACGTATTCTAGTTTTCTGTTGGTTTCTAGAATTTTTTGGCT…	Eukaryota; Amoebozoa; Lobosa; Discosea-Flabellinia; Dactylopodida; Paramoebidae; Neoparamoeba; Neoparamoeba_branchiphila	0.0	0.0	0.0	0.0	0.0	0.0	0.0	0.0	0.0	0.0	0.0	0.0	0.0	0.0	0.0	0.0	0.0	0.0	0.0	0.0	0.0	0.0	0.0	0.0	0.0	0.0	0.0	0.0	0.0	0.0	0.0	0.0	0.0	0.0	0.0	0.0	0.0	0.0	0.0	0.0	0.0	0.0	0.0	85.0	0.0	0.0	0.0
ffe446d093480231155cdec3fab61353	AGCTCCATCAGTGTATATTAACGTTGTTGCGGTTAAAAAGCTCGTAGTTGGATTTCGAAGTGCGAAAGTCAAGACCCATCAAATTGGTGTGGTCCGACAGTCGCCTTCTAGCTTAGGGTAATAGCCTCGTTTCCTTTACGGGTTACGATGTGCCGTTCCCTATCTTTTACTTTGATAAAATCAGAGTGTTCAAAGCAGGCGTCACTTGCCTTGAATGTTGCCGCAAGGGATAATAGAATATGACTTCGGTCTTATTTTGTTGGTTTCTAAGGCTGAAGTAATGACTAATAGGGACAGTCGGGGGCGCTTGTATTGTGCTGTCAGAGGTGAAATTCTAGGATTTGCACAAGACAAACTACTGCGAAAGCATTCGCCAAGGATGTTTTCA	Eukaryota; Amoebozoa; Lobosa; Tubulinea; Echinamoebida; Vermamoebidae; Hartmannella; Hartmannella_abertawensis	0.0	0.0	0.0	0.0	0.0	0.0	0.0	0.0	0.0	0.0	0.0	0.0	0.0	0.0	0.0	0.0	0.0	0.0	861.0	0.0	0.0	0.0	0.0	0.0	0.0	0.0	0.0	0.0	0.0	0.0	0.0	0.0	0.0	0.0	0.0	0.0	0.0	0.0	0.0	0.0	0.0	0.0	0.0	0.0	0.0	0.0	0.0
0f569a4b72f85f3c171a228e6c770901	AGCTCCAATAGCGTATATTAATGCTGCTGCGGTTGAAACGCTCGTAGTTGGACTTTGGGGCGTGCGGCAGGGTCGGCCTTTGGGCTGTATCCTGCAGCGTGTCCTTTTGCCGTGATCCGCTCCCCCTTGCATTCGTGTGGGGGACCCGGGGCGATTTCGGCCGGTTACTTTGAAGAAATTAGAGTGTTCAAAGCAGGCTAACGCCTTGAATACATTAGCATGGAATAACAGAATAGGACTTTGGTCTTGTTGTGTTGGTTTCCGGGACTAGAGTAATGATTAATAGGGACAGTTGGGGGCATTCATATTTGGTTGTCAGAGGTGAAATTCTTGGATTAACCAAAGATGAACTACTGCGAAAGCATTTGCCAAGGATGTTTTCA	Eukaryota; Amoebozoa; Breviatea; Breviatea_X; Breviatea_XX; Subulatomonas-lineage; Subulatomonas-lineage_X; Subulatomonas-lineage_X_sp.	0.0	0.0	0.0	0.0	0.0	0.0	0.0	0.0	0.0	0.0	0.0	0.0	0.0	0.0	0.0	0.0	0.0	0.0	0.0	0.0	0.0	0.0	0.0	0.0	0.0	0.0	0.0	0.0	0.0	0.0	0.0	0.0	0.0	5.0	0.0	0.0	0.0	0.0	0.0	0.0	0.0	0.0	0.0	0.0	0.0	0.0	0.0
3da801be73f8864c9d369ffbee462040	AGCTCCAATAGCATATATTAAAGTTGTTGCAGTTAAAAAGCTCGTAGTTGGATTTTGATGTTACTTTTTATGACCCGCCTTGTATAAGGTGTGTTTGTTGTGATAAGTACATCTCCTTACTAGACTTTCATGATTGCACTTCATTGAGTGATCATTTCATTCTGATTCGTTGGGGTGAGTGATGAGTAGACCTACTGGGTTTGAGATTGTGGACGAACTTCTTCGGAGGTTGGTTCTGCTTAGATTCAGTAACTATTCATTAGAAATCTAGTTCATTTACTTTGAGTAAATTAGAGTGTTCAAGGCAAGCAAATTTGTTTCTGCAATGAATACTATTAGCATGGGATAATGGAACAGGACACGTATTCTAGTTTTCCGTTGGTTTCTAGAATTTTTAGT…	Eukaryota; Amoebozoa; Lobosa; Discosea-Flabellinia; Dactylopodida; Paramoebidae; Neoparamoeba; Neoparamoeba_pemaquidensis	0.0	0.0	0.0	0.0	0.0	0.0	0.0	0.0	0.0	0.0	0.0	0.0	0.0	0.0	0.0	0.0	0.0	0.0	0.0	0.0	0.0	0.0	0.0	0.0	0.0	29.0	0.0	0.0	0.0	0.0	0.0	0.0	0.0	0.0	0.0	0.0	0.0	0.0	0.0	0.0	0.0	0.0	0.0	0.0	0.0	0.0	0.0
510a88a35ab107fbd7ae1e357886f635	AGCTCCAATAGCATATATTAAAGTTGTTGCAGTTAAAAAGCTCGTAGTTGGATTTTGATGTTACTTTTCATAACCTGCCTTGTATAAGGTATGTTTGTTGTGATTCGTACATCTCCTTACTAGACTTTCATGATTGCACTTAATTGAGTGATCATTTCATCTTGATTTATTGGGGTGAGTGATGAGTAGACCTACTGGGTTTGAGATTGTGGATGAACTTCTTCGGAGGTTGGTTCTGCTTGGATTCAGTAACTATTCATTAGAAATCTAGTTCATTTACTTTGAGTAAATTAGAGTGTTCAAGGCAAGCAAATTTGTTTCTGCAATGAATACTATTAGCATGGGATAATGGAACAGGACACGTATTCTAGTTTTCCGTTGGTTTCTAGAATTTTTAGT…	Eukaryota; Amoebozoa; Lobosa; Discosea-Flabellinia; Dactylopodida; Paramoebidae; Neoparamoeba; Neoparamoeba_pemaquidensis	0.0	0.0	0.0	0.0	0.0	0.0	0.0	0.0	0.0	0.0	0.0	35.0	0.0	0.0	0.0	0.0	0.0	0.0	0.0	0.0	0.0	0.0	0.0	0.0	0.0	0.0	0.0	0.0	0.0	0.0	0.0	0.0	0.0	0.0	0.0	0.0	0.0	0.0	0.0	0.0	0.0	0.0	0.0	0.0	0.0	0.0	0.0
97baf8f5d72f131dc59232569d8268ce	AGCTCCAATAGTGTATACTAATGTTGCTGCAGTTAAAAAGCTCGTAGTTGGATTTCGGTTAATAAGGGGTTAGTCTACTTTTTTTATAAGTACGCACTGTCAACTTATTTCCTTCTTTTCAGTAACAAATTTTTATTTGTTCTGAATCTTTTACTTTGAAAAAATTAGAGTGTTCAAAGCAGGCGTATTTTGCCTTTGAATATATTAGCATGGGATAATGAAATAAGACTTTTTGCCTTATTCTCGTTGGTTCTTGAGGCTTAAGTAATGATTAATAGGGATAGTTGGGGTCATTAGTATTTAATTGTCAGAGGTGAAATTCTAAGATTAATTAAAGACTAACTACTGCGAAAGCATTTGACAAGGATGTTTTCA	Eukaryota; Amoebozoa; Lobosa; Tubulinea; Leptomyxida; Flabellulidae	0.0	0.0	0.0	0.0	0.0	0.0	0.0	0.0	0.0	0.0	0.0	0.0	0.0	0.0	0.0	0.0	0.0	0.0	0.0	0.0	0.0	0.0	0.0	0.0	0.0	0.0	0.0	0.0	0.0	0.0	0.0	0.0	0.0	0.0	0.0	10.0	0.0	0.0	0.0	0.0	0.0	123.0	0.0	0.0	0.0	0.0	0.0
8de407d2bbd163089c4014f40e23b06b	AGCTCCATCAGTGTATATTAACGTTGTTGCGGTTAAAAAGCTCGTAGTTGGATTTCGAAGTGCGAAAGTCAAGACCCATCAAATTGGTGTGGTCCGACAGTCGCCTTCTAGCTTAGGGTAACAGCCTCTCTTCCTTTACGGGTTGGGATGTGCCGTTCCCTATCTTTTACTTTGATAAAATCAGAGTGTTCAAAGCAGGCGTCACTTGCCTTGAATGTTGCCGCAAGGGATAATAGAATATGACTTCGGTCTTATTTTGTTGGTTTCTAGGGCTGAAGTAATGACTAATAGGGACAGTTGGGGGCGCTCGTATTGAGTTGTCAGAGGTGAAATTCTAGGATTTACTCAAGACGGACTACTGCGAAAGCATTCGCCAAGGATGTTTTCA	Eukaryota; Amoebozoa; Lobosa; Tubulinea; Echinamoebida; Vermamoebidae; Hartmannella; Hartmannella_abertawensis	0.0	0.0	0.0	0.0	0.0	0.0	0.0	0.0	95.0	0.0	0.0	0.0	0.0	0.0	0.0	0.0	40.0	0.0	0.0	0.0	0.0	315.0	0.0	0.0	0.0	0.0	0.0	0.0	0.0	0.0	0.0	0.0	0.0	0.0	0.0	0.0	0.0	0.0	0.0	0.0	0.0	0.0	0.0	0.0	0.0	0.0	0.0
63ae4bcb3426cd97a18591a462412714	AGCTCCAATAGTGTATATTAAAGTTGCTGCAGTTAAAAAGCTCGTAGTTGGATGTCGGTTATTGTGAGAAGTGTCTACATTTTATATGTACGTACATAACTCCAATACCTTCTTTCAGTTTGTAAATCTAATTTGCAACTGATATTTTACTTTGAGAAAATTAGAGTGTTCAAAGCAGGCGTAACAATGCCTTTGAATATATTAGCATGGGATAATGAAATAAGACTTTTTGCCTTATTCTCGTTGGTTCTTTGGGCTAAAGTAATGATTAATAGGGACAGTTGGGGTTATCTGTATTTGATCGCCAGAGGTGAAATTCTAAGACTGATCAAAGACAAACTAGTGCGAAAGCATTTAACAAGGATGTTTTCA	Eukaryota; Amoebozoa; Lobosa; Tubulinea; Leptomyxida; Flabellulidae; Flabellulidae_X; Flabellulidae_X_sp.	0.0	0.0	0.0	0.0	0.0	0.0	0.0	0.0	0.0	0.0	0.0	0.0	0.0	0.0	0.0	0.0	0.0	80.0	0.0	0.0	0.0	0.0	0.0	0.0	0.0	0.0	0.0	0.0	0.0	0.0	0.0	0.0	0.0	0.0	0.0	0.0	0.0	0.0	0.0	0.0	0.0	0.0	0.0	0.0	0.0	0.0	0.0
64b242bb13e50e6e253b9ac5c6d43ee3	AGCTCCAATAGTGTATATTAAAGTTGCTGCAGTTAAAAAGCTCGTAGTTGGATGTCGGTTATTGCGAAGAGTGTCTACATTTTATATGTACGTACATGACTCCAATACCTTCTTTCAGTTTGTGAATCTAATTCGCAACTGATATTTTACTTTGAGAAAATTAGAGTGTTCAAAGCAGGCGTAACAATGCCTTTGAATATATTAGCATGGGATAATGAAATAAGACTTTTTGCCTTATTCTCGTTGGTTCTTTGGGCTAAAGTAATGATTAATAGGGACAGTTGGGGTTATCTGTATTTGATCGCCAGAGGTGAAATTCTAAGACTGATCAAAGACAAACTAGTGCGAAAGCATTTAACAAGGATGTTTTCA	Eukaryota; Amoebozoa; Lobosa; Tubulinea; Leptomyxida; Flabellulidae; Flabellulidae_X; Flabellulidae_X_sp.	0.0	0.0	0.0	0.0	0.0	0.0	0.0	0.0	0.0	0.0	0.0	0.0	0.0	0.0	0.0	0.0	0.0	115.0	0.0	0.0	0.0	0.0	0.0	0.0	0.0	0.0	0.0	0.0	0.0	0.0	0.0	0.0	0.0	0.0	0.0	0.0	0.0	0.0	0.0	0.0	0.0	0.0	0.0	0.0	0.0	0.0	0.0
8d5c3c11cc4ceddfcd2e04ea44511670	AGCTCCAATAGCATATATTAAAGTTGTTGCAGTTAAAAAGCTCGTAGTTGGACTTTAAGAATTAATAGTTTGGTCCATAAGGTTTTCTTATGTGTTTATCAAATTATTTTTCTTACAATTTTTACTAGGCATTCATTATTGCACTTAATTGAGTGATAATTTAGTTTTCCTTCGGGGAGATTAGTGTTTATTAGACCTTTATTAATAAGATTGTGGATATAAATCTTTCGAGGTTTGTGTTCTGCTTATTAATAAAACTAGTAAATAGAATTCTAGTACATTTACTTTGAGTAAATTAGAGTGTTCAAAGCAAACAAAAGTTATTAAAATATTGTAATGAATACTATTAGCATGGGATAATGGAACAAGACATTGGATCTATTTTATTGGTTTTTTAGA…	Eukaryota; Amoebozoa; Lobosa; Discosea-Flabellinia; Dactylopodida; Paramoebidae; Paramoeba; Paramoeba_atlantica	0.0	0.0	0.0	0.0	0.0	0.0	0.0	0.0	0.0	0.0	0.0	3.0	0.0	0.0	0.0	0.0	0.0	0.0	0.0	0.0	0.0	0.0	0.0	0.0	0.0	0.0	0.0	0.0	0.0	0.0	0.0	0.0	0.0	0.0	0.0	0.0	0.0	0.0	0.0	0.0	0.0	0.0	0.0	0.0	0.0	0.0	0.0
2de43b86441a4088b88e64f722f88e23	AGCTCCAATAGCATATATTAAAGTTGTTGCAGTTAAAAAGCTCGTAGTTGGATTTTGATGTTACTTATTATGACCCGCCTTGTATAAGGTGTGTTTGTTGTGATAAGTACATCTCCTTACTAGACTTTCATGGTTGCACTTAATTGAGTGATCATTTCATTCTGATTCGTTGGGGTGAGTGATGAGTAGACCTACTGGGTTTGAGATTGTGGACGAATTTCTTCGGAGGTTGGTTCTGCTTAGGTTCAGTAACTATTCATTAGAAATCTAGTTCATTTACTTTGAGTAAATTAGAGTGTTCAAGGCAAGCAAATTTGTTTCTGCAATGAATACTATTAGCATGGGATAATGGAACAGGACACGTATTCTAGTTTTCCGTTGGTTTCTAGAATTTTTAGT…	Eukaryota; Amoebozoa; Lobosa; Discosea-Flabellinia; Dactylopodida; Paramoebidae; Neoparamoeba; Neoparamoeba_pemaquidensis	57.0	0.0	0.0	0.0	0.0	0.0	0.0	0.0	0.0	0.0	0.0	0.0	0.0	0.0	0.0	0.0	0.0	0.0	0.0	0.0	0.0	0.0	0.0	0.0	0.0	0.0	0.0	0.0	0.0	0.0	0.0	0.0	0.0	0.0	0.0	0.0	0.0	0.0	0.0	0.0	0.0	0.0	0.0	0.0	0.0	0.0	0.0
c37f7cc5d6fba3d6b40a2924008755fb	AGCTCCAATAGCATATATTAAAGTTGTTGCAGTTAAAAAGCTCGTAGTTGGATTTTGATGTTACTTATTATGACCCGCCTTGTATAAGGTGTGTTTGTTGTGATAAGTACATCTCCTTACTAGACTTTCATGATTGCACTTCATTGAGTGATCATTTCATTCTGATTCGTTGGGGTGAGTGATGAGTAGACCTACTGGGTTTGAGATTGTGGACGAACTTCTTCGGAGGTTGGTTCTGCTTAGGTTCAGTAACTATTCATTAGAAATCTAGTTCATTTACTTTGAGTAAATTAGAGTGTTCAAGGCAAGCAAATTTGTTTCTGCAATGAATACTATTAGCATGGGATAATGGAACAGGACACGTATTCTAGTTTTCCGTTGGTTTCTAGAATTTTTAGT…	Eukaryota; Amoebozoa; Lobosa; Discosea-Flabellinia; Dactylopodida; Paramoebidae; Neoparamoeba; Neoparamoeba_pemaquidensis	0.0	0.0	0.0	0.0	0.0	0.0	0.0	0.0	0.0	0.0	0.0	0.0	0.0	45.0	0.0	0.0	0.0	0.0	0.0	0.0	0.0	0.0	0.0	0.0	0.0	0.0	0.0	0.0	0.0	0.0	0.0	0.0	0.0	0.0	0.0	0.0	0.0	0.0	0.0	0.0	0.0	0.0	0.0	0.0	0.0	0.0	0.0
bd8499ca425e4f901a453e23a48f812a	AGCTCTAATAGCGTATATTAATATTGTTGCAGTTAAAAAGCTCGTAGTTGAAACTTGAGTATTTCTATCAAGTTTGGTCTACCTTTTAAGGTTTTGACTACTTGATGATACTCTTCCTACTAGTAACTCGATTATGTTCTTAATTGAATGTAATAGCTATCTTTCGGGGTAGTCAATCTATGAGAATAGCTCCACCATACTGATGGAAGTGTGTAAAAGCACTGAAAGAAGATGAGTGGATCAAGTTATACTTGTAGATTGGAGTTCTAGTTCGTTTACTTTGAGAAAATTAGAGTGTTTAAAGCAGCCTCTTGGGGCTCTGAATACATTAGCATGGGATAATAGAATAGGATTTAAGTCACTATATTTGTTGGTTTGAATGATCTTAAATAATGATTA…	Eukaryota; Amoebozoa; Lobosa; Discosea-Flabellinia; Vannellida; Vannellidae; Vannella; Vannella_sp.	0.0	0.0	0.0	0.0	0.0	0.0	0.0	0.0	0.0	0.0	0.0	0.0	0.0	0.0	0.0	0.0	0.0	0.0	0.0	0.0	0.0	0.0	0.0	0.0	0.0	0.0	0.0	0.0	0.0	0.0	0.0	0.0	0.0	0.0	0.0	0.0	0.0	0.0	0.0	0.0	0.0	0.0	0.0	0.0	0.0	0.0	0.0
f56a3ead9c12a6d3d118e5fea08e26a4	AGCTCCAATAGCGTATATTAATGTTGTTGCAGTTAAAAAGCTCGTAGTTGGATCTCGGAGCGTTTTGGAGGCGTCGGTCCGCCGTGAAGGTGTGCACTGGCCCTCTCGCTCTTTCCTTGGGGACATTCGTCACGATTATTAATTTAGTTGTGATATTCCACTTTCGGGTGGTTTTGCGCGGGTCTCTCGAGGCTCGTGTAGAGTGCCTCATCGTTTACCTTGAATAAATTAGAGTGTTCCAAGCAGGCATGTTCGCCTTGAATACATTAGCATGGGATAATGGAGTAGGACTTTGGTTCTATTTCGTTGGTTTTCAGAGCCAGAGTAATGATTAATAGGGACAGTTGGGGGCATTCGTATTTAATTGTCAGAGGTGAAATTCTTGGATTTATGAAAGAC…	Eukaryota; Amoebozoa; Lobosa; Lobosa_X; Stygamoebida; Vermistella-lineage; Vermistella; Vermistella_sp.	0.0	0.0	0.0	0.0	555.0	0.0	0.0	0.0	0.0	0.0	33.0	0.0	0.0	0.0	1953.0	0.0	1119.0	0.0	0.0	0.0	0.0	0.0	111.0	0.0	0.0	0.0	0.0	0.0	1107.0	0.0	0.0	0.0	0.0	0.0	0.0	0.0	0.0	0.0	0.0	0.0	0.0	0.0	0.0	0.0	0.0	0.0	0.0
99c0d1e6af41b9f5c66925b7ee26d487	AGCTCCAATAGCATATATTAAAGTTGTTGCAGTTAAAAAGCTCGTAGTTGGATTTTGATGTTACTTATTATGACCCGCCTTGTATAAGGTGTGTTTGTTGTGATAAGTACATCTCCTTACTAGACTTTCATGATTGCACTTCATTGAGTGATCATTTCATTCTGATTCGTTGGGGTGAGTGATGAGTAGACCTACTGGGTTTGAGATTGTGGACGAACTTCTTCGGAGGTTGGTTCTGCTTAGGTTCAGTAACTATTCATTAGAAATCTAGTTCATTTACTTTGAGTAAATTAGAGTGTTCAAGGCAAGCAAATTTGTTTCTGCAATGAATACTATTAGCATGGGATAATGGAACAGGACACGTATTCTAGTTTTCCGTTGGTTTCTAGAATTTTTAGT…	Eukaryota; Amoebozoa; Lobosa; Discosea-Flabellinia; Dactylopodida; Paramoebidae; Neoparamoeba; Neoparamoeba_pemaquidensis	0.0	0.0	0.0	0.0	0.0	0.0	0.0	0.0	0.0	0.0	0.0	0.0	0.0	46.0	0.0	0.0	0.0	0.0	0.0	0.0	0.0	0.0	0.0	0.0	0.0	0.0	0.0	0.0	0.0	0.0	0.0	0.0	0.0	0.0	0.0	0.0	0.0	0.0	0.0	0.0	0.0	0.0	0.0	0.0	0.0	0.0	0.0
bde0f6702781c089db4e525dc4d85f9c	AGCTCCAATAGCATATATTAAAGTTGTTGCAGTTAAAAAGCTCGTAGTTGGATTTTGATGTTATTTATTATGACCCGCCTTGTATAAGGTGTGTTTGTTGTGATAAATACATCTCCTTACTAGACTTTCATGATTGCACTTTATTGAGTGATCATTTCATTCTGATTCGTTAGGGTGAGTGATGAGTAGACCTACTGGGTTTGAGATTGTGGATGAACTTCTTCGGAAGTTGGTTCTGCTTAGATTCAGTAACTATTCATTAGAAATCTAGTTCATTTACTTTGAGTAAATTAGAGTGTTCAAGGCAAGCAAATTTGTTTCTGCAATGAATACTATTAGCATGGGATAATGGAACAGGACACGTATTCTAGTTTTCCGTTGGTTTCTAGAATTTTTAGT…	Eukaryota; Amoebozoa; Lobosa; Discosea-Flabellinia; Dactylopodida; Paramoebidae; Neoparamoeba; Neoparamoeba_pemaquidensis	0.0	0.0	0.0	0.0	0.0	0.0	0.0	0.0	0.0	0.0	0.0	0.0	0.0	0.0	0.0	0.0	0.0	0.0	0.0	0.0	0.0	0.0	0.0	0.0	0.0	0.0	0.0	0.0	0.0	0.0	0.0	0.0	0.0	0.0	0.0	0.0	0.0	0.0	0.0	0.0	0.0	0.0	0.0	0.0	0.0	0.0	0.0
39eaf519b4ea79cc4dd00d489a595f92	AGCTCCATCAGTGTATATTAACGTTGTTGCGGTTAAAAAGCTCGTAGTTGGATTTCGGAGTGCGAAGGTCAAGACCCATCGAATCGGTGTGGTCCGACAATCGCCTCCTAGCTTAGGGTAACAGCCTCTCTTCCTTTACGGGTTGGGATGTGCCGTTCCCTATCATTTACTTTGATAAAATCAGAGTGTTCAAAGCAGGCGTCACTTGCCTTGAATGTTGCCGCAAGGGATAATAGAATATGACTTTGGTCTTATTTTGTTGGTTTCTAGGGCTGAAGTAATGACTAATAGGGACAGTTGGGGGCGCTCGTATTGAGTTGTCAGAGGTGAAATTCTAGGATTTACTCAAGACGGACTACTGCGAAAGCATTCGCCAAGGATGTTTTCA	Eukaryota; Amoebozoa; Lobosa; Tubulinea	63.0	0.0	1570.0	134.0	65.0	283.0	0.0	0.0	2247.0	825.0	0.0	2482.0	978.0	4768.0	366.0	0.0	178.0	861.0	0.0	194.0	1499.0	224.0	62.0	0.0	0.0	124.0	374.0	0.0	0.0	45.0	32.0	0.0	17.0	72.0	0.0	57.0	0.0	0.0	0.0	215.0	0.0	42.0	0.0	0.0	0.0	213.0	0.0
1c8a658c2f3eb20193fb08a8972edb09	AGCTCCAATAGCGTATATTAATGTTGTTGCAGTTAAAAAGCTCGTAGTTGGATCTCGGGGCGTGGAGGCGCCGGTCCGCCGTGAAGGTGTGCACTGGCCCGCCCGCTCTTTCCTTGGGGACGTTCGCCCTCGCCATTAGTTTGGCGGTGGTATTCCGGCTTCGGCTGGTTTCGCTGAGCGGCACTCGTGTCGCTGAGTGGAGCGCCCCATCTTTTACCTTGAATAAATTAGAGTGTTCCAAGCAGGCATGTTCGCCGTGAATACATTAGCATGGGATAATGGAATAGGACTTTGGTGCTATTTCGTTGGTTTTCAGAACCAGAGTAATGATTAATAGGGACAGTTGGGGGCATTCGTATTTAGTTGTCAGAGGTGAAATTCTTGGATTTACGAAAGACG…	Eukaryota; Amoebozoa; Lobosa; Lobosa_X; Stygamoebida; Vermistella-lineage; Vermistella; Vermistella_sp.	0.0	0.0	0.0	0.0	0.0	0.0	0.0	0.0	0.0	0.0	0.0	0.0	0.0	0.0	0.0	0.0	0.0	0.0	0.0	0.0	0.0	0.0	0.0	0.0	0.0	0.0	0.0	0.0	0.0	0.0	0.0	0.0	0.0	0.0	0.0	0.0	0.0	0.0	0.0	0.0	0.0	0.0	0.0	0.0	0.0	0.0	0.0
be2a78e1632f109b09664053ecad96a8	AGCTCCAATAGCATATATTAAAGTTGTTGCAGTTAAAAAGCTCGTAGTTGGATTTTGATGTTACTTATTGTGACCCGCCTTGTATAAGGTGTGTTTGTTGTGATAAGTACATCTCCTTACTAGACTTTCATGGTTGCACTTAATTGAGTGACCATTTCATTCTGATTCGTTGGGGTGAGTGATGAGTAGACCTACTGGGTTTGAGATTGTGGACGAACTTCTTCGGAGGTTGGTTCTGCTTAGATTCAGTAACTATTCATTAGAAATCTAGTTCATTTACTTTGAGTAAATTAGAGTGTTCAAGGCAAGCAAATTTGTTTCTGCAATGAATACTATTAGCATGGGATAATGGAACAGGACACGTATTCTAGTTTTCCGTTGGTTTCTAGAATTTTTAGT…	Eukaryota; Amoebozoa; Lobosa; Discosea-Flabellinia; Dactylopodida; Paramoebidae; Neoparamoeba; Neoparamoeba_pemaquidensis	0.0	0.0	0.0	0.0	0.0	0.0	0.0	0.0	0.0	0.0	0.0	0.0	0.0	0.0	0.0	0.0	0.0	0.0	0.0	0.0	0.0	0.0	0.0	0.0	0.0	0.0	0.0	0.0	0.0	0.0	0.0	0.0	0.0	0.0	0.0	0.0	0.0	0.0	0.0	23.0	0.0	0.0	0.0	0.0	0.0	0.0	0.0
9c7d2a13003052fcb8dea64352bcd0f7	AGCTCCAATAGCGTATATTAATGTTGTTGCAGTTAAAAAGCTCGTAGTTGGATCTCGGGGCGTGGAGGCGTCGGTCCGCCGTGAAGGTGTGCACTGGCCCGCCCGCTCTTTCCTTGGGGACGTTCGCCATCGCCATTAATTTGGTGGTGGTATTCCGGCTTCGGCTGGTTTCGGCAGGCGGCACTTGTGTCGTCGGCTGGAGCGCCCCATCTTTTACCTTGAATAAATTAGAGTGTTCCAAGCAGGCATGTTCGCCGTGAATACATTAGCATGGGATAATGGAATAGGACTTTGGTGCTATTTCGTTGGTTTTCAGAACCAGAGTAATGATTAATAGGGACAGTTGGGGGCATTCGTATTTAGTTGTCAGAGGTGAAATTCTTGGATTTACGAAAGACG…	Eukaryota; Amoebozoa; Lobosa; Lobosa_X; Stygamoebida; Vermistella-lineage; Vermistella; Vermistella_sp.	0.0	0.0	0.0	0.0	0.0	0.0	0.0	0.0	0.0	0.0	0.0	16.0	0.0	0.0	0.0	0.0	0.0	0.0	0.0	0.0	0.0	0.0	0.0	0.0	0.0	0.0	0.0	0.0	0.0	0.0	0.0	0.0	0.0	0.0	0.0	0.0	0.0	0.0	0.0	0.0	0.0	0.0	0.0	0.0	0.0	0.0	0.0
c5b70b863036611ad3f92d843492214d	AGCTCCAATAGCATATATTAAAGTTGTTGCAGTTAAAAAGCTCGTAGTTGGATTTTGAAATGTTATAAAACAACCCGCTTTTGTAAGTGTGTTTTTGTTGTTTTATATCTTTCTCCTTACTAGACTTTCACTATTGTTCTTCATTGATCGATAGTTTCATCTCTCTTTTGAGGTGAGTGATGGTTAGACCTCTTGGGTTTAGGATTGTGGATGATTACTTCGGTGATTGTTCTGCTTAGATTCAAGAACTAGTCATTAGAAATCTAGTTCTTTTACTTTGAGTAAATTAGAGTGTTCAAGGCAAGCAAATTATTATTGTTGCAATGAATACTATTAGCATGGGATAATGGAACAGGACACGTATTCTAGTTTTCTGTTGGTTTCTAGAATTTTTTGGCC…	Eukaryota; Amoebozoa; Lobosa; Discosea-Flabellinia; Dactylopodida; Paramoebidae; Neoparamoeba; Neoparamoeba_branchiphila	0.0	0.0	0.0	0.0	0.0	0.0	0.0	0.0	0.0	0.0	0.0	0.0	0.0	0.0	0.0	0.0	0.0	0.0	0.0	0.0	0.0	0.0	0.0	0.0	0.0	0.0	0.0	0.0	0.0	0.0	0.0	0.0	0.0	0.0	0.0	0.0	0.0	0.0	0.0	0.0	0.0	0.0	0.0	54.0	0.0	0.0	0.0
eb32c1c4a2199bc6772d18a51a365c48	AGCTCCAATAGCGTATATTAATGTTGTTGCAGTTAAAAAGCTCGTAGTTGGATCTCGGGGCGTGGAGGCGTCGGTCCGCCGTGAAGGTGTGCACTGGCCCGCCCGCTCTTTCCTTGGGGACGTTCGCCATCGCCATTGATTTGGTGGTGGTATTCCGGCTTCGGCTGGTTTCGGATGAGTGCACCTGTGTATTCATTTGGAGCGCCCCATCTTTTACCTTGAATAAATTAGAGTGTTCCAAGCAGGCATGTTCGCCGTGAATACATTAGCATGGGATAATGGAATAGGACTTTGGTGCTATTTCGTTGGTTTTCAGAACCAGAGTAATGATTAATAGGGACAGTTGGGGGCATTCGTATTTAGTTGTCAGAGGTGAAATTCTTGGATTTACGAAAGACG…	Eukaryota; Amoebozoa; Lobosa; Lobosa_X; Stygamoebida; Vermistella-lineage; Vermistella; Vermistella_sp.	20.0	0.0	0.0	0.0	0.0	0.0	0.0	0.0	0.0	0.0	0.0	0.0	0.0	0.0	0.0	0.0	0.0	0.0	0.0	0.0	0.0	0.0	0.0	0.0	0.0	0.0	0.0	0.0	29.0	0.0	0.0	0.0	0.0	0.0	0.0	0.0	0.0	0.0	0.0	0.0	0.0	0.0	0.0	0.0	0.0	0.0	0.0
3dfaabe97ce96027510b3b33258ed96a	AGCTCCAATAGCATATATTAAAGTTGTTGCAGTTAAAAAGCTCGTAGTTGGATTTTGATGTTACTTTTCATAACCTGCCTTGTATAAGGTATGTTTGTTGTGATTTGTACATCTCCTTACTAGACTTTCATGATTACACTTAATTGAGTGATCATTTCATTCTGATTTATTGGGGTGAGTGATGAGTAGACCTACTGGGTTTGAGATTGTGGATGAACTTCTTCGGAGGTTGGTTCTGCTTGGATTCAGTAACTATTTATTAGAAATCTAGTTCATTTACTTTGAGTAAATTAGAGTGTTCAAGGCAAGCAAATTTGTTTCTGCAATGAATACTATTAGCATGGGATAATGGAACAGGACACGTATTCTAGTTTTCCGTTGGTTTCTAGAATTTTTAGT…	Eukaryota; Amoebozoa; Lobosa; Discosea-Flabellinia; Dactylopodida; Paramoebidae; Neoparamoeba; Neoparamoeba_pemaquidensis	0.0	0.0	0.0	0.0	0.0	0.0	0.0	0.0	0.0	0.0	0.0	0.0	0.0	0.0	0.0	98.0	0.0	0.0	0.0	0.0	0.0	0.0	0.0	0.0	0.0	0.0	0.0	0.0	0.0	0.0	0.0	0.0	0.0	18.0	0.0	0.0	0.0	0.0	0.0	0.0	0.0	0.0	0.0	0.0	0.0	0.0	0.0
804cd07f3a10a5f584cca4e6be838023	AGCTCCATCAGTGTATATTAACGTTGTTGCGGTTAAAAAGCTCGTAGTTGGATTTCGGAGTATGGGACTCAAGGCCAGTCAAATTGACTGTGCCCGAGGAACATCTCCTAGCTTAGGGTAACAGCCTCGCTTCCTTTGCGGGTTGCGGTGTGCAGTTCCCTATCATTTACTTTGATAAAATCAGAGTGTTCAAAGCAGGCGTCTTGCCTTGAATGTTGCCGCAAGGGATAATAGAATATGACTTCGGTCCTATTTTGTTGGTTTCTAGGGCTGAAGTAATGACTAATAGGGACAGTTGGGGGCGCTCGTATTGAGTTGTCAGAGGTGAAATTCTAGGATTTACTCAAGACGAACTACTGCGAAAGCATTCGCCAAGGATGTTTTCA	Eukaryota; Amoebozoa; Lobosa; Tubulinea; Nolandida; Nolandellidae; Nolandella; Nolandella_hibernica	0.0	0.0	0.0	0.0	234.0	0.0	0.0	0.0	0.0	0.0	0.0	0.0	0.0	0.0	0.0	0.0	0.0	0.0	0.0	0.0	0.0	0.0	0.0	0.0	0.0	0.0	0.0	0.0	0.0	0.0	0.0	0.0	0.0	0.0	0.0	0.0	0.0	0.0	0.0	0.0	0.0	0.0	0.0	0.0	0.0	0.0	0.0
aee175545de3995716bf89463f01863d	AGCTCCAATAGCGTATATTAATATTGTTGCAGTTAAAACGCTCGTAGTTGAATTTTGAATTAAATTAAAGTTTGGTTTTCTTGATTGATAACTACTTTGATTTATTCTTCCTACTAGTAACTCGATTCTGTTCTTAATTGAATGGAATAATATCTTTCGGGGTATCATTTGGTTTGTTTAGTTCCACTATTTAATCGTAAAGTGTAAAAACTTGAAAGTTAAATAAGTGGGGTTAATTAAATAGATTAAATGGAGTTCTAGTTCATTTACTTTGAGAAAATTAGAGTGTTCAAAGCAGTCTCTTGGGACTTTGTATATATTAGCATGGGATAATAAAATAGGATCTAATTATTCTATTTGTTGGTTTTAAATAATTAGATAATGATTAATAGGGACAGT…	Eukaryota; Amoebozoa; Lobosa; Discosea-Flabellinia; Vannellida; Vannellidae; Vannella; Vannella_plurinucleolus	0.0	0.0	0.0	0.0	0.0	0.0	0.0	0.0	0.0	0.0	0.0	0.0	0.0	0.0	0.0	0.0	0.0	0.0	0.0	0.0	0.0	0.0	0.0	0.0	0.0	0.0	0.0	0.0	0.0	0.0	0.0	0.0	0.0	0.0	0.0	0.0	0.0	0.0	0.0	0.0	15.0	0.0	0.0	0.0	0.0	0.0	0.0
8af4207a40ca0b346e1ee00dacd81c3c	AGCTCCAATAGCATATATTAAAGTTGTTGCAGTTAAAAAGCTCGTAGTTGGATTTTGATGTTTACTTTTCATGACCTGCCTTGTATAAGGTATGTTTGTTGTGATTAGTACATCTCCTTACTAGACTTTCATGATTACACTTAATTGAGTGATCATTTCATCTTGATTCGTTGGGGTGAGTGATGAGTAGACCTATTGGGTTCGAGATTGTGGATGAATTTCTTCGGAAGTTGGTTCTGCTTGGATTCAGTAACTATTCATTAGAAATCTAGTTCATTTACTTTGAGTAAATTAGAGTGTTCAAGGCAAGCAAATTTGTTTCTGCAATGAATACTATTAGCATGGGATAATGGAACAGGACACGTATTCTAGTTTTCCGTTGGTTTCTAGAATTTTTAG…	Eukaryota; Amoebozoa; Lobosa; Discosea-Flabellinia; Dactylopodida; Paramoebidae; Neoparamoeba; Neoparamoeba_pemaquidensis	0.0	0.0	0.0	0.0	0.0	0.0	0.0	0.0	0.0	0.0	0.0	18.0	0.0	0.0	0.0	0.0	0.0	0.0	0.0	0.0	0.0	0.0	0.0	0.0	0.0	0.0	0.0	0.0	0.0	0.0	0.0	0.0	0.0	0.0	0.0	0.0	0.0	0.0	0.0	0.0	0.0	0.0	0.0	0.0	0.0	0.0	0.0
a78c3a0a29860047ec6648ab71c8e14b	AGCTCCAATAGCATATATTAAAGTTGTTGCAGTTAAAAAGCTCGTAGTTGGATTTTGATGTTATTTATTATGACCCGCCTTGTATAAGGTGTGTTTGTTGTGATAAGTACATCTCCTTACTAGACTTTCATGATTGCACTTTATTGAGTGATCATTTCATTCTGATTCGTTAGGGTGAGTGATGAGTAGACCTACTGGGTTTGAGATTGTGGATGAACTTCTTCGGAGGTTGGTTCTGCTTAGATTCAGTAACTATTCATTAGAAATCTAGTTCATTTACTTTGAGTAAATTAGAGTGTTCAAGGCAAGCAAATTTGTTTCTGCAATGAATACTATTAGCATGGGATAATGGAACAGGACACGTATTCTAGTTTTCCGTTGGTTTCTAGAATTTTTAGT…	Eukaryota; Amoebozoa; Lobosa; Discosea-Flabellinia; Dactylopodida; Paramoebidae; Neoparamoeba; Neoparamoeba_pemaquidensis	0.0	0.0	0.0	0.0	0.0	0.0	0.0	0.0	0.0	0.0	0.0	0.0	0.0	0.0	0.0	0.0	0.0	0.0	0.0	0.0	0.0	0.0	0.0	0.0	0.0	0.0	0.0	0.0	0.0	0.0	0.0	0.0	0.0	0.0	0.0	0.0	0.0	0.0	0.0	28.0	0.0	0.0	0.0	0.0	0.0	0.0	0.0
0c324dba2e56a6f9e1bfb7b621bd4c34	AGCTCCAATAGCATATATTAAAGTTGTTGCAGTTAAAAAGCTCGTAGTTGGATTTTGATGTTGTGTATGATGACCCGCCTGTATAGGTGTGTTGTTGTTATACACACATCTCCTTACTAGACTTTCATGATTGTACTTAATTGTGTGATCATTGTATCTCGGTTCGCTGGGGTGCGTGGTAAGAGGACCTATTGGGTTTGAGATTGTGGACGAATTTCTTCGGAGGTTGGTTCTGCTTGGATTCAGTAACCTTTTACTAGAAATCTAGTTCATTTACTTTGAGTAAATTAGAGTGTTCAAGGCAAGCAAACTTGTTTCTGCAATGAATACTATTAGCATGGGATAATGGAACAGGACACGTATTCTAGTTTTCCGTTGGTTTCTAGAATTTTTGTACCC…	Eukaryota; Amoebozoa; Lobosa; Discosea-Flabellinia; Dactylopodida; Paramoebidae; Neoparamoeba; Neoparamoeba_aestuarina	29.0	0.0	0.0	0.0	0.0	0.0	0.0	0.0	0.0	0.0	0.0	0.0	0.0	0.0	0.0	0.0	0.0	0.0	0.0	0.0	0.0	0.0	0.0	0.0	0.0	0.0	0.0	0.0	0.0	0.0	0.0	0.0	0.0	0.0	0.0	0.0	0.0	0.0	0.0	0.0	0.0	0.0	0.0	0.0	0.0	0.0	0.0
31ecd11bad608bd48405f5423132c992	AGCTCCAATAGCATATATTAAAGTTGTTGCAGTTAAAAAGCTCGTAGTTGGATTTTGAAATGTTATAAAACAACCCGCTTTTGTAAGTGTGTTTTTGTTGTTTTATATCTTTCTCCTTACTAGACTTTCACTATTGTTCTTCATTGATCGATAGTTTCATCTCTCTTTTGGGGTGAGTGATGGTTAGACCTCTTGGGTTTAGGATTGTGGATGATTGCTTCGGTGATTGTTCTGCTTAGATTCAAGAACTGATCATTAGAAATCTAGTTCTTTTACTTTGAGTAAATTAGAGTGTTCAAGGCAAGCAAATTATTATTGTTGCAATGAATACTATTAGCATGGGATAATGGAACAGGACACGTATTCTAGTTTTCTGTTGGTTTCTAGAATTTTTTGGCT…	Eukaryota; Amoebozoa; Lobosa; Discosea-Flabellinia; Dactylopodida; Paramoebidae; Neoparamoeba; Neoparamoeba_branchiphila	0.0	0.0	0.0	0.0	0.0	0.0	0.0	0.0	0.0	0.0	0.0	0.0	0.0	0.0	0.0	0.0	0.0	0.0	0.0	0.0	0.0	0.0	0.0	0.0	0.0	0.0	0.0	0.0	0.0	0.0	0.0	0.0	0.0	0.0	0.0	0.0	0.0	0.0	0.0	0.0	0.0	0.0	0.0	66.0	0.0	0.0	0.0
3d4f039e75349c9fda932060a887604b	AGCTCCAATAGCATATATTAAAGTTGTTGCAGTTAAAAAGCTCGTAGTTGGATTTTGAAATGTTATAAAACAACCCGCTTTTGTAAGTGTGTTTTTGTTGTTTTATATCTTTCTCCTTACTAGACTTTCACTATTGTTCTTCATTGATTGATAGTTTCATCTCTTTTTTGGGGTGAGTGATGGTTGGACCTCTTGGGTTTAGGATTGTGGATGATTGCTTCGGTGATTGTTCTGCTTAGATTCAAGAACTGATCATTAGAAATCTAGTTCTTTTACTTTGAGTAAATTAGAGTGTTCAAGGCAAGCAAATTATTATTGTTGCAATGAATACTATTAGCATGGGATAATGGAACAGGACACGTATTCTAGTTTTCTGTTGGTTTCTAGAATTTTTTGGCT…	Eukaryota; Amoebozoa; Lobosa; Discosea-Flabellinia; Dactylopodida; Paramoebidae; Neoparamoeba; Neoparamoeba_branchiphila	0.0	0.0	0.0	0.0	0.0	0.0	0.0	0.0	0.0	0.0	0.0	0.0	0.0	0.0	0.0	0.0	0.0	0.0	0.0	0.0	0.0	0.0	0.0	0.0	0.0	0.0	0.0	0.0	0.0	0.0	0.0	0.0	0.0	0.0	0.0	0.0	0.0	0.0	0.0	0.0	0.0	0.0	0.0	66.0	0.0	0.0	0.0
65a50197ff043862fa2fa5a669fbca02	AGCTCCAATAGCATATATTAAAGTTGTTGCAGTTAAAAAGCTCGTAGTTGGATTTTGATGTTACTTTTCATAATCTGCCTTGTATAAGGTATGTTTGTTGTGATTAGTTCATCTCCTTACTAGACTTTCATGATTGCACTTAATTGAGTGATCATTTCATCTTGATTCGTTGGGGTGAGTGATGAGTAGACCTACTGGATTCGAGATTGTGGATGAACTTCTTCGGAGGTTGGTTCTGCTTGGATTCAGTAACTATTCATTAGAAATCTAGTTCATTTACTTTGAGTAAATTAGAGTGTTCAAGGCAAGCAAATTTGTTTCTGCAATGAATACTATTAGCATGGGATAATGGAACAGGACACGTATTCTAGTTTTCCGTTGGTTTCTAGAATTTTTAGT…	Eukaryota; Amoebozoa; Lobosa; Discosea-Flabellinia; Dactylopodida; Paramoebidae; Neoparamoeba; Neoparamoeba_pemaquidensis	20.0	0.0	0.0	0.0	0.0	0.0	0.0	0.0	0.0	0.0	0.0	0.0	0.0	0.0	0.0	0.0	0.0	20.0	0.0	0.0	0.0	0.0	0.0	0.0	0.0	0.0	0.0	0.0	0.0	0.0	0.0	0.0	0.0	0.0	0.0	0.0	0.0	0.0	0.0	0.0	0.0	0.0	0.0	0.0	0.0	0.0	0.0
bc964c25cfbe32c7e28aefd3a20eff07	AGCTCCAATAGCATATATTAAAGTTGTTGCAGTTAAAAAGCTCGTAGTTGGATTTTGAAATGTTATAAAACAACCCGCTTTTGTAAGTGTGTTTTTGTTGTTTTATATCTTTCTCCTTACTAGACTTTCACTATTGTTCTTCATTGATCGATAGTTTCATCTCTTTTTTGAGGTGAGTGATGGTTGGACCTCTTGGGTTTAGGATTGTGGATGATTGCTTCGGTGATTGTTCTGCTTAGATTCAAGAACTAATCATTAGAAATCTAGTTCTTTTACTTTGAGTAAATTAGAGTGTTCAAGGCAAGCAAATTATTATTGTTGCAATGAATACTATTAGCATGGGATAATGGAACAGGACACGTATTCTAGTTTTCTGTTGGTTTCTAGAATTTTTTGGCT…	Eukaryota; Amoebozoa; Lobosa; Discosea-Flabellinia; Dactylopodida; Paramoebidae; Neoparamoeba; Neoparamoeba_branchiphila	0.0	0.0	0.0	0.0	0.0	0.0	0.0	0.0	0.0	0.0	0.0	0.0	0.0	0.0	0.0	0.0	0.0	0.0	0.0	0.0	0.0	0.0	0.0	0.0	0.0	0.0	0.0	0.0	0.0	0.0	0.0	0.0	0.0	0.0	0.0	0.0	0.0	0.0	0.0	0.0	0.0	0.0	0.0	20.0	0.0	0.0	0.0
7edd24eab1f6ff7a8bb2e5ea7fece09c	AGCTCCAATAGTGTATATTAAAGTTGCTGCAGTTAAAAAGCTCGTAGTTGGATGTCGGTTATTGCAAGAAGTGTCTACATTTTATATGTACGTACATGACTTCAATACCTTCTTTCAGTTTGTAAATCTAATTTGCAACTGATATTTTACTTTGAGAAAATTAGAGTGTTCAAAGCAGGCGTAACAATGCCTTTGAATATATTAGCATGGGATAATGAAATAAGACTTTTTGCCTTATTCTCGTTGGTTCTTTGGGCTAAAGTAATGATTAATAGGGACAGTTGGGGTTATCTGTATTTGATCGCCAGAGGTGAAATTCTAAGACTGATCAAAGACAAACTAGTGCGAAAGCATTTAACAAGGATGTTTTCA	Eukaryota; Amoebozoa; Lobosa; Tubulinea; Leptomyxida; Flabellulidae; Flabellulidae_X; Flabellulidae_X_sp.	0.0	0.0	0.0	0.0	0.0	0.0	0.0	0.0	0.0	0.0	0.0	0.0	0.0	0.0	0.0	0.0	0.0	42.0	0.0	0.0	0.0	0.0	0.0	0.0	0.0	0.0	0.0	0.0	0.0	0.0	0.0	0.0	0.0	0.0	0.0	0.0	0.0	0.0	0.0	0.0	0.0	0.0	0.0	0.0	0.0	0.0	0.0
37fdd647e5f05a13b70a6d8bad77ab0f	AGCTCCAATAGCGTATATTAATGTTGTTGCAGTTAAAAAGCTCGTAGTTGGATCTCGGAGCGTTTTGGAGGCGTCGGTCCGCCGTGAAGGTGTGCACTGGCCCTCTCGCTCTTTCCTTGGGGACATTCGTCACGATTATTAATTTAGTTGTGATATTCCACTTTCGGGTGGTTTTGCGCCTGCTTCGGCTTGCGTAGAGTGCCTCATCGTTTACCTTGAATAAATTAGAGTGTTCCAAGCAGGCATGTTCGCCTTGAATACATTAGCATGGGATAATGGAGTAGGACTTTGGTTCTATTTCGTTGGTTTTCAGAGCCAGAGTAATGATTAATAGGGACAGTTGGGGGCATTCGTATTTAATTGTCAGAGGTGAAATTCTTGGATTTATGAAAGACGAAC…	Eukaryota; Amoebozoa; Lobosa; Lobosa_X; Stygamoebida; Vermistella-lineage; Vermistella; Vermistella_sp.	0.0	0.0	0.0	0.0	0.0	0.0	0.0	0.0	0.0	0.0	0.0	0.0	0.0	0.0	1060.0	0.0	286.0	0.0	0.0	0.0	0.0	0.0	93.0	0.0	0.0	0.0	0.0	0.0	44.0	0.0	0.0	0.0	0.0	0.0	0.0	0.0	0.0	0.0	0.0	0.0	0.0	0.0	0.0	0.0	0.0	0.0	0.0
e09c54087eab5068588aacd6c0e57081	AGCTCCAATAGCATATATTAAAGTTGTTGCAGTTAAAAAGCTCGTAGTTGGATTTTGATGTTATTTATTATGACCCGCCTTGTATAAGGTGTGTTTGTTGTGATAAGTACATCTCCTTACTAGACTTTCATGATTGCACTTTATTGAGTGATCATTTCATTCTGATTCGTTAGGGTGAGTGATGAGTAGACCTACTGGGTTTGAGATTGTGGATGAACTTCTTCGGAGGTTGGTTCTGCTTAGATTCAGTAACTATTCATTAGAAATCTAGTTCATTTACTTTGAGTAAATTAGAGTGTTCAAGGCAAGCAAATTTGTTTCTGCAATGAATACTATTAGCATGGGATAATGGAACAGGACACGTATTCTAGTTTTCCGTTGGTTTCTAGAATTTTTAGT…	Eukaryota; Amoebozoa; Lobosa; Discosea-Flabellinia; Dactylopodida; Paramoebidae; Neoparamoeba; Neoparamoeba_pemaquidensis	0.0	0.0	0.0	0.0	0.0	0.0	0.0	0.0	0.0	0.0	0.0	0.0	0.0	0.0	0.0	0.0	0.0	0.0	0.0	0.0	0.0	0.0	0.0	0.0	0.0	0.0	0.0	0.0	0.0	0.0	0.0	0.0	0.0	0.0	0.0	0.0	0.0	0.0	0.0	17.0	0.0	0.0	0.0	0.0	0.0	0.0	0.0
c2385d3afad11f0d369616630fe119d0	AGCTCCATCAGTGTATATTAACGTTGTTGCGGTTAAAAAGCTCGTAGTTGGATTTCGGAGAGCGAAGGTCAAGACCCATCGAATCGGTGTGGTCCGACAATCGCCTCCTAGCTTAGGGTAACAGCCTCTCTTCCTTTACGGGTTGGGATGTGCCGTTCCCTATCATTTACTTTGATAAAATCAGAGTGTTCAAAGCAGGCGTCACTTGCCTTGAATGTTGCCGCAAGGGATAATAGAATATGACTTTGGTCTTATTTTGTTGGTTTCTAGGGCTGAAGTAATGACTAATAGGGACAGTTGGGGGCGCTCGTATTGAGTTGTCAGAGGTGAAATTCTAGGATTTACTCAAGACGGACTACTGCGAAAGCATTCGCCAAGGATGTTTTCA	Eukaryota; Amoebozoa; Lobosa; Tubulinea	0.0	0.0	0.0	0.0	0.0	0.0	0.0	0.0	0.0	156.0	0.0	0.0	0.0	496.0	41.0	0.0	50.0	0.0	0.0	0.0	0.0	0.0	0.0	0.0	0.0	0.0	0.0	0.0	0.0	0.0	0.0	0.0	0.0	0.0	0.0	0.0	0.0	0.0	0.0	0.0	0.0	0.0	0.0	0.0	0.0	0.0	0.0
53fabecce901ce7f622ad45173a5efe3	AGCTCCAATAGCGTATATTAATGTTGTTGCAGTTAAAAAGCTCGTAGTTGGATCTCGGGGCGTGGAGGCGTCGGTCCGCCGTGAAGGTGTGCACTGGCCCGCCCGCTCTTTCCTTGGGGACGTTCGCCCTCGCCATTAATTTGGCGGTGGTATTCCGGCTTCGGCTGGTTTCGGCGCGGTGCACTCGTGTGCCGCGTTGGAGCGCCCCATCTTTTACCTTGAATAAATTAGAGTGTTCCAAGCAGGCATGTTCGCCGTGAATACATTAGCATGGGATAATGGAATAGGACTTTGGTGCTATTTCGTTGGTTTTCAGAACCAGAGTAATGATTAATAGGGACAGTTGGGGGCATTCGTATTTAGTTGTCAGAGGTGAAATTCTTGGATTTACGAAAGACG…	Eukaryota; Amoebozoa; Lobosa; Lobosa_X; Stygamoebida; Vermistella-lineage; Vermistella; Vermistella_sp.	0.0	0.0	0.0	0.0	0.0	0.0	0.0	0.0	0.0	0.0	0.0	0.0	0.0	0.0	0.0	0.0	0.0	0.0	0.0	0.0	0.0	0.0	0.0	0.0	0.0	0.0	0.0	0.0	0.0	0.0	0.0	0.0	0.0	0.0	0.0	0.0	0.0	0.0	0.0	0.0	0.0	0.0	0.0	0.0	0.0	200.0	0.0
915c04f086425f4a977e033fde518e64	AGCTCCAATAGCATATATTAAAGTTGTTGCAGTTAAAAAGCTCGTAGTTGGATTTTGATGTTACTTTTCATAACCTGCCTTGTATTAGGTATGTTTGTTGTGATTTGTACATCTCCTTACTAGACTTTCATGATTGCACTTAATTGAGTGATCATTTCATTCTGATTTATTGGGGTGAGTGATGAGTAGACCTACTGGGTTTGAGATTGTGGATGAACTTCTTCGGAGGTTGGTTCTGCTTGGATTCAGTAACTATTTATTAGAAATCTAGTTCATTTACTTTGAGTAAATTAGAGTGTTCAAGGCAAGCAAATTTGTTTCTGCAATGAATACTATTAGCATGGGATAATGGAACAGGACACGTATTCTAGTTTTCCGTTGGTTTCTAGAATTTTTAGT…	Eukaryota; Amoebozoa; Lobosa; Discosea-Flabellinia; Dactylopodida; Paramoebidae; Neoparamoeba; Neoparamoeba_pemaquidensis	0.0	0.0	0.0	0.0	0.0	0.0	0.0	0.0	0.0	0.0	0.0	0.0	0.0	0.0	0.0	0.0	0.0	0.0	0.0	0.0	0.0	0.0	0.0	0.0	0.0	0.0	0.0	0.0	0.0	0.0	0.0	0.0	0.0	0.0	0.0	0.0	0.0	16.0	0.0	0.0	0.0	0.0	0.0	0.0	0.0	0.0	0.0
f5dbcc7ad23e547f0ac5fde9d5439f21	AGCTCCAATAGCATATATTAAAGTTGTTGCAGTTAAAAAGCTCGTAGTTGGATTTTGATGTTACTTATTATGACCCGCCTTGTATAAGGTGTGTTTGTTGTGATAAGTACATCTCCTTACTAGACTTTCATGATTGCACTTAATTGAGTGATCATTTCATTCTGATTCGTTGGGGTGAGTGATGAGTAGACCTACTGGGTTTGAGATTGTGGACGAACTTCTTCGGAGGTTGGTTCTGCTTAGATTCAGTAACTATTCATTAGAAATCTAGTTCATTTACTTTGAGTAAATTAGAGTGTTCAAGGCAAGCAAATTTGTTTCTGCAATGAATACTATTAGCATGGGATAATGGAACAGGACACGTATTCTAGTTTTCCGTTGGTTTCTAGAATTTTTAGT…	Eukaryota; Amoebozoa; Lobosa; Discosea-Flabellinia; Dactylopodida; Paramoebidae; Neoparamoeba; Neoparamoeba_pemaquidensis	0.0	0.0	0.0	0.0	0.0	0.0	0.0	55.0	0.0	0.0	0.0	0.0	0.0	0.0	0.0	0.0	0.0	0.0	0.0	0.0	0.0	0.0	0.0	0.0	0.0	0.0	0.0	0.0	0.0	0.0	0.0	0.0	0.0	0.0	0.0	0.0	0.0	0.0	0.0	0.0	0.0	9.0	0.0	0.0	0.0	0.0	0.0
439d70ff667dfb2f9ad7122eaeb9234c	AGCTCCATCAGTGTATATTAAAGTTGTTGCGGTTAAAAAGCTCGTAGTTGGATTTAGGATTGAGGAATGTCAAGATCAGTCGAAATGACTTGATCCGATGATCCCATCCATAATATTAGGGTAATAGCTCTTGGGATTTTTACGAATCTCGGGATGTTTTCTATTCTCTATCATTTACTTTGATAAAATCAGAGTGTTCAAAGCAGGCGTCACTTGCCTTGAATGTTGCCGCAAGGGATAATAGAATATGACTTTGGTCTTATTTTGTTGGTTTCTAGGGCTAAAGTAATGACTAATAGGGACAGTTGGGGGCGCTCGTATTGAGTTGTCAGAGGTGAAATTCTAGGATTTACTCAAGACGAACTAGTGCGAAAGCATTCGCCAAGGATGTTTTCA	Eukaryota; Amoebozoa; Lobosa; Tubulinea	0.0	0.0	0.0	0.0	0.0	0.0	0.0	0.0	0.0	0.0	0.0	0.0	0.0	0.0	0.0	0.0	0.0	0.0	0.0	0.0	0.0	0.0	0.0	0.0	0.0	0.0	0.0	0.0	0.0	0.0	0.0	0.0	0.0	0.0	0.0	0.0	0.0	0.0	0.0	0.0	0.0	0.0	0.0	0.0	0.0	0.0	0.0
0788c397ec672ca81f7fe01851ff9a2b	AGCTCCAATAGCATATATTAAAGTTGTTGCAGTTAAAAAGCTCGTAGTTGGATTTTGATGTTACTTTTCATAACCTGCCTTGTATAAGGTATGTTTGTTGTGATTCGTACATCTCCTTACTAGACTTTCATGATTACACTTAATTGAGTGATCATTTCATCTTGATTTATTGGGGTGAGTGATGAGTAGACCTACTGGGTTTGAGATTGTGGATGAACTTCTTCGGAGGTTGGTTCTGCTTGGATTCAGTAACTATTTATTAGAAATCTAGTTCATTTACTTTGAGTAAATTAGAGTGTTCAAGGCAAGCAAATTTGTTTCTGCAATGAATACTATTAGCATGGGATAATGGAACAGGACACGTATTCTAGTTTTCCGTTGGTTTCTAGAATTTTTAGT…	Eukaryota; Amoebozoa; Lobosa; Discosea-Flabellinia; Dactylopodida; Paramoebidae; Neoparamoeba; Neoparamoeba_pemaquidensis	0.0	0.0	0.0	0.0	0.0	0.0	0.0	0.0	0.0	0.0	0.0	0.0	0.0	0.0	0.0	0.0	0.0	0.0	0.0	0.0	0.0	0.0	0.0	0.0	0.0	0.0	0.0	0.0	0.0	0.0	0.0	0.0	0.0	0.0	0.0	0.0	0.0	0.0	0.0	0.0	0.0	30.0	0.0	0.0	0.0	0.0	0.0
8bb453143af1030b1d5b0474c601c976	AGCTCCAATAGCATATATTAAAGTTGTTGCAGTTAAAAAGCTCGTAGTTGGATTTTGATGTTACTTATTATGACCCGCCTTGTATAAGGTGTGTTTGTTGTGATAAGTACATCTCCTTACTAGACTTTCATGATTGCACTTAATTGAGTGATCATTTCATTCTGATTCGTTGGGGTGAGTGATGAGTAGACCTACTGGGTTTGAGATTGTGGACGAACTTCTTCGGAGGTTGGTTCTGCTTAGATTCAGTAACTATTCATTAGAAATCTAGTTCATTTACTTTGAGTAAATTAGAGTGTTCAAGGCAAGCAAATTTGTTTCTGCAATGAATACTATTAGCATGGGATAATGGAACAGGACACGTATTCTAGTTTTCCGTTGGTTTCTAGAATTTTTAGT…	Eukaryota; Amoebozoa; Lobosa; Discosea-Flabellinia; Dactylopodida; Paramoebidae; Neoparamoeba; Neoparamoeba_pemaquidensis	0.0	0.0	0.0	0.0	0.0	43.0	0.0	20.0	0.0	0.0	0.0	6.0	0.0	0.0	0.0	0.0	0.0	0.0	0.0	0.0	0.0	0.0	0.0	0.0	0.0	0.0	0.0	0.0	0.0	0.0	0.0	0.0	0.0	0.0	0.0	0.0	0.0	0.0	0.0	0.0	0.0	0.0	0.0	0.0	0.0	0.0	0.0
088c10e401283786a9b751c76d1f6eee	AGCTCCAATAGCATATATTAAAGTTGTTGCAGTTAAAAAGCTCGTAGTTGGATTTTGATGTTACTTTTCATAACCTGCCTTGTATAAGGTATGTTTGTTGTGATTAGTTCATCTCCTTACTAGACTTTCATGATTGCACTTAATTGAGTGATCATTTCATTCTGATTTATTGGGGTGAGTGATGAGTAGACCTACTGGGTTTGAGATTGTGGATGAACTTCTTCGGAGGTTGGTTCTGCTTGGATTCAGTAACTATTCATTAGAAATCTAGTTCATTTACTTTGAGTAAATTAGAGTGTTCAAGGCAAGCAAATTTGTTTCTGCAATGAATACTATTAGCATGGGATAATGGAACAGGACACGTATTCTAGTTTTCCGTTGGTTTCTAGAATTTTTAGT…	Eukaryota; Amoebozoa; Lobosa; Discosea-Flabellinia; Dactylopodida; Paramoebidae; Neoparamoeba; Neoparamoeba_pemaquidensis	0.0	0.0	0.0	0.0	0.0	0.0	0.0	0.0	0.0	0.0	0.0	54.0	0.0	0.0	0.0	0.0	0.0	0.0	0.0	0.0	0.0	0.0	0.0	0.0	0.0	0.0	0.0	0.0	0.0	0.0	0.0	0.0	0.0	0.0	0.0	0.0	0.0	0.0	0.0	0.0	0.0	0.0	0.0	0.0	0.0	0.0	0.0
57cff2d9fd25fb072c1917bde88ff97b	AGCTCCATCAGTGTATATTAACGTTGTTGCGGTTAAAAAGCTCGTAGTTGGATTTCGGAGTATGGAACTCAAGGCCAGTCAAATTGGCTTGGCCCGAGGAACATCTCCTAGCTTAGGGTAACAGCCTCGCTTCCTTTGCGGGTTGCGATGTGCCGTTCCCTATCATTTACTTTGATAAAATCAGAGTGTTCAAAGCAGGCGTCTTGCCTTGAATGTTGCCGCAAGGGATAATAGAATATGACTTCGGTCCTATTTTGTTGGTTTCTAGGGCTGAAGTAATGACTAATAGGGACAGTTGGGGGCGCTCGTATTGAGTTGTCAGAGGTGAAATTCTAGGATTTACTCAAGACGAACTACTGCGAAAGCATTCGCCAAGGATGTTTTCA	Eukaryota; Amoebozoa; Lobosa; Tubulinea; Nolandida; Nolandellidae; Nolandella	0.0	0.0	0.0	0.0	221.0	0.0	0.0	0.0	0.0	0.0	0.0	0.0	0.0	0.0	0.0	0.0	0.0	0.0	0.0	0.0	0.0	0.0	0.0	0.0	0.0	0.0	0.0	0.0	0.0	0.0	0.0	0.0	0.0	0.0	0.0	0.0	0.0	0.0	0.0	0.0	0.0	0.0	0.0	0.0	0.0	0.0	0.0
924952d559978c231b5c099928bfb974	AGCTCCAATAGCATATATTAAAGTTGTTGCAGTTAAAAAGCTCGTAGTTGGATTTTGATGTTACTTTTTATGACCCACCTTGTACAAGGTGTTGTTTGTTGTGATAAGTACATCTCCTTACTAGACTTTCATGATTGCACTTAATTGAGTGATCATTTCATTCTAATTCGTTAGGATGAGTGATGAGTAGACCTATTGGATTTCGGATTGTGGACGAATTTCTTTGGAGGTTGGTTCTGCTTAGATTCAATAACTATTCATTAGAAATCTAGTTCATTTACTTTGAGTAAATTAGAGTGTTCAAGGCAAGCAAATTTGTTTCTGCAATGAATACTATTAGCATGGGATAATGGAACAGGACACGTATTCTAGTTTTCCGTTGGTTTCTAGAATTTTTAG…	Eukaryota; Amoebozoa; Lobosa; Discosea-Flabellinia; Dactylopodida; Paramoebidae; Neoparamoeba; Neoparamoeba_pemaquidensis	29.0	0.0	0.0	0.0	0.0	0.0	0.0	0.0	0.0	0.0	0.0	0.0	0.0	0.0	0.0	0.0	0.0	0.0	0.0	0.0	0.0	0.0	0.0	0.0	0.0	0.0	0.0	0.0	0.0	0.0	0.0	0.0	0.0	0.0	0.0	0.0	0.0	0.0	0.0	0.0	0.0	0.0	0.0	0.0	0.0	0.0	0.0
f78c095aeda835322eb2bf3ba2139997	AGCTCCAATAGCATATATTAAAGTTGTTGCAGTTAAAAAGCTCGTAGTTGGATTTTGATGTTATTTATTATGACCCGCCTTGTATAAGGTGTGTTTGTTGTGATAAGTACATCTCCTTACTAGACTTTCATGATTGCACTTTATTGAGTGATCATTTCATTCTGATTCGTTAGGGTGAGTGATGAGTAGACCTACTGGGTTTGAGATTGTGGATGAACTTCTTCGGAAGTTGGTTCTGCTTAGATTCAGTAACTATTCATTAGAAATCTAGTTCATTTACTTTGAGTAAATTAGAGTGTTCAAGGCAAGCAAATTTGTTTCTGCAATGAATACTATTAGCATGGGATAATGGAACAGGACACGTATTCTAGTTTTCCGTTGGTTTCTAGAATTTTTAGT…	Eukaryota; Amoebozoa; Lobosa; Discosea-Flabellinia; Dactylopodida; Paramoebidae; Neoparamoeba; Neoparamoeba_pemaquidensis	0.0	0.0	0.0	0.0	0.0	0.0	0.0	0.0	0.0	0.0	0.0	0.0	0.0	0.0	0.0	0.0	0.0	22.0	0.0	0.0	0.0	0.0	0.0	0.0	0.0	0.0	0.0	0.0	0.0	0.0	0.0	0.0	0.0	0.0	0.0	18.0	0.0	0.0	0.0	0.0	0.0	0.0	0.0	0.0	0.0	0.0	0.0
42b518eb3f52cd24c436ccb976b3d79e	AGCTCCAATAGCATATATTAAAGTTGTTGCAGTTAAAAAGCTCGTAGTTGGATTTTGATGTTATTTATTATGACCCGCCTTGTATAAGGTGTGTTTGTTGTGATAAGTACATCTCCTTACTAGACTTTCATGATTGCACTTAATTGAGTGATCATTTCATTCTGATTCGTTGGGGTGAGTGATGAGTAGACCTACTGGGTTTGAGATTGTGGACGAACTTCTTCGGAGGTTGGTTCTGCTTAGATTCAGTAACTATTCATTAGAAATCTAGTTCATTTACTTTGAGTAAATTAGAGTGTTCAAGGCAAGCAAATTTGTTTCTGCAATGAATACTATTAGCATGGGATAATGGAACAGGACACGTATTCTAGTTTTCCGTTGGTTTCTAGAATTTTTAGT…	Eukaryota; Amoebozoa; Lobosa; Discosea-Flabellinia; Dactylopodida; Paramoebidae; Neoparamoeba; Neoparamoeba_pemaquidensis	0.0	0.0	0.0	0.0	0.0	0.0	0.0	0.0	0.0	0.0	0.0	0.0	0.0	0.0	0.0	0.0	0.0	0.0	0.0	0.0	0.0	0.0	0.0	0.0	0.0	0.0	0.0	0.0	0.0	0.0	0.0	0.0	0.0	0.0	0.0	0.0	0.0	0.0	0.0	0.0	0.0	0.0	0.0	0.0	0.0	0.0	0.0
0532218e89884dfde3193606b47b77ba	AGCTCCAATAGCATATATTAAAGTTGTTGCAGTTAAAAAGCTCGTAGTTGGATTTTGATGTTACTTTTTATGACCCGCCTTGTATAAGGTGTGTTTGTTGTGATAAGTACATCTCCTTACTAGACTTTCATGATTGCACTTCATTGAGTGATCATTTCATTCTGATTCGTTGGGGTGAGTGATGAGTAGACCTACTGGGTTTGAGATTGTGGACGAACTTCTTCGGAGGTTGGTTCTGCTTAGATTCAGTAACTATTCATTAGAAATCTAGTTCATTTACTTTGAGTAAATTAGAGTGTTCAAGGCAAGCAAATTTGTTTCTGCAATGAATACTATTAGCATGGGATAATGGAACAGGACACGTATTCTAGTTTTCCGTTGGTTTCTAGAATTTTTAGT…	Eukaryota; Amoebozoa; Lobosa; Discosea-Flabellinia; Dactylopodida; Paramoebidae; Neoparamoeba; Neoparamoeba_pemaquidensis	0.0	0.0	0.0	0.0	0.0	0.0	0.0	0.0	0.0	0.0	0.0	0.0	0.0	0.0	0.0	0.0	0.0	0.0	0.0	0.0	0.0	0.0	0.0	0.0	0.0	73.0	0.0	0.0	0.0	0.0	0.0	0.0	0.0	0.0	0.0	0.0	0.0	0.0	0.0	0.0	0.0	0.0	0.0	0.0	0.0	0.0	0.0
[truncated: 10 more columns]
