# Supplementary material for: Diversity and varying predation capacities of culturable Amoebozoae against opportunistic vibrios in contrasting Mediterranean coastal environments
Source: Microbiol Spectr. 2026 Jan 22;14(3):e01138-25. doi: 10.1128/spectrum.01138-25 (PMC12955452; doi:10.1128/spectrum.01138-25)
Supplement: Table S4 — ANCOM data. [file spectrum.01138-25-s0003.xlsx]

## Sheet: Table S4 - Fractions
Table S4. Ancom analysis of Amoebozoa families that harbor an uneven distribution between sediment and water samples
Ancom analysis				Percent-abundances-Ancom-fraction
	W	Reject null hypothesis		Percentile	0.0	25.0	50.0	75.0	100.0	0.0	25.0	50.0	75.0	100.0
Eukaryota;Amoebozoa;Lobosa;Discosea-Flabellinia;Dactylopodida;Paramoebidae	16	True		Group	Sediment	Sediment	Sediment	Sediment	Sediment	Water	Water	Water	Water	Water
Eukaryota;Amoebozoa;Lobosa;Discosea-Flabellinia;Vannellida;Vannellidae	14	True		Eukaryota;Amoebozoa;Amoebozoa_X;Amoebozoa_XX;UI13E03-lineage;UI13E03-lineage_X	1.0	1.0	1.0	1.0	44.0	1.0	1.0	1.0	1.0	15.0
Eukaryota;Amoebozoa;Lobosa;Discosea-Flabellinia;Dactylopodida;Vexilliferidae	11	False		Eukaryota;Amoebozoa;Breviatea;Breviatea_X;Breviatea_XX;Subulatomonas-lineage	1.0	1.0	1.0	1.0	34.0	1.0	1.0	1.0	1.0	1.0
Eukaryota;Amoebozoa;Lobosa;Tubulinea;Leptomyxida;Flabellulidae	10	False		Eukaryota;Amoebozoa;Lobosa;Discosea-Flabellinia;Dactylopodida;Paramoebidae	1.0	44.0	238.0	572.0	2705.0	1.0	1.0	1.0	1.0	20.0
Eukaryota;Amoebozoa;Lobosa;Tubulinea;Tubulinea_X;Tubulinea_XX	10	False		Eukaryota;Amoebozoa;Lobosa;Discosea-Flabellinia;Dactylopodida;Vexilliferidae	1.0	1.0	13.0	81.0	2624.0	1.0	1.0	1.0	1.0	109.0
Eukaryota;Amoebozoa;Amoebozoa_X;Amoebozoa_XX;UI13E03-lineage;UI13E03-lineage_X	5	False		Eukaryota;Amoebozoa;Lobosa;Discosea-Flabellinia;Vannellida;Vannellidae	1.0	1.0	1.0	1.0	14.0	1.0	1.0	1.0	76.0	10568.0
Eukaryota;Amoebozoa;Lobosa;Discosea-Longamoebia;Dermamoebida;Dermamoebidae	5	False		Eukaryota;Amoebozoa;Lobosa;Discosea-Longamoebia;Dermamoebida;Dermamoebidae	1.0	1.0	1.0	1.0	8.0	1.0	1.0	1.0	1.0	1.0
Eukaryota;Amoebozoa;Lobosa;Lobosa_X;Himatismenida;Himatismenida_X	5	False		Eukaryota;Amoebozoa;Lobosa;Lobosa_X;Centramoebida;Acanthamoebidae	1.0	1.0	1.0	1.0	511.0	1.0	1.0	1.0	1.0	3663.0
Eukaryota;Amoebozoa;Breviatea;Breviatea_X;Breviatea_XX;Subulatomonas-lineage	5	False		Eukaryota;Amoebozoa;Lobosa;Lobosa_X;Himatismenida;Himatismenida_X	1.0	1.0	1.0	1.0	16.0	1.0	1.0	1.0	1.0	1.0
Eukaryota;Amoebozoa;Lobosa;Lobosa_X;Stygamoebida;Stygamoebida_X	5	False		Eukaryota;Amoebozoa;Lobosa;Lobosa_X;Himatismenida;Parvamoebidae	1.0	1.0	1.0	1.0	1.0	1.0	1.0	1.0	1.0	90.0
Eukaryota;Amoebozoa;Lobosa;Lobosa_X;Stygamoebida;Vermistella-lineage	5	False		Eukaryota;Amoebozoa;Lobosa;Lobosa_X;Stygamoebida;Stygamoebida_X	1.0	1.0	1.0	1.0	46.0	1.0	1.0	1.0	1.0	1.0
Eukaryota;Amoebozoa;Lobosa;Tubulinea;Nolandida;Nolandellidae	4	False		Eukaryota;Amoebozoa;Lobosa;Lobosa_X;Stygamoebida;Vermistella-lineage	1.0	1.0	31.0	95.0	1244.0	1.0	1.0	99.0	406.75	9345.0
Eukaryota;Amoebozoa;Lobosa;Lobosa_X;Himatismenida;Parvamoebidae	4	False		Eukaryota;Amoebozoa;Lobosa;Tubulinea;Echinamoebida;Vermamoebidae	1.0	1.0	33.0	660.0	2471.0	1.0	1.0	1.0	358.25	3046.0
Eukaryota;Amoebozoa;Lobosa;Lobosa_X;Centramoebida;Acanthamoebidae	4	False		Eukaryota;Amoebozoa;Lobosa;Tubulinea;Leptomyxida;Flabellulidae	1.0	1.0	11.0	178.0	23433.0	1.0	1.0	1.0	1.0	18.0
Eukaryota;Amoebozoa;Lobosa;Tubulinea;Leptomyxida;Rhizamoeba-saxonica-lineage	2	False		Eukaryota;Amoebozoa;Lobosa;Tubulinea;Leptomyxida;Rhizamoeba-saxonica-lineage	1.0	1.0	1.0	7.0	22323.0	1.0	1.0	1.0	1.0	34.0
Eukaryota;Amoebozoa;Lobosa;Tubulinea;__;__	2	False		Eukaryota;Amoebozoa;Lobosa;Tubulinea;Nolandida;Nolandellidae	1.0	1.0	1.0	1.0	500.0	1.0	1.0	1.0	1.0	14488.0
Eukaryota;Amoebozoa;Lobosa;Tubulinea;Echinamoebida;Vermamoebidae	1	False		Eukaryota;Amoebozoa;Lobosa;Tubulinea;Tubulinea_X;Tubulinea_XX	1.0	1.0	5.0	129.0	2078.0	1.0	1.0	1.0	1.0	1.0
				Eukaryota;Amoebozoa;Lobosa;Tubulinea;__;__	1.0	1.0	64.0	284.0	6529.0	1.0	1.0	1.0	143.25	2248.0

## Sheet: Table S4 - Sediment
Table S4. Ancom analysis of Amoebozoa families that harbor an uneven distribution between the sediment samples from the different sites
Ancom analysis				percent-abundances-Ancom-site-sediments
	W	Reject null hypothesis		Percentile	0.0	25.0	50.0	75.0	100.0	0.0	25.0	50.0	75.0	100.0	0.0	25.0	50.0	75.0	100.0
Eukaryota;Amoebozoa;Lobosa;Discosea-Flabellinia;Dactylopodida;Vexilliferidae	9	True		Group	Banyuls	Banyuls	Banyuls	Banyuls	Banyuls	Sete	Sete	Sete	Sete	Sete	Thau	Thau	Thau	Thau	Thau
Eukaryota;Amoebozoa;Lobosa;Lobosa_X;Stygamoebida;Vermistella-lineage	6	True		Eukaryota;Amoebozoa;Amoebozoa_X;Amoebozoa_XX;UI13E03-lineage;UI13E03-lineage_X	1.0	1.0	1.0	1.0	5.0	1.0	1.0	1.0	1.0	4.0	1.0	1.0	1.0	1.0	44.0
Eukaryota;Amoebozoa;Amoebozoa_X;Amoebozoa_XX;UI13E03-lineage;UI13E03-lineage_X	2	False		Eukaryota;Amoebozoa;Breviatea;Breviatea_X;Breviatea_XX;Subulatomonas-lineage	1.0	1.0	1.0	12.0	34.0	1.0	1.0	1.0	1.0	1.0	1.0	1.0	1.0	1.0	1.0
Eukaryota;Amoebozoa;Breviatea;Breviatea_X;Breviatea_XX;Subulatomonas-lineage	2	False		Eukaryota;Amoebozoa;Lobosa;Discosea-Flabellinia;Dactylopodida;Paramoebidae	1.0	81.0	238.0	291.5	550.0	1.0	113.0	275.0	480.5	1707.0	1.0	1.0	21.0	79.5	756.0
Eukaryota;Amoebozoa;Lobosa;Discosea-Longamoebia;Dermamoebida;Dermamoebidae	2	False		Eukaryota;Amoebozoa;Lobosa;Discosea-Flabellinia;Dactylopodida;Vexilliferidae	11.0	58.5	64.0	602.5	2662.0	1.0	6.0	13.0	29.0	92.0	1.0	1.0	1.0	1.0	1.0
Eukaryota;Amoebozoa;Lobosa;Tubulinea;Nolandida;Nolandellidae	2	False		Eukaryota;Amoebozoa;Lobosa;Discosea-Flabellinia;Vannellida;Vannellidae	1.0	1.0	1.0	1.0	1.0	1.0	1.0	1.0	1.0	14.0	1.0	1.0	1.0	1.0	1.0
Eukaryota;Amoebozoa;Lobosa;Discosea-Flabellinia;Vannellida;Vannellidae	1	False		Eukaryota;Amoebozoa;Lobosa;Discosea-Longamoebia;Dermamoebida;Dermamoebidae	1.0	1.0	1.0	1.0	1.0	1.0	1.0	1.0	1.0	8.0	1.0	1.0	1.0	1.0	1.0
Eukaryota;Amoebozoa;Lobosa;Lobosa_X;Centramoebida;Acanthamoebidae	1	False		Eukaryota;Amoebozoa;Lobosa;Lobosa_X;Centramoebida;Acanthamoebidae	1.0	1.0	1.0	255.0	511.0	1.0	1.0	1.0	1.0	1.0	1.0	1.0	1.0	1.0	1.0
Eukaryota;Amoebozoa;Lobosa;Lobosa_X;Himatismenida;Himatismenida_X	1	False		Eukaryota;Amoebozoa;Lobosa;Lobosa_X;Himatismenida;Himatismenida_X	1.0	1.0	1.0	1.0	16.0	1.0	1.0	1.0	1.0	1.0	1.0	1.0	1.0	1.0	1.0
Eukaryota;Amoebozoa;Lobosa;Tubulinea;Tubulinea_X;Tubulinea_XX	1	False		Eukaryota;Amoebozoa;Lobosa;Lobosa_X;Stygamoebida;Vermistella-lineage	1.0	1.0	81.0	121.5	258.0	1.0	26.5	68.0	211.5	1247.0	1.0	1.0	1.0	1.0	11.0
Eukaryota;Amoebozoa;Lobosa;Discosea-Flabellinia;Dactylopodida;Paramoebidae	0	False		Eukaryota;Amoebozoa;Lobosa;Tubulinea;Echinamoebida;Vermamoebidae	1.0	1.0	171.0	1022.0	1806.0	1.0	1.0	23.0	140.0	2440.0	1.0	1.0	47.0	342.0	833.0
Eukaryota;Amoebozoa;Lobosa;Tubulinea;Echinamoebida;Vermamoebidae	0	False		Eukaryota;Amoebozoa;Lobosa;Tubulinea;Leptomyxida;Flabellulidae	1.0	129.5	179.0	751.5	16494.0	1.0	1.0	5.0	51.5	124.0	1.0	1.0	1.0	123.0	23468.0
Eukaryota;Amoebozoa;Lobosa;Tubulinea;Leptomyxida;Flabellulidae	0	False		Eukaryota;Amoebozoa;Lobosa;Tubulinea;Leptomyxida;Rhizamoeba-saxonica-lineage	1.0	1.0	1.0	1.0	3316.0	1.0	1.0	1.0	3.0	9.0	1.0	1.0	1.0	25.0	22324.0
Eukaryota;Amoebozoa;Lobosa;Tubulinea;Leptomyxida;Rhizamoeba-saxonica-lineage	0	False		Eukaryota;Amoebozoa;Lobosa;Tubulinea;Nolandida;Nolandellidae	1.0	1.0	1.0	3.0	6.0	1.0	1.0	1.0	1.0	8.0	1.0	1.0	1.0	19.0	500.0
Eukaryota;Amoebozoa;Lobosa;Tubulinea;__;__	0	False		Eukaryota;Amoebozoa;Lobosa;Tubulinea;Tubulinea_X;Tubulinea_XX	1.0	1.0	1.0	273.5	1635.0	1.0	1.0	7.0	91.0	2103.0	1.0	7.0	22.0	83.5	333.0
				Eukaryota;Amoebozoa;Lobosa;Tubulinea;__;__	1.0	23.5	64.0	158.0	284.0	1.0	38.0	119.0	270.5	6016.0	1.0	1.0	58.0	274.5	1093.0

## Sheet: Table S4 - Water
Table S4. Ancom analysis of Amoebozoa families that harbor an uneven distribution between the water samples from the different sites
Ancom analysis				percent-abundances-Ancom-site-water
	W	Reject null hypothesis		Percentile	0.0	25.0	50.0	75.0	100.0	0.0	25.0	50.0	75.0	100.0	0.0	25.0	50.0	75.0	100.0
Eukaryota;Amoebozoa;Lobosa;Discosea-Flabellinia;Vannellida;Vannellidae	3	True		Group	Banyuls	Banyuls	Banyuls	Banyuls	Banyuls	Sete	Sete	Sete	Sete	Sete	Thau	Thau	Thau	Thau	Thau
Eukaryota;Amoebozoa;Lobosa;Lobosa_X;Stygamoebida;Vermistella-lineage	3	True		Eukaryota;Amoebozoa;Amoebozoa_X;Amoebozoa_XX;UI13E03-lineage;UI13E03-lineage_X	1.0	1.0	1.0	1.0	1.0	1.0	1.0	1.0	1.0	1.0	1.0	1.0	1.0	1.0	15.0
Eukaryota;Amoebozoa;Lobosa;Lobosa_X;Centramoebida;Acanthamoebidae	1	True		Eukaryota;Amoebozoa;Lobosa;Discosea-Flabellinia;Dactylopodida;Paramoebidae	1.0	1.0	1.0	1.0	1.0	1.0	1.0	1.0	1.0	1.0	1.0	1.0	1.0	1.0	18.0
Eukaryota;Amoebozoa;Lobosa;Lobosa_X;Himatismenida;Parvamoebidae	1	True		Eukaryota;Amoebozoa;Lobosa;Discosea-Flabellinia;Dactylopodida;Vexilliferidae	1.0	1.0	1.0	1.0	1.0	1.0	1.0	1.0	1.0	109.0	1.0	1.0	1.0	1.0	1.0
Eukaryota;Amoebozoa;Lobosa;Tubulinea;Leptomyxida;Rhizamoeba-saxonica-lineage	1	True		Eukaryota;Amoebozoa;Lobosa;Discosea-Flabellinia;Vannellida;Vannellidae	1.0	17.5	350.5	2014.5	10517.0	1.0	1.0	1.0	1.0	362.0	1.0	1.0	1.0	1.0	656.0
Eukaryota;Amoebozoa;Lobosa;Tubulinea;Nolandida;Nolandellidae	1	True		Eukaryota;Amoebozoa;Lobosa;Lobosa_X;Centramoebida;Acanthamoebidae	1.0	1.0	1.0	7.25	3661.0	1.0	1.0	1.0	1.0	242.0	1.0	1.0	1.0	1.0	1.0
Eukaryota;Amoebozoa;Amoebozoa_X;Amoebozoa_XX;UI13E03-lineage;UI13E03-lineage_X	0	True		Eukaryota;Amoebozoa;Lobosa;Lobosa_X;Himatismenida;Parvamoebidae	1.0	1.0	1.0	1.0	1.0	1.0	1.0	1.0	1.0	8.0	1.0	1.0	1.0	1.0	88.0
Eukaryota;Amoebozoa;Lobosa;Discosea-Flabellinia;Dactylopodida;Paramoebidae	0	True		Eukaryota;Amoebozoa;Lobosa;Lobosa_X;Stygamoebida;Vermistella-lineage	1.0	1.0	1.0	3.5	263.0	1.0	16.0	129.0	324.0	411.0	1.0	92.5	609.0	3650.5	6837.0
Eukaryota;Amoebozoa;Lobosa;Discosea-Flabellinia;Dactylopodida;Vexilliferidae	0	True		Eukaryota;Amoebozoa;Lobosa;Tubulinea;Echinamoebida;Vermamoebidae	1.0	1.0	1.0	94.5	3014.0	1.0	1.0	1.0	255.0	1177.0	1.0	1.0	1.0	270.75	748.0
Eukaryota;Amoebozoa;Lobosa;Tubulinea;Echinamoebida;Vermamoebidae	0	True		Eukaryota;Amoebozoa;Lobosa;Tubulinea;Leptomyxida;Flabellulidae	1.0	1.0	1.0	1.0	1.0	1.0	1.0	1.0	1.0	1.0	1.0	1.0	1.0	1.0	18.0
Eukaryota;Amoebozoa;Lobosa;Tubulinea;Leptomyxida;Flabellulidae	0	True		Eukaryota;Amoebozoa;Lobosa;Tubulinea;Leptomyxida;Rhizamoeba-saxonica-lineage	1.0	1.0	1.0	1.0	34.0	1.0	1.0	1.0	1.0	1.0	1.0	1.0	1.0	1.0	1.0
Eukaryota;Amoebozoa;Lobosa;Tubulinea;__;__	0	True		Eukaryota;Amoebozoa;Lobosa;Tubulinea;Nolandida;Nolandellidae	1.0	1.0	1.0	1.0	1.0	1.0	1.0	1.0	1.0	1.0	1.0	1.0	1.0	52.75	14482.0
				Eukaryota;Amoebozoa;Lobosa;Tubulinea;__;__	1.0	1.0	1.0	1.0	984.0	1.0	1.0	1.0	375.0	2253.0	1.0	1.0	9.5	61.75	1094.0
