# Supplementary material for: Diversity and varying predation capacities of culturable Amoebozoae against opportunistic vibrios in contrasting Mediterranean coastal environments
Source: Microbiol Spectr. 2026 Jan 22;14(3):e01138-25. doi: 10.1128/spectrum.01138-25 (PMC12955452; doi:10.1128/spectrum.01138-25)
Supplement: Table S5 — ASV Vibrio list. [file spectrum.01138-25-s0004.csv]

Table S5. ASVs names, sequences, taxonomic affiliations and read counts over all the analyzed samples of Amoebozoa selected with diffierent vibrios as prey.
#OTU ID	Sequences	taxonomy	01-18-Ba-S-A01	01-18-Ba-S-E-coli	01-18-Ba-S-J2-9	01-18-Ba-S-LGP32	01-18-Ba-W-A01	01-18-Ba-W-E-coli	01-18-Ba-W-J2-9	01-18-Ba-W-LGP32	01-18-Se-S-A01	01-18-Se-S-E-coli	01-18-Se-S-J2-9	01-18-Se-S-LGP32	01-18-Se-W-J2-9	01-18-Se-W-LGP32	01-18-Th-O-A01	01-18-Th-O-J2-9	01-18-Th-S-E-coli	01-18-Th-S-J2-9	01-18-Th-W-A01	01-18-Th-W-E-coli	01-18-Th-W-J2-9	01-18-Th-W-LGP32	02-18-Ba-S-A01	02-18-Ba-S-E-coli	02-18-Ba-S-J2-9	02-18-Ba-W-A01	02-18-Ba-W-E-coli	02-18-Ba-W-J2-9	02-18-Ba-W-LGP32	02-18-Se-S-A01	02-18-Se-S-E-coli	02-18-Se-S-J2-9	02-18-Se-S-LGP32	02-18-Se-W-A01	02-18-Se-W-E-coli	02-18-Se-W-J2-9	02-18-Se-W-LGP32	02-18-Th-S-A01	02-18-Th-S-E-coli	02-18-Th-S-J2-9	02-18-Th-S-LGP32	02-18-Th-W-A01	02-18-Th-W-E-coli	02-18-Th-W-J2-9	02-18-Th-W-LGP32	05-17-Ba-S-A01	05-17-Ba-S-E-coli
b3acd6acb67cf489308f749890a2d102	AGCTCCAATAGTGTATATTAAAGTTGCTGCAGTTAAAAAGCTCGTAGTTGGATGTCGGTTATTGCGAGGAGTGTCTACATTTTATATGTACGTACATGACTTCAATACCTTCTTTCAGTTTGTGAATCTAATTCGCAACTGATATTTTACTTTGAGAAAATTAGAGTGTTCAAAGCAGGCGTAACAATGCCTTTGAATATATTAGCATGGGATAATGAAATAAGACTTTTTGCCTTATTCTCGTTGGTTCTTTGGGCTAAAGTAATGATTAATAGGGACAGTTGGGGTTATCTGTATTTGATCGCCAGAGGTGAAATTCTAAGACTGATCAAAGACAAACTAGTGCGAAAGCATTTAACAAGGATGTTTTCA	Eukaryota; Amoebozoa; Lobosa; Tubulinea; Leptomyxida; Flabellulidae; Flabellulidae_X; Flabellulidae_X_sp.	0.0	0.0	0.0	0.0	0.0	0.0	0.0	0.0	0.0	0.0	0.0	0.0	0.0	0.0	0.0	0.0	0.0	0.0	0.0	0.0	0.0	0.0	0.0	0.0	0.0	0.0	0.0	0.0	0.0	0.0	0.0	0.0	0.0	0.0	0.0	0.0	0.0	0.0	0.0	0.0	0.0	0.0	0.0	0.0	0.0	65.0	0.0
6008f19ecb9a9e8b78aa39b5462771cc	AGCTCCAATAGCATATATTAAAGTTGTTGCAGTTAAAAAGCTCGTAGTTGGATTTTGAAATGTTATAAAACAGCCCGCTTTTGTAAGTGTGTTTTTGTTGTTTTATATCTTTCTCCTTACTAGACTTTCACTATTGTTCTTCATTGATCGATAGTTTCATCTCTTTTTTGAGGTGAGTGATGATTAGACCTCTTGGGTTTAGGATTGTGGATGATTGCTTCGGTGATTGTTCTGCTTAGATTCAAGAACTAGTCATTAGAAATCTAGTTCTTTTACTTTGAGTAAATTAGAGTGTTCAAGGCAAGCAAATTATTATTGTTGCAATGAATACTATTAGCATGGGATAATGGAACAGGACACGTATTCTAGTTTTCTGTTGGTTTCTAGAATTTTTTGGCT…	Eukaryota; Amoebozoa; Lobosa; Discosea-Flabellinia; Dactylopodida; Paramoebidae; Neoparamoeba; Neoparamoeba_branchiphila	0.0	0.0	0.0	0.0	0.0	0.0	0.0	0.0	0.0	0.0	0.0	0.0	0.0	0.0	0.0	0.0	0.0	0.0	0.0	0.0	0.0	0.0	0.0	0.0	0.0	0.0	0.0	0.0	0.0	0.0	0.0	0.0	0.0	0.0	0.0	0.0	0.0	0.0	0.0	0.0	0.0	0.0	0.0	0.0	0.0	0.0	0.0
56f1dad8506f73178cd5440bb147fdec	AGCTCCAATAGTGTATATTAAAGTTGTTGCAGTTAAAAAGCTCGTAGTTGGATTTCGGAATGCTGTAGATCAAGGTCCATCGTTATGATGCTAGTACCGGATCTACGCTTCCTTCTTTTCGAACACGTGCCGTTTGTCCTCCAGTTAGGACGATCGGAATAACACGTCTCGGATCATTTACTTTGAAAAAATTAGAGTGTTCAAAGCAGGCGTAATATTGGCCTTGAATACATTAGCATGGGATAATGGAAAAGGACTTTGGTCTTATTTTCGTTGGTTTCTGAGGCTGAGGTAATGATTAATAGGGACAGTTGGGGTCACCAGTATTTAATTGTCAGAGGTGAAATTCTAAGATTTATTAAAGACTAACTACTGCGAAAGCATTTGACAAGGATGTTT…	Eukaryota; Amoebozoa; Lobosa; Tubulinea; Leptomyxida; Rhizamoeba-saxonica-lineage; Rhizamoeba; Rhizamoeba_saxonica	0.0	0.0	0.0	0.0	0.0	0.0	0.0	0.0	0.0	0.0	0.0	0.0	0.0	0.0	1317.0	0.0	0.0	0.0	0.0	0.0	0.0	0.0	193.0	0.0	0.0	0.0	0.0	0.0	0.0	0.0	0.0	0.0	0.0	0.0	0.0	0.0	0.0	0.0	0.0	0.0	0.0	0.0	0.0	0.0	0.0	0.0	0.0
838546ec63054ba859d2a69b4285dc93	AGCTCTAATAGCGTATATTAATATTGTTGCAGTTAAAAAGCTCGTAGTTGAAACTTGAGTATTTTTATTAAGTTTGGTCTGCCTTTTAAGGTCTTGACTACTTAATGATACTCTTCCTACTAGTAACTCGATTATGTTCTTAATTGAATGTAATAGCTATCTTTCGGGGTAGTCAATCTATGAGAATGACTCCACCATACTGATGGATGTATGTAAAAGTACTGAAAAAAGATGAGTGGATAAAGTTATTCTTGTAGATTGGAGTTCTAGTTCGTTTACTTTGAGAAAATTAGAGTGTTTAAAGCAGCCTCTTGGGGCTCTGAATACATTAGCATGGGATAATAGAATAGGATTTAAGTCACTATATTTGTTGGTTTGAATGATCTTAAATAATGATTA…	Eukaryota; Amoebozoa; Lobosa; Discosea-Flabellinia; Vannellida; Vannellidae; Vannella; Vannella_sp.	0.0	0.0	0.0	0.0	0.0	0.0	0.0	0.0	0.0	0.0	0.0	0.0	0.0	0.0	0.0	0.0	0.0	0.0	0.0	0.0	0.0	0.0	0.0	0.0	0.0	0.0	0.0	0.0	0.0	0.0	0.0	0.0	0.0	0.0	0.0	0.0	0.0	0.0	0.0	0.0	0.0	0.0	0.0	0.0	0.0	0.0	0.0
452fcafa9f98ac29e58638563b3b5041	AGCTCCAATAGTGTATATTAAAGTTGCTGCAGTTAAAAAGCTCGTAGTTGGATGTCGGTTATTGTAAGAAGTGTCTACATTTTATATGTACGTACATGACTTCAATACCTTCTTTCAGATTGTGAATCTAATTCGCATCTGATATTTTACTTTGAGAAAATTAGAGTGTTCAAAGCAGGCGTAACAATGCCTTTGAATATATTAGCATGGGATAATGAAATAAGACTTTTTGCCTTATTCTCGTTGGTTCTTTGGGCTAAAGTAATGATTAATAGGGACAGTTGGGGTTATCTGTATTTGATCGCCAGAGGTGAAATTCTAAGACTGATCAAAGACAAACTAGTGCGAAAGCATTTAACAAGGATGTTTTCA	Eukaryota; Amoebozoa; Lobosa; Tubulinea; Leptomyxida; Flabellulidae; Flabellulidae_X; Flabellulidae_X_sp.	0.0	0.0	0.0	0.0	0.0	0.0	0.0	0.0	0.0	0.0	0.0	0.0	0.0	0.0	0.0	0.0	0.0	0.0	0.0	0.0	0.0	0.0	0.0	55.0	0.0	0.0	0.0	0.0	0.0	0.0	0.0	0.0	0.0	0.0	0.0	0.0	0.0	0.0	0.0	0.0	0.0	0.0	0.0	0.0	0.0	0.0	0.0
2efac4bf6d84f9783294f50455923c3c	AGCTCCATCAGTGTATATTAACGTTGTTGCGGTTAAAAAGCTCGTAGTTGGATTTCGGAGTATGGGACTCAAGGCCAGTCAAATTGGCTTGGCCCGAGGAACATCTCCTAGCTTAGGGTAACAGCCTCGCTTCCTTTGCGGGTTGCGATGTGCAGTTCCCTATCATTTACTTTGATAAAATCAGAGTGTTCAAAGCAGGCGTCTTGCCTTGAATGTTGCCGCAAGGGATAATAGAATATGACTTCGGTCCTATTTTGTTGGTTTCTAGGGCTGAAGTAATGACTAATAGGGACAGTTGGGGGCGCTCGTATTGAGTTGTCAGAGGTGAAATTCTAGGATTTACTCAAGACGAACTACTGCGAAAGCATTCGCCAAGGATGTTTTCA	Eukaryota; Amoebozoa; Lobosa; Tubulinea; Nolandida; Nolandellidae; Nolandella	0.0	0.0	0.0	0.0	0.0	0.0	0.0	0.0	0.0	0.0	0.0	0.0	0.0	0.0	0.0	0.0	0.0	0.0	0.0	0.0	0.0	0.0	0.0	0.0	441.0	0.0	0.0	0.0	0.0	0.0	0.0	0.0	0.0	0.0	0.0	0.0	0.0	0.0	0.0	0.0	0.0	0.0	0.0	0.0	0.0	0.0	0.0
42374d2cd71c9a19e4a3835a29b996ab	AGCTCCAATAGCATATATTAAAGTTGTTGCAGTTAAAAAGCTCGTAGTTGGATTTTGATGTTACTTTTCATAACCTGCCTTGTATAAGGTATGTTTGTTGTGATTCGTACATCTCCTTACTAGACTTTCATGATTACACTTAATTGAGTGATCATTTCATCTTGATTTATTGGGGTGAGTGATGAGTAGACCTACTGGGTTCGAGATTGTGGATGAACTTCTTCGGAGGTTGGTTCTGCTTGGATTCAGTAACTATTCATTAGAAATCTAGTTCATTTACTTTGAGTAAATTAGAGTGTTCAAGGCAAGCAAATTTGTTTCTGCAATGAATACTATTAGCATGGGATAATGGAACAGGACACGTATTCTAGTTTTCCGTTGGTTTCTAGAATTTTTAGT…	Eukaryota; Amoebozoa; Lobosa; Discosea-Flabellinia; Dactylopodida; Paramoebidae; Neoparamoeba; Neoparamoeba_pemaquidensis	0.0	0.0	0.0	0.0	0.0	0.0	0.0	0.0	1.0	0.0	0.0	0.0	0.0	0.0	0.0	0.0	0.0	0.0	0.0	0.0	0.0	0.0	0.0	0.0	0.0	0.0	0.0	0.0	0.0	0.0	0.0	0.0	0.0	0.0	0.0	0.0	0.0	0.0	0.0	0.0	0.0	0.0	0.0	0.0	0.0	0.0	0.0
cf0e23b98fdc4a925692860e3fb9bfb2	AGCTCCAATAGCATATATTAAAGTTGTTGCAGTTAAAAAGCTCGTAGTTGGATTTTGATGTTATTTATTATGACCCGCCTTGTATAAGGTGTGTTTGTTGTGATAAGTACATCTCCTTACTAGACTTTCATGATTGCACTTTATTGAGTGATCATTTCATTCTGATTCGTTAGGGTGAGTGATGAGTAGACCTACTGGGTTTGAGATTGTGGATGAACTTCTTCGGAGGTTGGTTCTGCTTAGGTTCAGTAACTATTCATTAGAAATCTAGTTCATTTACTTTGAGTAAATTAGAGTGTTCAAGGCAAGCAAATTTGTTTCTGCAATGAATACTATTAGCATGGGATAATGGAACAGGACACGTATTCTAGTTTTCCGTTGGTTTCTAGAATTTTTAGT…	Eukaryota; Amoebozoa; Lobosa; Discosea-Flabellinia; Dactylopodida; Paramoebidae; Neoparamoeba; Neoparamoeba_pemaquidensis	0.0	0.0	0.0	0.0	0.0	0.0	0.0	0.0	0.0	0.0	129.0	0.0	0.0	0.0	0.0	0.0	0.0	0.0	0.0	0.0	0.0	0.0	0.0	0.0	0.0	0.0	0.0	0.0	0.0	73.0	0.0	0.0	18.0	0.0	0.0	0.0	0.0	0.0	0.0	0.0	0.0	0.0	0.0	0.0	0.0	0.0	0.0
d29f63bb0c5cd270ca73003adb813a87	AGCTCCAATAGCATATATTAAAGTTGTTGCAGTTAAAAAGCTCGTAGTTGGATTTTGATGTTACTTTTCATAACCTGCCTTGTATAAGGTATGTTTGTTGTGATTTGTACATCTCCTTACTAGACTTTCATGATTGCACTTAATTGAGTGATCATTTCATTCTGATTTATTGGGGTGAGTGATGAGTAGACCTACTGGGTTCGAGATTGTGGATGAACTTCTTCGGAGGTTGGTTCTGCTTGGATTCAGTAACTATTCATTAGAAATCTAGTTCATTTACTTTGAGTAAATTAGAGTGTTCAAGGCAAGCAAATTTGTTTCTGCAATGAATACTATTAGCATGGGATAATGGAACAGGACACGTATTCTAGTTTTCCGTTGGTTTCTAGAATTTTTAGT…	Eukaryota; Amoebozoa; Lobosa; Discosea-Flabellinia; Dactylopodida; Paramoebidae; Neoparamoeba; Neoparamoeba_pemaquidensis	0.0	26.0	0.0	0.0	0.0	0.0	0.0	0.0	0.0	0.0	0.0	0.0	0.0	0.0	0.0	0.0	0.0	0.0	0.0	0.0	0.0	0.0	0.0	0.0	0.0	0.0	0.0	0.0	0.0	0.0	27.0	0.0	0.0	0.0	0.0	0.0	0.0	49.0	0.0	0.0	0.0	0.0	0.0	0.0	0.0	0.0	0.0
7c9716f6e8eb00c615dc0556622c468c	AGCTCCAATAGCATATATTAAAGTTGTTGCAGTTAAAAAGCTCGTAGTTGGATTTTGATGTTACTTATTATGACCCGCCTTGTATAAGGTGTGTTTGTTGTGATAAGTACATCTTCTTACTAGACTTTCATGATTGCACTTAATTGAGTGATCATTTCATCTTGATTCGTTGGGGTGAGTGATGAGTAGACCTACTGGGTTTGAGATTGTGGACGAACTTCTTCGGAGGTTGGTTCTGCTTAGATTCAGTAACTATTCATTAGAAATCTAGTTCATTTACTTTGAGTAAATTAGAGTGTTCAAGGCAAGCAAATTTGTTTCTGCAATGAATACTATTAGCATGGGATAATGGAACAGGACACGTATTCTAGTTTTCCGTTGGTTTCTAGAATTTTTAGT…	Eukaryota; Amoebozoa; Lobosa; Discosea-Flabellinia; Dactylopodida; Paramoebidae; Neoparamoeba; Neoparamoeba_pemaquidensis	0.0	0.0	0.0	0.0	0.0	0.0	0.0	0.0	0.0	0.0	0.0	0.0	0.0	0.0	0.0	0.0	0.0	0.0	0.0	0.0	0.0	0.0	0.0	0.0	0.0	0.0	0.0	0.0	0.0	0.0	0.0	0.0	0.0	0.0	0.0	0.0	0.0	0.0	0.0	0.0	0.0	0.0	0.0	0.0	0.0	0.0	0.0
e1b78731690f3cba123084a0afccdc63	AGCTCCAATAGCGTATATTAATGTTGTTGCAGTTAAAAAGCTCGTAGTTGGATCTCGGAGCGTTTTGGAGGCGTCGGTCCGCCGTGAAGGTGTGCACTGGCCCTCTCGCTCTTTCCTTGGGGACATTCGTCACGGTTATTAGTTTAGCTGTGATATTCCGCTCTCGGGCGGTTTTGCGCGAGTCTCTCGAGGCCCGTGTAGAGTGCCTCATCGTTTACCTTGAATAAATTAGAGTGTTCCAAGCAGGCATGTTCGCCTTGAATACATTAGCATGGGATAATGGAGTAGGACTTTGGTTCTATTTCGTTGGTTTTCAGAGCCAGAGTAATGATTAATAGGGACAGTTGGGGGCATTCGTATTTAATTGTCAGAGGTGAAATTCTTGGATTTATGAAAGAC…	Eukaryota; Amoebozoa; Lobosa; Lobosa_X; Stygamoebida; Vermistella-lineage; Vermistella; Vermistella_sp.	0.0	0.0	0.0	0.0	0.0	0.0	0.0	0.0	0.0	0.0	0.0	0.0	0.0	0.0	0.0	0.0	0.0	0.0	0.0	0.0	0.0	0.0	0.0	0.0	0.0	0.0	0.0	0.0	0.0	0.0	0.0	0.0	0.0	0.0	0.0	0.0	0.0	0.0	0.0	0.0	0.0	0.0	0.0	0.0	108.0	0.0	0.0
f78c095aeda835322eb2bf3ba2139997	AGCTCCAATAGCATATATTAAAGTTGTTGCAGTTAAAAAGCTCGTAGTTGGATTTTGATGTTATTTATTATGACCCGCCTTGTATAAGGTGTGTTTGTTGTGATAAGTACATCTCCTTACTAGACTTTCATGATTGCACTTTATTGAGTGATCATTTCATTCTGATTCGTTAGGGTGAGTGATGAGTAGACCTACTGGGTTTGAGATTGTGGATGAACTTCTTCGGAAGTTGGTTCTGCTTAGATTCAGTAACTATTCATTAGAAATCTAGTTCATTTACTTTGAGTAAATTAGAGTGTTCAAGGCAAGCAAATTTGTTTCTGCAATGAATACTATTAGCATGGGATAATGGAACAGGACACGTATTCTAGTTTTCCGTTGGTTTCTAGAATTTTTAGT…	Eukaryota; Amoebozoa; Lobosa; Discosea-Flabellinia; Dactylopodida; Paramoebidae; Neoparamoeba; Neoparamoeba_pemaquidensis	0.0	0.0	0.0	0.0	0.0	0.0	0.0	0.0	0.0	0.0	26.0	0.0	0.0	0.0	0.0	0.0	0.0	0.0	0.0	0.0	0.0	0.0	0.0	0.0	0.0	0.0	0.0	0.0	0.0	0.0	0.0	0.0	0.0	0.0	0.0	0.0	0.0	0.0	0.0	0.0	0.0	0.0	0.0	0.0	0.0	0.0	0.0
3e8996d60e9068797fb49b18129a4f74	AGCTCCAATAGCGTATATTAATGTTGTTGCAGTTAAAAAGCTCGTAGTTGGATCTCGGGGCGTGGAGGCGTCGGTCCGCCGTGAAGGTGTGCACTGGCCCGCCCGCTCTTTCCTTGGGGACGTTCGCCATCGCCATTAATTTGGTGGTGGTATTCCGGCTTCGGCTGGTTTCGGCAGGCGGCACTCGTGTCGTCGGCTGGAGCGCCCCATCTTTTACCTTGAATAAATTAGAGTGTTCCAAGCAGGCATGTTCGCCGTGAATACATTAGCATGGGATAATGGAATAGGACTTTGGTGCTATTTCGTTGGTTTTCAGAACCAGAGTAATGATTAATAGGGACAGTTGGGGGCATTCGTATTTAGTTGTCAGAGGTGAAATTCTTGGATTTACGAAAGACG…	Eukaryota; Amoebozoa; Lobosa; Lobosa_X; Stygamoebida; Vermistella-lineage; Vermistella; Vermistella_sp.	0.0	10.0	0.0	0.0	0.0	0.0	0.0	0.0	0.0	0.0	34.0	0.0	0.0	0.0	0.0	0.0	0.0	10.0	0.0	0.0	0.0	0.0	0.0	0.0	0.0	0.0	0.0	0.0	0.0	28.0	56.0	38.0	0.0	1063.0	34.0	321.0	0.0	0.0	0.0	0.0	0.0	0.0	0.0	19.0	16.0	0.0	0.0
081b22a4ecb0c4b5c55d76c3db2a703b	AGCTCCAATAGCATATATTAAAGTTGTTGCAGTTAAAAAGCTCGTAGTTGGATTTTGATGTTACTTATTATGACCCGCCTTGTATAAGGTGTGTTTGTTGTGATAAGTACATCTCCTTACTAGACTTTCATGATTGCACTTAATTGAGTGATCATTTCATTTCGATTCGTTGGGGTGAGTGGTGAGTAGACCTACTGGGTTTGAGATTGTGGACGAACTTCTTCGGAGGTTGGTTCTGCTTAGATTCAGTAACTATTCATTAGAAATCTAGTTCATTTACTTTGAGTAAATTAGAGTGTTCAAGGCAAGCAAATTTGTTTCTGCAATGAATACTATTAGCATGGGATAATGGAACAGGACACGTATTCTAGTTTTCCGTTGGTTTCTAGAATTTTTAGT…	Eukaryota; Amoebozoa; Lobosa; Discosea-Flabellinia; Dactylopodida; Paramoebidae; Neoparamoeba; Neoparamoeba_pemaquidensis	0.0	0.0	0.0	0.0	0.0	0.0	0.0	0.0	34.0	0.0	92.0	0.0	0.0	0.0	0.0	0.0	0.0	0.0	0.0	0.0	0.0	0.0	0.0	0.0	0.0	0.0	0.0	0.0	0.0	25.0	59.0	0.0	26.0	0.0	0.0	0.0	0.0	0.0	0.0	0.0	0.0	0.0	0.0	0.0	0.0	0.0	0.0
3d4bbbcb082cb15fae33e0ddee2a98ab	AGCTCCAATAGCATATATTAAAGTTGTTGCAGTTAAAAAGCTCGTAGTTGGATTTTGATGTTACTTATTATGACCCGCCTTGTACAAGGTGTGTTTGTTGTGATTCGTACATCTCCTTACTAGACTTTCATGATTGCACTTAATTGAGTGATCATTTCATTCTGATTCGTTAGGGTGAGTGATGAGTAGACCCATTGGGTTTGAGATTGTGGACGAATTTCTTCGGAGGTTGGTTCTGCTTAGATTCAGTAACTATTCATTAGAAATCTAGTTCATTTACTTTGAGTAAATTAGAGTGTTCAAGGCAAGCAAATTTGTTTCTGCAATGAATACTATTAGCATGGGATAATGGAACAGGACACGTATTCTAGTTTTCCGTTGGTTTCTAGAATTTTTAGT…	Eukaryota; Amoebozoa; Lobosa; Discosea-Flabellinia; Dactylopodida; Paramoebidae; Neoparamoeba; Neoparamoeba_pemaquidensis	24.0	0.0	0.0	0.0	0.0	0.0	0.0	0.0	0.0	0.0	0.0	0.0	0.0	0.0	0.0	0.0	0.0	0.0	0.0	0.0	0.0	0.0	0.0	0.0	0.0	0.0	0.0	0.0	0.0	0.0	0.0	0.0	0.0	0.0	0.0	0.0	0.0	0.0	0.0	0.0	0.0	0.0	0.0	0.0	0.0	0.0	0.0
a6366a697374cd54b3cd4c4cbd61f30a	AGCTCCATCAGTGTATATTAACGTTGTTGCGGTTAAAAAGCTCGTAGTTGGATTTCGGAGATGAGAATGTCAAGGTCCATCAGAATGGTGTGATCCGATAGACTCCTCCTATTTTTTAGAGTAACGGCCCTTTGGTTTCTTAACGGAAACTAGGGGGATTACTGTTCTCTATCTTTTACTTTGATAAAATCAGAGTGTTCAAAGCAGGCGTTTTAACTTTGCCTTGAATGTTGCCGCAGGGGATAATAGAATATGACTTTGGTCTTATTTTGTTGGTTTCTAGGGCTGAAGTAATGACTAATAGGGACAGTTGGGGGCGCTCGTATTGAGTTGTCAGAGGTGAAATTCTAGGATTTACTCAAGACGAACTAGTGCGAAAGCATTCGCCAAGGATGTTTT…	Eukaryota; Amoebozoa; Lobosa; Tubulinea	0.0	0.0	0.0	0.0	0.0	0.0	0.0	0.0	0.0	0.0	0.0	0.0	0.0	0.0	0.0	0.0	0.0	0.0	0.0	0.0	0.0	0.0	3274.0	0.0	0.0	0.0	0.0	0.0	0.0	0.0	0.0	0.0	0.0	0.0	0.0	0.0	0.0	0.0	0.0	0.0	0.0	0.0	0.0	0.0	0.0	0.0	0.0
a6e576d9c75b4750b647a45c316957d9	AGCTCCATCAGTGTATATTAACGTTGTTGCGGTTAAAAAGCTCGTAGTTGGATTTCGGAGAGCGAAGGTCAAGACCCATCGAATCGGTGTGGTCCGACAGTCGCCTCCTAGCTTAGGGTAACAGCCTCTCTTCCTTTACGGGTTGGGATGTGCCGTTCCCTATCATTTACTTTGATAAAATCAGAGTGTTCAAAGCAGGCGTCTTGCCTTGAATGTTGCCGCAAGGGATAATAGAATATGACTTCGGTCCTATTTTGTTGGTTTCTAGGGCTGAAGTAATGACTAATAGGGACAGTTGGGGGCGCTCGTATTGAGTTGTCAGAGGTGAAATTCTAGGATTTACTCAAGACGAACTACTGCGAAAGCATTCGCCAAGGATGTTTTCA	Eukaryota; Amoebozoa; Lobosa; Tubulinea; Nolandida; Nolandellidae; Nolandella	0.0	0.0	0.0	0.0	0.0	0.0	0.0	0.0	0.0	0.0	0.0	0.0	0.0	0.0	0.0	0.0	0.0	0.0	0.0	0.0	0.0	0.0	0.0	0.0	104.0	0.0	0.0	0.0	0.0	0.0	0.0	0.0	0.0	0.0	0.0	0.0	0.0	0.0	0.0	0.0	0.0	0.0	0.0	0.0	0.0	0.0	0.0
d151c887bccbb1f18446a9c3bcc16e68	AGCTCCATCAGTGTATATTAACGTTGTTGCGGTTAAAAAGCTCGTAGTTGGATTTCGAAGTTGTGAAGATCAAGATCCGTCAAATTGATGTGGTCCGATGTTCGCCTTCTAATTTAGAGTAATAATCTTGTTTCCTTTGCGGGTTATAAGAACTTATTCTCTATCATTTACTTTGATAAAATCAGAGTGTTCAAAGCAGGCGTCAACTTGCCTTGAATGTTGCCGCAAGGGATAATAAAATATGACTTCGGTCTTATTTTGTTGGTTTCTAGGGCTGAAGTAATGATAAATAGGGACAGTCGGGGGCGCTCGTATTGAATTGTCAGAGGTGAAATTCTAGGATTTATTCAAGACGAACTAATGCGAAAGCATTCGCCAAGGATGTTTTCA	Eukaryota; Amoebozoa; Lobosa; Tubulinea; Echinamoebida; Vermamoebidae; Hartmannella; Hartmannella_abertawensis	0.0	0.0	0.0	0.0	0.0	0.0	0.0	0.0	0.0	0.0	0.0	0.0	0.0	0.0	0.0	0.0	0.0	0.0	0.0	0.0	0.0	0.0	0.0	68.0	28.0	0.0	0.0	0.0	0.0	0.0	0.0	0.0	0.0	0.0	0.0	0.0	0.0	0.0	0.0	0.0	0.0	0.0	0.0	0.0	0.0	0.0	0.0
846916fe8b573662c6443caeaa0be731	AGCTCTAATAGCGTATATTAATGTTGTTGCAGTTAAAAAGCTCGTAGTTGAATCTTGAATGTTCATCAAGTTTGGTTTACATTTTTATGTATAACTACTTGATTGCATTCTTCCTACTAGTAATTCGATACTGTACTTAATTGTATGGTATAGTGATTCTTCGGAGTCATCGTTGTAGTGGAGTTGCTCCTCAAATAATTGGATTGGTGTAAAAGTCATGAAGATTATTTAGGGGAATCAGTAAATCTATTATAATGGAATTCTAGTTCATTTACTTTGAGAAAATTAGAGTGTTTAAGGCAGCCTCTTGGGGCACTGAATATATTAGCATGGGATAATAAAATAGGATTCATATCATAAATTTGTTGGTTTGAATGATGTAAATAATGATTAATAGGG…	Eukaryota; Amoebozoa; Lobosa; Discosea-Flabellinia; Vannellida; Vannellidae; Vannella; Vannella_sp.	0.0	0.0	0.0	0.0	0.0	0.0	0.0	0.0	0.0	0.0	0.0	0.0	0.0	0.0	0.0	0.0	0.0	0.0	0.0	0.0	0.0	6.0	0.0	0.0	0.0	0.0	0.0	0.0	0.0	0.0	0.0	0.0	0.0	0.0	0.0	0.0	0.0	0.0	0.0	0.0	0.0	0.0	0.0	0.0	0.0	0.0	0.0
0f49c456018d373d659c86305b19afe4	AGCTCCAATAGCATATATTAAAGTTGTTGCAGTTAAAAAGCTCGTAGTTGGATTTTGAAATGTTATAAGATAACCCGCTTTTATAAGTGTGTTTTGTTATTTTATATCTTTCTCCTTACTAGTTTTTCACTATTATTCTTTATTGATTGATAGTTTCATCTCTTTTTTGGAGGTGAGTGATGATTAGACCTCTTGGGTTTAAGATTGTGGATGATTATTTCGATGATTATTCTGCTTAGATTCAAGAACTGATTATTAGAAATCTAGTTCTTTTACTTTGAGTAAATTAGAGTGTTCAAGGCAAGCAAATTATTATTGTTGCAATGAATACTATTAGCATGGGATAATGGAACAGGACACGTATTCTAGTTTTCTGTTGGTTTCTAGAATTTTTTGACT…	Eukaryota; Amoebozoa; Lobosa; Discosea-Flabellinia; Dactylopodida; Paramoebidae; Neoparamoeba; Neoparamoeba_branchiphila	0.0	0.0	0.0	0.0	0.0	0.0	0.0	0.0	0.0	0.0	0.0	0.0	0.0	0.0	0.0	0.0	0.0	0.0	0.0	0.0	0.0	0.0	0.0	0.0	0.0	0.0	0.0	0.0	0.0	0.0	0.0	0.0	0.0	0.0	0.0	0.0	0.0	0.0	0.0	0.0	0.0	0.0	0.0	0.0	0.0	0.0	0.0
76769fedb3241c475dd2683edb2b9023	AGCTCCAATAGCGTATATTAAAGTTGTTGCAGTTAAAAAGCTCGTAGTTGGATCTAGGGACGCGCATTTCAAGCGCCCGTGTCGTTGGGTCAAACCAGCGACTGCGTTGGCGTTGCGGGCTCGGTCCGTCGGTGCCACAAAGCATCGGCGTGTCAACCGGCCCGCCCGTCCCCTCCTTCTGGATTCCCGTTCCTGCTATTGAGTTAGTGGGGACGTCACAGGGGGCCCATCGTCGTCAGCAATGCCGGCGGTGGGTCCCTGGGGCCCAGATCGTTTACCGTGAAAAAATTAGAGTGTTCAAAGCAGGCAGATCCAATTTTCTGCCACCGAATACATTAGCATGGGATAATGGAATAGGACCCTGTCCTCCTATTTTCAGTTGGTTTTGGCAGCGCGAGG…	Eukaryota; Amoebozoa; Lobosa; Lobosa_X; Centramoebida; Acanthamoebidae; Acanthamoeba	0.0	0.0	30.0	0.0	0.0	0.0	0.0	0.0	0.0	0.0	0.0	0.0	0.0	0.0	0.0	0.0	0.0	0.0	0.0	0.0	0.0	0.0	0.0	0.0	0.0	0.0	0.0	0.0	0.0	0.0	0.0	0.0	0.0	0.0	0.0	0.0	0.0	0.0	0.0	0.0	0.0	0.0	0.0	0.0	0.0	0.0	0.0
a9901ffc83f143dcdb694a191cf1c332	AGCTCCAATAGCATATATTAAAGTTGTTGCAGTTAAAAAGCTCGTAGTTGGATTTTGAAATGATTTAAAATAACCCGCTTTTATAAGTGTGTTTTGTTATTTTATATCTTTCTCCTTACTAGTTTTTCACTATTATTCTTTATTGATTGATAGTTTCATCTCTTTTTTGGAGATGAGTGATGATTAGACCTCTTGGGTTTAAGATTGTGGATGATTATTTCGATGATTATTCTGCTTAGATTCAAGAACTGATTATTAGAAATCTAGTTCTTTTACTTTGAGTAAATTAGAGTGTTCAAGGCAAGCAAATATTATATTGTTGCAATGAATACTATTAGCATGGGATAATGGAACAGGACACGTATTCTAGTTTTCTGTTGGTTTCTAGAATTTTTTGAC…	Eukaryota; Amoebozoa; Lobosa; Discosea-Flabellinia; Dactylopodida; Paramoebidae; Neoparamoeba; Neoparamoeba_branchiphila	0.0	0.0	0.0	0.0	0.0	0.0	0.0	0.0	0.0	0.0	0.0	0.0	0.0	0.0	0.0	0.0	0.0	0.0	0.0	0.0	0.0	0.0	0.0	0.0	0.0	0.0	0.0	0.0	0.0	0.0	0.0	0.0	0.0	0.0	0.0	0.0	0.0	0.0	0.0	0.0	0.0	0.0	0.0	0.0	0.0	0.0	0.0
eb32c1c4a2199bc6772d18a51a365c48	AGCTCCAATAGCGTATATTAATGTTGTTGCAGTTAAAAAGCTCGTAGTTGGATCTCGGGGCGTGGAGGCGTCGGTCCGCCGTGAAGGTGTGCACTGGCCCGCCCGCTCTTTCCTTGGGGACGTTCGCCATCGCCATTGATTTGGTGGTGGTATTCCGGCTTCGGCTGGTTTCGGATGAGTGCACCTGTGTATTCATTTGGAGCGCCCCATCTTTTACCTTGAATAAATTAGAGTGTTCCAAGCAGGCATGTTCGCCGTGAATACATTAGCATGGGATAATGGAATAGGACTTTGGTGCTATTTCGTTGGTTTTCAGAACCAGAGTAATGATTAATAGGGACAGTTGGGGGCATTCGTATTTAGTTGTCAGAGGTGAAATTCTTGGATTTACGAAAGACG…	Eukaryota; Amoebozoa; Lobosa; Lobosa_X; Stygamoebida; Vermistella-lineage; Vermistella; Vermistella_sp.	0.0	20.0	0.0	0.0	0.0	0.0	0.0	0.0	0.0	0.0	0.0	0.0	0.0	0.0	0.0	0.0	0.0	0.0	0.0	0.0	0.0	0.0	0.0	0.0	0.0	0.0	0.0	0.0	0.0	0.0	0.0	0.0	0.0	0.0	0.0	0.0	0.0	0.0	0.0	0.0	0.0	0.0	0.0	0.0	0.0	0.0	0.0
9fc3f27712ea83c58d39164ef430ccde	AGCTCCAATAGCATATATTAAAGTTGTTGCAGTTAAAAAGCTCGTAGTTGGATTTTGATGTTACTTTTTATGACCCGCCTTGTATAAGGTGTGTTTGTTGTGATAAGTACATCTCCTTACTAGACTTTCATGATTGCACTTAATTGAGTGATCATTTCATTCTGATTCGTTGGGGTGAGTGATGAGTAGACCTATTGGGTTTGAGATTGTGGATGAACTTCTTCGGAGGTTGGTTCTGCTTAGATTCAGTAACTATTCATTAGAAATCTAGTTCATTTACTTTGAGTAAATTAGAGTGTTCAAGGCAAGCAAATTTGTTTCTGCAATGAATACTATTAGCATGGGATAATGGAACAGGACACGTATTCTAGTTTTCCGTTGGTTTCTAGAATTTTTAGT…	Eukaryota; Amoebozoa; Lobosa; Discosea-Flabellinia; Dactylopodida; Paramoebidae; Neoparamoeba; Neoparamoeba_pemaquidensis	0.0	0.0	0.0	0.0	0.0	0.0	0.0	0.0	0.0	0.0	0.0	0.0	0.0	0.0	0.0	0.0	0.0	0.0	0.0	0.0	0.0	0.0	0.0	0.0	0.0	0.0	0.0	0.0	0.0	0.0	0.0	0.0	0.0	0.0	0.0	0.0	0.0	0.0	0.0	0.0	0.0	0.0	0.0	0.0	0.0	0.0	0.0
3669b723007ad58b0e4667178ff7e198	AGCTCCAATAGCATATATTAAAGTTGTTGCAGTTAAAAAGCTCGTAGTTGGATTTTGATGTTATTTATTATGACCCGCCTTGTATAAGGTGTGTTTGTTGTGATAAATACATCTCCTTACTAGACTTTCATGATTGCACTTTATTGAGTGATCATTTCATTCTGATTCGTTAGGGTGAGTGATGAGTAGACCTACTGGGTTTGAGATTGTGGATGAACTTCTTCGGAAGTTTGTTCTGCTTAGATTCAGTAACTATTCATTAGAAATCTAGTTCATTTACTTTGAGTAAATTAGAGTGTTCAAGGCAAGCAAATTTGTTTCTGCAATGAATACTATTAGCATGGGATAATGGAACAGGACACGTATTCTAGTTTTCCGTTGGTTTCTAGAATTTTTAGT…	Eukaryota; Amoebozoa; Lobosa; Discosea-Flabellinia; Dactylopodida; Paramoebidae; Neoparamoeba; Neoparamoeba_pemaquidensis	0.0	0.0	0.0	0.0	0.0	0.0	0.0	0.0	0.0	0.0	0.0	0.0	0.0	0.0	0.0	0.0	0.0	0.0	0.0	0.0	0.0	0.0	0.0	0.0	0.0	0.0	0.0	0.0	0.0	0.0	0.0	0.0	0.0	0.0	0.0	0.0	0.0	0.0	0.0	0.0	0.0	0.0	0.0	0.0	0.0	0.0	0.0
25fc37b54c6852d3929b73be0ad5a89d	AGCTCCAATAGCATATATTAAAGTTGTTGCAGTTAAAAAGCTCGTAGTTGGATTTTGATGCTACTTATTATGACCCGCCTTGTATAAGGTGTGTTTGTTGTGATAAGTACATCTCCTTACTAGACTTTCATAGTTGCACTTAATTGAGTGACTATTTCATTCTGATTCGTTGGGGTGAGTGATGAGTAGACCTACTGGGTTTGAGTTCAGTAACTATTCATTAGAAATCTAGTTCATTTACTTTGAGTAAATTAGAGTGTTCAAGGCAAGCAAATTTGTTTCTGCAATGAATACTATTAGCATGGGATAATGGAACAGGACACGTATTCTAGTTTTCCGTTGGTTTCTAGAATTTTTAGTCTCTCTTCGGAGGGGCGAAGTGTAATGATTAAAAGGGAC…	Eukaryota; Amoebozoa; Lobosa; Discosea-Flabellinia; Dactylopodida; Paramoebidae; Neoparamoeba; Neoparamoeba_pemaquidensis	0.0	0.0	0.0	0.0	0.0	0.0	0.0	0.0	0.0	0.0	0.0	0.0	0.0	0.0	0.0	0.0	0.0	0.0	0.0	0.0	0.0	0.0	0.0	0.0	0.0	0.0	0.0	0.0	0.0	0.0	0.0	0.0	0.0	0.0	0.0	0.0	0.0	0.0	0.0	0.0	0.0	0.0	0.0	0.0	0.0	0.0	0.0
64880362dda4fa888b0d51d90f257163	AGCTCCAATAGCATATATTAAAGTTGTTGCAGTTAAAAAGCTCGTAGTTGGATTTTGAAATGATTTAAAATAACCCGTTTTTATAAGTGTGTTTTGTTATTTTATATCTTTCTCCTTACTAGTTTTTCACTATTATTCTTTATTGATTGATAGTTTCATCTCTTTTTTGGAGGTGAGTGATGATTAGACCTCTTGGGTTTAAGATTGTGGATGATTATTTCGATGATTATTCTGCTTAGATTCAAGAACTGATTATTAGAAATCTAGTTCTTTTACTTTGAGTAAATTAGAGTGTTCAAGGCAAGCAAATATTTTATTGTTGCAATGAATATTATTAGCATGGGATAATGGAACAGGACACGTATTCTAGTTTTCTGTTGGTTTCTAGAATTTTTTGAT…	Eukaryota; Amoebozoa; Lobosa; Discosea-Flabellinia; Dactylopodida; Paramoebidae; Neoparamoeba; Neoparamoeba_branchiphila	0.0	0.0	0.0	0.0	0.0	0.0	0.0	0.0	0.0	0.0	0.0	0.0	0.0	0.0	0.0	0.0	0.0	0.0	0.0	0.0	0.0	0.0	0.0	0.0	0.0	0.0	0.0	0.0	0.0	0.0	0.0	0.0	0.0	0.0	0.0	0.0	0.0	0.0	0.0	0.0	0.0	0.0	0.0	0.0	0.0	0.0	0.0
fdd517434fbabd44978a59d4f2d24249	AGCTCCAATAGCGTATATTAATGCTGCTGCGGTTGAAACGCTCGTAGTTGGACCTTGGAGCGTGTGACGGGGTCGGCCTTCGGGCTGTATCCCGCCGCGTGTTCTATTGCCGTGATCCGCCTCCCATTGGCTTCGGTCAGTGGAACCGGGGCGATTTCGGCCGGTTACTTTGAAGAAATTAGAGTGTTCAAAGCAGGCCAACGCCTTGAATACATTAGCATGGAATAACAGAATAGGACTTTGGTCTTGTTGTGTTGGTTTCCGGGACTAGAGTAATGATTAATAGGGATAGTTGGGGGCATTCATATTTGGTTGTCAGAGGTGAAATTCTTGGATTTGCCAAAGATGAACTACTGCGAAAGCATTTGCCAAGGATGTTTTCA	Eukaryota; Amoebozoa; Breviatea; Breviatea_X; Breviatea_XX; Subulatomonas-lineage; Subulatomonas-lineage_X; Subulatomonas-lineage_X_sp.	0.0	0.0	0.0	0.0	0.0	0.0	0.0	0.0	0.0	0.0	0.0	0.0	0.0	0.0	0.0	0.0	0.0	0.0	0.0	0.0	0.0	0.0	0.0	33.0	0.0	0.0	0.0	0.0	0.0	0.0	0.0	0.0	0.0	0.0	0.0	0.0	0.0	0.0	0.0	0.0	0.0	0.0	0.0	0.0	0.0	0.0	0.0
bc561758214502475b4cb3f94b00ce26	AGCTCCAATAGCATATATTAAAGTTGTTGCAGTTAAAAAGCTCGTAGTTGGATTTTGATGTTATTTATTATGACCCGCCTTGTATAAGGTGTGTTTGTTGTGATAAGTACATCTCCTTACTAGACTTTCATGATTGCACTTTATTGAGTGATCATTTCATCTTGATTCGTTAGGGTGAGTGATGAGTAGACCTACTGGGTTTGAGATTGTGGATGAACTTCTTCGGAAGTTGGTTCTGCTTAGATTCAGTAACTATTCATTAGAAATCTAGTTCATTTACTTTGAGTAAATTAGAGTGTTCAAGGCAAGCAAATTTGTTTCTGCAATGAATACTATTAGCATGGGATAATGGAACAGGACACGTATTCTAGTTTTCCGTTGGTTTCTAGAATTTTTAGT…	Eukaryota; Amoebozoa; Lobosa; Discosea-Flabellinia; Dactylopodida; Paramoebidae; Neoparamoeba; Neoparamoeba_pemaquidensis	0.0	0.0	0.0	0.0	0.0	0.0	0.0	0.0	0.0	0.0	0.0	0.0	0.0	0.0	0.0	0.0	0.0	0.0	0.0	0.0	0.0	0.0	0.0	0.0	0.0	0.0	0.0	0.0	0.0	0.0	0.0	0.0	0.0	0.0	0.0	0.0	0.0	0.0	0.0	0.0	0.0	0.0	0.0	0.0	0.0	0.0	0.0
e025d6e796fc4a473902a2616a97ca51	AGCTCCAATAGCGTATATTAATGTTGTTGCAGTTAAAAAGCTCGTAGTTGGATCTCGGGGCGTGGAGGCGTCGGTCCGCCGTGAAGGTGTGCACTGGCCCGCCCGCTCTTTCCTTGGGGACGTTCGCCCTCGCCATTAATTTGGCGGTGGTATTCCGGCTTCGGCTGGTTTCGCTGGGCGGCACTCGTGTCGCTGAGTGGAGCGCCCCATCTTTTACCTTGAATAAATTAGAGTGTTCCAAGCAGGCATGTTCGCCGTGAATACATTAGCATGGGATAATGGAATAGGACTTTGGTGCTATTTCGTTGGTTTTCAGAACCAGAGTAATGATTAATAGGGACAGTTGGGGGCATTCGTATTTAGTTGTCAGAGGTGAAATTCTTGGATTTACGAAAGACG…	Eukaryota; Amoebozoa; Lobosa; Lobosa_X; Stygamoebida; Vermistella-lineage; Vermistella; Vermistella_sp.	0.0	0.0	0.0	0.0	0.0	0.0	0.0	0.0	0.0	0.0	0.0	0.0	0.0	0.0	0.0	0.0	0.0	0.0	0.0	0.0	0.0	0.0	0.0	0.0	0.0	0.0	0.0	0.0	0.0	0.0	0.0	0.0	0.0	322.0	0.0	99.0	0.0	0.0	0.0	0.0	0.0	0.0	0.0	0.0	0.0	0.0	0.0
e3f486325c29c5bb06c2c3bb8dbffb8e	AGCTCCAATAGCATATATTAAAGTTGTTGCAGTTAAAAAGCTCGTAGTTGGATTTTGATGTTACTTTTCATAACCTGCCTTGTATAAGGTATGTTTGTTGTGATTAGTTCATCTCCTTACTAGACTTTCATGATTGCACTTAATTGAGTGATCATTTCATTCTGATTTATTGGGGTGAGTGATGAGTAGACCTACTGGGTTCGAGATTGTGGATGAACTTCTTCGGAGGTTGGTTCTGCTTGGATTCAGTAACTATTTATTAGAAATCTAGTTCATTTACTTTGAGTAAATTAGAGTGTTCAAGGCAAGCAAATTTGTTTCTGCAATGAATACTATTAGCATGGGATAATGGAACAGGACACGTATTCTAGTTTTCCGTTGGTTTCTAGAATTTTTAGT…	Eukaryota; Amoebozoa; Lobosa; Discosea-Flabellinia; Dactylopodida; Paramoebidae; Neoparamoeba; Neoparamoeba_pemaquidensis	0.0	0.0	0.0	0.0	0.0	0.0	0.0	0.0	42.0	0.0	0.0	56.0	0.0	0.0	0.0	0.0	0.0	0.0	0.0	0.0	0.0	0.0	0.0	0.0	0.0	0.0	0.0	0.0	0.0	0.0	7.0	0.0	0.0	0.0	0.0	0.0	0.0	0.0	0.0	0.0	0.0	0.0	0.0	0.0	0.0	55.0	10.0
126e0c6d0950f2258b0d94dbcf01f1b4	AGCTCCAATAGCATATATTAAAGTTGTTGCAGTTAAAAAGCTCGTAGTTGGATTTTGATGTTATTTATTATGACCCGCCTTGTATAAGGTGTGTTTGTTGTGATAAATACATCTCCTTACTAGACTTTCATGATTGCACTTTATTGAGTGATCATTTCATTCTGATTCGTTGGGGTGAGTGATGAGTAGACCTACTGGGTTTGAGATTGTGGATGAACTTCTTCGGAAGTTGGTTCTGCTTAGATTCAGTAACTATTCATTAGAAATCTAGTTCATTTACTTTGAGTAAATTAGAGTGTTCAAGGCAAGCAAATTTGTTTCTGCAATGAATACTATTAGCATGGGATAATGGAACAGGACACGTATTCTAGTTTTCCGTTGGTTTCTAGAATTTTTAGT…	Eukaryota; Amoebozoa; Lobosa; Discosea-Flabellinia; Dactylopodida; Paramoebidae; Neoparamoeba; Neoparamoeba_pemaquidensis	0.0	0.0	0.0	0.0	0.0	0.0	0.0	0.0	0.0	0.0	0.0	0.0	0.0	0.0	0.0	0.0	0.0	0.0	0.0	0.0	0.0	0.0	0.0	0.0	0.0	0.0	0.0	0.0	0.0	0.0	0.0	0.0	0.0	0.0	0.0	0.0	0.0	0.0	0.0	0.0	0.0	0.0	0.0	0.0	0.0	0.0	0.0
0b2c10837150be4834b9ed73244b667c	AGCTCCAATAGCATATATTAAAGTTGTTGCAGTTAAAAAGCTCGTAGTTGGATTTTGATGTTACTTTTCATAACCTGCCTTGTATAAGGTATGTTTGTTGTGATTCGTACATCTCCTTACTAGACTTTCATGATTGCACTTAATTGAGTGATCATTTCATCTTGATTCGTTGGGGTGAGTGATGAGTAGACCTACTGGGTTTGAGATTGTGGATGAACTTCTTCGGAGGTTGGTTCTGCTTGGATTCAGTAACTATTCATTAGAAATCTAGTTCATTTACTTTGAGTAAATTAGAGTGTTCAAGGCAAGCAAATTTGTTTCTGCAATGAATACTATTAGCATGGGATAATGGAACAGGACACGTATTCTAGTTTTCCGTTGGTTTCTAGAATTTTTAGT…	Eukaryota; Amoebozoa; Lobosa; Discosea-Flabellinia; Dactylopodida; Paramoebidae; Neoparamoeba; Neoparamoeba_pemaquidensis	0.0	0.0	0.0	0.0	0.0	0.0	0.0	0.0	42.0	0.0	0.0	0.0	0.0	0.0	0.0	0.0	0.0	0.0	0.0	0.0	0.0	0.0	0.0	0.0	0.0	0.0	0.0	0.0	0.0	0.0	0.0	0.0	0.0	0.0	0.0	0.0	0.0	0.0	0.0	0.0	0.0	0.0	0.0	0.0	0.0	0.0	0.0
154e44f4e98082bccc5b98ed89cadf8d	AGCTCCAATAGCATATATTAAAGTTGTTGCAGTTAAAAAGCTCGTAGTTGGATTTTGAAATGTTATAAAATAACCCGCTTTTGTAAGTGTGTTTTGTTATTTTATATCTTTCTCCTTACTAGTTTTTCACTATTGTTCTTTATTGATTGATAGTTTCATCTCTTTTTTAGAGGTGAGTGATAATTAGACCTCTTGGGTTTAAGATTGTGGATGATTATTTCGATGATTATTCTGCTTAGATTCAAGAACTGATTATTAGAAATCTAGTTCTTTTACTTTGAGTAAATTAGAGTGTTCAAGGCAAGCAAATTATTATTGTTGCAATGAATACTATTAGCATGGGATAATGGAACAGGACACGTATTCTAGTTTTCTGTTGGTTTCTAGAATTTTTTGACT…	Eukaryota; Amoebozoa; Lobosa; Discosea-Flabellinia; Dactylopodida; Paramoebidae; Neoparamoeba; Neoparamoeba_branchiphila	0.0	0.0	0.0	0.0	0.0	0.0	0.0	0.0	0.0	0.0	0.0	0.0	0.0	0.0	0.0	0.0	0.0	0.0	0.0	0.0	0.0	0.0	0.0	0.0	0.0	0.0	0.0	0.0	0.0	0.0	0.0	0.0	0.0	0.0	0.0	0.0	0.0	0.0	0.0	0.0	0.0	0.0	0.0	0.0	0.0	0.0	0.0
2de43b86441a4088b88e64f722f88e23	AGCTCCAATAGCATATATTAAAGTTGTTGCAGTTAAAAAGCTCGTAGTTGGATTTTGATGTTACTTATTATGACCCGCCTTGTATAAGGTGTGTTTGTTGTGATAAGTACATCTCCTTACTAGACTTTCATGGTTGCACTTAATTGAGTGATCATTTCATTCTGATTCGTTGGGGTGAGTGATGAGTAGACCTACTGGGTTTGAGATTGTGGACGAATTTCTTCGGAGGTTGGTTCTGCTTAGGTTCAGTAACTATTCATTAGAAATCTAGTTCATTTACTTTGAGTAAATTAGAGTGTTCAAGGCAAGCAAATTTGTTTCTGCAATGAATACTATTAGCATGGGATAATGGAACAGGACACGTATTCTAGTTTTCCGTTGGTTTCTAGAATTTTTAGT…	Eukaryota; Amoebozoa; Lobosa; Discosea-Flabellinia; Dactylopodida; Paramoebidae; Neoparamoeba; Neoparamoeba_pemaquidensis	0.0	53.0	0.0	0.0	0.0	0.0	0.0	0.0	0.0	0.0	0.0	0.0	0.0	0.0	0.0	0.0	0.0	0.0	0.0	0.0	0.0	0.0	0.0	0.0	0.0	0.0	0.0	0.0	0.0	0.0	0.0	0.0	0.0	0.0	0.0	0.0	0.0	0.0	0.0	0.0	0.0	0.0	0.0	0.0	0.0	0.0	0.0
a3a9b32bf2b7f999f289a8687735fa8b	AGCTCCAATAGCATATATTAAAGTTGTTGCAGTTAAAAAGCTCGTAGTTGGATTTTGATGTTACTTTTCATAACCTGCCTTGTATAAGGTATGTTTGTTGTGATTTGTACATCTCCTTACTAGACTTTCATGATTGCACTTAATTGAGTGATCATTTCATTCTGATTTATTGGGGTGAGTGATGAGTAGACCTACTGGGTTCGAGATTGTGGATGAACTTCTTCGGAGGTTGGTTCTGCTTGGATTCAGTAACTATTCATTAGAAATCTAGTTCATTTACTTTGAGTAAATTAGAGTGTTCAAGGCAAGCAAATTTGTTTCTGCAATGAATACTATTAGCATGGGATAATGGAACAGGACACGTATTCTAGTTTTCCGTTGGTTTCTAGAATTTTTAGT…	Eukaryota; Amoebozoa; Lobosa; Discosea-Flabellinia; Dactylopodida; Paramoebidae; Neoparamoeba; Neoparamoeba_pemaquidensis	0.0	55.0	0.0	0.0	0.0	0.0	0.0	0.0	0.0	0.0	0.0	0.0	0.0	0.0	0.0	0.0	0.0	0.0	0.0	0.0	0.0	0.0	0.0	0.0	0.0	0.0	0.0	0.0	0.0	0.0	11.0	0.0	0.0	0.0	0.0	0.0	0.0	21.0	0.0	0.0	0.0	0.0	0.0	0.0	0.0	0.0	0.0
02faccc00c4dd8a5b3368f2131a22591	AGCTCCAATAGCATATATTAAAGTTGTTGCAGTTAAAAAGCTCGTAGTTGGATTTTGATGTTACTTATTATGACCCGCCTTGTATAAGGTGTGTTTGTTGTGATAAGTACATCTCCTTACTAGACTTTCATGGTTGCACTTAATTGAGTGATCATTTCATTCTGATTCGTTGGGGTGAGTGATGAGTAGACCTACTGGGTTTGAGATTGTGGACGAATTTCTTCGGAGGTTGGTTCTGCTTAGGTTCAGTAACTATTCATTAGAAATCTAGTTCATTTACTTTGAGTAAATTAGAGTGTTCAAGGCAAGCAAATTTGTTTCTGCAATGAATACTATTAGCATGGGATAATGGAACAGGACACGTATTCTAGTTTTCCGTTGGTTTCTAGAATTTTTAGT…	Eukaryota; Amoebozoa; Lobosa; Discosea-Flabellinia; Dactylopodida; Paramoebidae; Neoparamoeba; Neoparamoeba_pemaquidensis	0.0	24.0	0.0	0.0	0.0	0.0	0.0	0.0	0.0	0.0	0.0	0.0	0.0	0.0	0.0	0.0	0.0	0.0	0.0	0.0	0.0	0.0	0.0	0.0	0.0	0.0	0.0	0.0	0.0	0.0	0.0	0.0	0.0	0.0	0.0	0.0	0.0	0.0	0.0	0.0	0.0	0.0	0.0	0.0	0.0	0.0	0.0
0c324dba2e56a6f9e1bfb7b621bd4c34	AGCTCCAATAGCATATATTAAAGTTGTTGCAGTTAAAAAGCTCGTAGTTGGATTTTGATGTTGTGTATGATGACCCGCCTGTATAGGTGTGTTGTTGTTATACACACATCTCCTTACTAGACTTTCATGATTGTACTTAATTGTGTGATCATTGTATCTCGGTTCGCTGGGGTGCGTGGTAAGAGGACCTATTGGGTTTGAGATTGTGGACGAATTTCTTCGGAGGTTGGTTCTGCTTGGATTCAGTAACCTTTTACTAGAAATCTAGTTCATTTACTTTGAGTAAATTAGAGTGTTCAAGGCAAGCAAACTTGTTTCTGCAATGAATACTATTAGCATGGGATAATGGAACAGGACACGTATTCTAGTTTTCCGTTGGTTTCTAGAATTTTTGTACCC…	Eukaryota; Amoebozoa; Lobosa; Discosea-Flabellinia; Dactylopodida; Paramoebidae; Neoparamoeba; Neoparamoeba_aestuarina	0.0	28.0	0.0	0.0	0.0	0.0	0.0	0.0	2.0	0.0	0.0	0.0	0.0	0.0	0.0	0.0	0.0	0.0	0.0	0.0	0.0	0.0	0.0	0.0	0.0	0.0	0.0	0.0	0.0	0.0	0.0	0.0	2.0	0.0	0.0	0.0	0.0	0.0	0.0	0.0	0.0	0.0	0.0	0.0	0.0	0.0	0.0
70c538c500e9f2bbf29b5b1148384531	AGCTCCAATAGCATATATTAAAGTTGTTGCAGTTAAAAAGCTCGTAGTTGGATTTTGATGTTACTTTTCATAACCTGCCTTGTATAAGGTATGTTTGTTGTGATTCGTACATCTCCTTACTAGACTTTCATGATTACACTTAATTGAGTGATCATTTCATCTTGATTTATTGGGGTGAGTGATGAGTAGACCTACTGGGTTCGAGATTGTGGATGAACTTCTTCGGAGGTTGGTTCTGCTTGGATTCAGTAACTATTCATTAGAAATCTAGTTCATTTACTTTGAGTAAATTAGAGTGTTCAAGGCAAGCAAATTTGTTTCTGCAATGAATACTATTAGCATGGGATAATGGAACAGGACACGTATTCTAGTTTTCCGTTGGTTTCTAGAATTTTTAGT…	Eukaryota; Amoebozoa; Lobosa; Discosea-Flabellinia; Dactylopodida; Paramoebidae; Neoparamoeba; Neoparamoeba_pemaquidensis	0.0	0.0	0.0	0.0	0.0	0.0	0.0	0.0	0.0	0.0	0.0	0.0	0.0	0.0	0.0	0.0	0.0	0.0	0.0	0.0	0.0	0.0	0.0	0.0	0.0	0.0	0.0	0.0	0.0	0.0	0.0	0.0	0.0	0.0	0.0	0.0	0.0	0.0	0.0	0.0	0.0	0.0	0.0	0.0	0.0	0.0	0.0
6d6cad3270c48a94094b2d4b9ad33eb2	AGCTCCAATAGCATATATTAAAGTTGTTGCAGTTAAAAAGCTCGTAGTTGGATTTTGAAATGATTTAAGATAACCCGCTTTTATAAGTGTGTTTTGTTATTTTATATCTTTCTCCTTACTAGTTTTTCACTATTATTCTTTATTGATTGATAGTTTCATCTCTTTTTTTGAGGTGAGTGATGATTAGACCTCTTGGGTTTGAGATTGTGGATGATTATTTCGATGATTATTCTGCTTAGATTCAAGAACTAATTATTAGAAATCTAGTTCTTTTACTTTGAGTAAATTAGAGTGTTCAAGGCAAGCAAATATTATATTGTTGCAATGAATACTATTAGCATGGGATAATGGAACAGGACACGTATTCTAGTTTTCTGTTGGTTTCTAGAATTTTTTGGC…	Eukaryota; Amoebozoa; Lobosa; Discosea-Flabellinia; Dactylopodida; Paramoebidae; Neoparamoeba; Neoparamoeba_branchiphila	0.0	0.0	0.0	0.0	0.0	0.0	0.0	0.0	0.0	0.0	0.0	0.0	0.0	0.0	0.0	0.0	0.0	0.0	0.0	0.0	0.0	0.0	0.0	0.0	0.0	0.0	0.0	0.0	0.0	0.0	0.0	0.0	0.0	0.0	0.0	0.0	0.0	0.0	0.0	0.0	0.0	0.0	0.0	0.0	0.0	0.0	0.0
ad1e03dffd30be544cdd8286ca350564	AGCTCCATCAGTGTATATTAACGTTGTTGCGGTTAAAAAGCTCGTAGTTGGATTTCGGAGCATGGAACTCAAGGCCAGTCAAATTGGCTGTGCCCGAGGAACATCTCCTAGCTTAGGGTAACAGCCTCGCTTCCTTTGCGGGTTGCGGTGTGCCGTTCCCTATCATTTACTTTGATAAAATCAGAGTGTTCAAAGCAGGCGTCTTGCCTTGAATGTTGCCGCAAGGGATAATAGAATATGACTTCGGTCCTATTTTGTTGGTTTCTAGGGCTGAAGTAATGACTAATAGGGACAGTTGGGGGCGCTCGTATTGAGTTGTCAGAGGTGAAATTCTAGGATTTACTCAAGACGAACTACTGCGAAAGCATTCGCCAAGGATGTTTTCA	Eukaryota; Amoebozoa; Lobosa; Tubulinea; Nolandida; Nolandellidae; Nolandella	0.0	0.0	0.0	0.0	0.0	0.0	0.0	0.0	0.0	0.0	0.0	0.0	0.0	0.0	0.0	0.0	0.0	143.0	0.0	0.0	287.0	0.0	0.0	0.0	0.0	0.0	0.0	0.0	0.0	0.0	0.0	0.0	0.0	0.0	0.0	0.0	0.0	0.0	0.0	0.0	0.0	0.0	0.0	0.0	0.0	0.0	0.0
58700dd591d72c0ce5faa364759cbe51	AGCTCCATCAGTGTATATTAACGTTGTTGCGGTTAAAAAGCTCGTAGTTGGATTTCGAAGTGCGAAAGTCAAGACCCATCAAATTGGTGTGGTCCGACAGTCGCCTTCTAGCTTAGGGTAATAGCCTCGTTTCCTTTGCGGGTTACGATGTGCCGTTCCCTATCTTTTACTTTGATAAAATCAGAGTGTTCAAAGCAGGCGTCACTTGCCTTGAATGTTGCCGCAAGGGATAATAGAATATGACTTCGGTCTTATTTTGTTGGTTTCTAAGGCTGAAGTAATGACTAATAGGGACAGTCGGGGGCGCTTGTATTGTGCTGTCAGAGGTGAAATTCTAGGATTTGCACAAGACAAACTACTGCGAAAGCATTCGCCAAGGATGTTTTCA	Eukaryota; Amoebozoa; Lobosa; Tubulinea; Echinamoebida; Vermamoebidae; Hartmannella; Hartmannella_abertawensis	0.0	0.0	0.0	0.0	0.0	0.0	0.0	0.0	0.0	0.0	0.0	0.0	0.0	0.0	0.0	0.0	0.0	0.0	0.0	0.0	0.0	0.0	0.0	473.0	0.0	0.0	0.0	0.0	0.0	0.0	0.0	0.0	0.0	0.0	0.0	0.0	0.0	0.0	0.0	0.0	0.0	0.0	0.0	0.0	0.0	0.0	0.0
f258f9d06dea973def949ce96e43700a	AGCTCCAATAGCATATATTAAAGTTGTTGCAGTTAAAAAGCTCGTAGTTGGATTTTGATGTTACTTATTATGACCCGCCTTGTACAAGGTGTGTTTGTTGTGATTCGTACATCTCCTTACTAGACTTTCATGATTGCACTTAATTGAGTGATCATTTCATTCTGATTCGTTAGGGTGAGTGATGAGTAGACCCATTGGGTTTGAGATTGTGGACGAATTTCTTCGGAGGTTGGTTCTGCTTAGATTCAGTAACTATTCATTAGAAATCTAGTTCATTTACTTTGAGTAAATTAGAGTGTTCAAGGCAAGCAAATTTGTTTCTGCAATGAATACTATTAGCATGGGATAATGGAACAGGACACGTATTCTAGTTTTCCGTTGGTTTCTAGAATTTTTAGT…	Eukaryota; Amoebozoa; Lobosa; Discosea-Flabellinia; Dactylopodida; Paramoebidae; Neoparamoeba; Neoparamoeba_pemaquidensis	35.0	0.0	0.0	0.0	0.0	0.0	0.0	0.0	0.0	0.0	0.0	0.0	0.0	0.0	0.0	0.0	0.0	0.0	0.0	0.0	0.0	0.0	0.0	0.0	0.0	0.0	0.0	0.0	0.0	0.0	0.0	0.0	0.0	0.0	0.0	0.0	0.0	0.0	0.0	0.0	0.0	0.0	0.0	0.0	0.0	0.0	0.0
1159f2dbc2400eee49900023d942cc7e	AGCTCCAATAGCGTATATTAATGTTGTTGCAGTTAAAAAGCTCGTAGTTGAAACTTGAACATATAATGAGTTTGGTTACTATTTTTATAGTTAACTACTTATTAGTGTTCTTCCAACTAGATACTCGATTCTGTTCTTAATTGAATGGAATAGCATATTTCGGTGTGTCAATAGTTTATAAGGGCTCTTCCATTATGTTGAAGTGTGTAAAAGCATGGATATATGATGAGGAGATCAAGTCATTGTTTACTATTGGAGTTCTAGTTCATTTACTTTGAGAAAATTAGAGTGTTTAAAGCAGCCTCTTGGGGCTCTGAATACATTAGCATGGGATAATAGAATAGGATTTAGGTCAATATATTTGTTGGTTTGAATGAACTAAATAATGATTAATAGGAA…	Eukaryota; Amoebozoa; Lobosa; Discosea-Flabellinia; Vannellida; Vannellidae; Vannella; Vannella_sp.	0.0	0.0	0.0	0.0	0.0	0.0	0.0	0.0	0.0	0.0	0.0	0.0	0.0	0.0	0.0	0.0	0.0	0.0	0.0	0.0	0.0	0.0	0.0	0.0	0.0	0.0	0.0	0.0	0.0	0.0	0.0	0.0	0.0	0.0	0.0	0.0	0.0	0.0	0.0	0.0	0.0	259.0	0.0	0.0	0.0	0.0	0.0
55da4c0206d29a69303fb6cda122493a	AGCTCCAATAGTGTATACTAATGTTGCTGCAGTTAAAAAGCTCGTAGTTGGATTTCGGTTAATAGGTTGCTAGTCTACTTTTTTATAAGTACGCACTGTCATCCTATTTCCTTCTTTTCAGTAACAAAATTTATTTTGTTCTGAATTATTTACTTTGAAAAAATTAGAGTGTTCAAATCAGGCGTATTTTGCCTTTGAATATATTAGCATGGGATAATGAAATAAGACTTTTTGCCTTATTCTCGTTGGTTTTTGAGGCTAAAGTAATGATTAATAGGGATAGTTGGGGTCATTAGTATTTAATTGTCAGAGGTGAAATTCTAAGATTAATTAAAGACTAACTACTGCGAAAGCATTTGACAAGGATGTTTTCA	Eukaryota; Amoebozoa; Lobosa; Tubulinea; Leptomyxida; Flabellulidae	0.0	0.0	0.0	0.0	0.0	0.0	0.0	0.0	0.0	0.0	0.0	0.0	0.0	0.0	0.0	0.0	0.0	0.0	0.0	0.0	0.0	0.0	0.0	0.0	0.0	0.0	0.0	0.0	0.0	0.0	0.0	0.0	0.0	0.0	0.0	0.0	0.0	0.0	0.0	383.0	0.0	0.0	0.0	0.0	0.0	0.0	0.0
4e6aa68e4032e51833a05b6dfb3ee2a3	AGCTCTAATAGTGTATATTAATGTTGTTGCAGTTAAAAAGCTCGTAGTTGAATCTTGAACGTTAATTAAGTTTGGTTTACATTTTTATGTATGACTACTTGATTGCGTTCTTCCTACTAGATACTCGATTCTGTTCTTAATTGAATGGAATAGCATTCTTTCGGGGGTGTCGGTAGTGAGTAATGGCTCCTCCAGTGCATGGATTAGCGTAAAAACTATGAAGTGTATTGAGTGGATCAAGTTGTTGCTTGCTATTGGAGTTCTAGTTCATTTACTTTGAGAAAATTAGAGTGTTCAAAGCAGCCTCTTGGGGCTCTGAATATATTAGCATGGGATAATAAAATAGGATTTAAATTATATATTTGTTGGTTTGAATTATTTAAATAATGATTAATAGGG…	Eukaryota; Amoebozoa; Lobosa; Discosea-Flabellinia; Vannellida; Vannellidae; Vannella; Vannella_sp.	0.0	0.0	0.0	0.0	0.0	0.0	0.0	0.0	0.0	0.0	0.0	0.0	0.0	0.0	0.0	0.0	0.0	0.0	0.0	0.0	0.0	0.0	0.0	0.0	0.0	89.0	0.0	0.0	0.0	0.0	0.0	0.0	0.0	0.0	0.0	0.0	0.0	0.0	0.0	0.0	0.0	0.0	0.0	0.0	0.0	0.0	0.0
d714d41cddecf9cd292e3b1b8e9ec498	AGCTCCAATAGCATATATTAAAGTTGTTGCAGTTAAAAAGCTCGTAGTTGGATTTTGATGTTACTTTTCATAACCTGCCTTGTATAAGGTATGTTTGTTGTGATTCGTACATCTCCTTACTAGACTTTCATGATTACACTTCATTGAGTGATCATTTCATCTTGATTTATTGGGGTGAGTGATGAGTAGACCTACTGGGTTTGAGATTGTGGATGAACTTCTTCGGAGGTTGGTTCTGCTTGGATTCAGTAACTATTTATTAGAAATCTAGTTCATTTACTTTGAGTAAATTAGAGTGTTCAAGGCAAGCAAATTTGTTTCTGCAATGAATACTATTAGCATGGGATAATGGAACAGGACACGTATTCTAGTTTTCCGTTGGTTTCTAGAATTTTTAGT…	Eukaryota; Amoebozoa; Lobosa; Discosea-Flabellinia; Dactylopodida; Paramoebidae; Neoparamoeba; Neoparamoeba_pemaquidensis	0.0	0.0	0.0	0.0	0.0	0.0	0.0	0.0	0.0	0.0	0.0	0.0	0.0	0.0	0.0	0.0	0.0	0.0	0.0	0.0	0.0	0.0	0.0	0.0	0.0	0.0	0.0	0.0	0.0	0.0	0.0	0.0	0.0	0.0	0.0	0.0	0.0	37.0	0.0	0.0	0.0	0.0	0.0	0.0	0.0	0.0	0.0
79b53ab7213ac2048113a0d10d6643f0	AGCTCCATCAGTGTATATTAACGTTGTTGCGGTTAAAAAGCTCGTAGTTGGATTTCGAAGTTGCGAAGATCAAGATCCGTCAAATTGACGTGGTCCGATGTTCGCCTTCTAATTTAGAGTAATAATCTTATTTCCTTTGCGGGTTATAAGAATTTATTCTCTATCATTTACTTTGATAAAATCAGAGTGTTCAAAGCAGGCGTCAACTTGCCTTGAATGTTGCCGCAAGGGATAATAAAATATGACTTCGGTCTTATTTTGTTGGTTTCTAGGGCTGAAGTAATGATAAATAGGGACAGTCGGGGGCGCTCGTATTGAATTGTCAGAGGTGAAATTCTAGGATTTATTCAAGACGAACTAATGCGAAAGCATTCGCCAAGGATGTTTTCA	Eukaryota; Amoebozoa; Lobosa; Tubulinea; Echinamoebida; Vermamoebidae; Hartmannella; Hartmannella_abertawensis	0.0	0.0	0.0	0.0	0.0	0.0	0.0	0.0	0.0	0.0	0.0	0.0	0.0	0.0	0.0	0.0	0.0	0.0	0.0	0.0	0.0	0.0	20.0	0.0	0.0	0.0	0.0	0.0	0.0	0.0	0.0	0.0	0.0	0.0	0.0	0.0	0.0	0.0	0.0	0.0	0.0	0.0	0.0	0.0	0.0	24.0	0.0
8a3a9f552d80524ac6b06806b7cb3cb8	AGCTCCAATAGCATATATTAAAGTTGTTGCAGTTAAAAAGCTCGTAGTTGGATTTTGATGTTACTTTTCATAACCTGCCTTGTATAAGGTATGTTTGTTGTGATTCGTACATCTCCTTACTAGACTTTCATGATTGCACTTAATTGAGTGATCATTTCATCTTGATTCGTTGGGGTGAGTGATGAGTAGACCTACTGGGTTCGAGATTGTGGATGAACTTCTTCGGAGGTTGGTTCTGCTTGGATTCAGTAACTATTCATTAGAAATCTAGTTCATTTACTTTGAGTAAATTAGAGTGTTCAAGGCAAGCAAATTTGTTTCTGCAATGAATACTATTAGCATGGGATAATGGAACAGGACACGTATTCTAGTTTTCCGTTGGTTTCTAGAATTTTTAGT…	Eukaryota; Amoebozoa; Lobosa; Discosea-Flabellinia; Dactylopodida; Paramoebidae; Neoparamoeba; Neoparamoeba_pemaquidensis	0.0	12.0	0.0	0.0	0.0	0.0	0.0	0.0	75.0	0.0	0.0	69.0	0.0	0.0	0.0	0.0	0.0	0.0	0.0	0.0	0.0	0.0	0.0	0.0	0.0	0.0	0.0	0.0	0.0	0.0	68.0	0.0	0.0	0.0	0.0	0.0	0.0	34.0	0.0	0.0	0.0	0.0	0.0	0.0	0.0	27.0	0.0
aed59375a5ef7c8073d113261d2ff3df	AGCTCCAATAGTGTATATTAATTCTGTTGTGGTTAAAAAGCTCGTAGTCGGATTTCGACGTGTGGGAGTCAAGGTCCGTCTAAATGGCGTGGCCCGACACCTGCCGTCTCTTTCTAGGTGACAGCCTCTCAGCCTTTGCGGGTTGGGATGTGCAGTTCCTAGTCGTTTATTATGACAAACTCAGAGTGTTCAAAGCAGGCGTAAAGCCTTGAATGCTACAGCATGAGATAATGGAAGATGACGATGGTCTTATTTTGTTGGTTTCTAAGGCTGCCGTAATGATTAATAGGGCCAGTTGGGGTCACTCGTATTGAACTGTCAGAGGTGAAATTCTATGATTTATTCAAGACGAACTACTGCGAAAGCATGTGACAAGCATGGTTTCA	Eukaryota; Amoebozoa; Lobosa; Tubulinea; Nolandida; Nolandellidae; Nolandella; Nolandella_sp.	0.0	0.0	0.0	0.0	0.0	0.0	0.0	0.0	0.0	0.0	0.0	0.0	0.0	0.0	0.0	0.0	0.0	0.0	0.0	0.0	0.0	0.0	0.0	5.0	4.0	0.0	0.0	0.0	0.0	0.0	0.0	0.0	0.0	0.0	0.0	0.0	0.0	0.0	0.0	0.0	0.0	0.0	0.0	0.0	0.0	0.0	0.0
05df059dda38390e85f96ad53424d6ef	AGCTCCAATAGCATATATTAAAGTTGTTGCAGTTAAAAAGCTCGTAGTTGGATTTTGATGTTACTTATTATGACCCGCCTTGTATAAGGTGTGTTTGTTGTGATAAGTACATCTCCTTACTAGACTTTCATGGTTGCACTTAATTGAGTGATCATTTCATTCTGATTCGTTGGGGTGAGTGATGAGTAGACCTACTGGGTTTGAGATTGTGGACGAACTTCTTCGGAGGTTGGTTCTGCTTAGATTCAGTAACTATTCATTAGAAATCTAGTTCATTTACTTTGAGTAAATTAGAGTGTTCAAGGCAAGCAAATTTGTTTCTGCAATGAATACTATTAGCATGGGATAATGGAACAGGACACGTATTCTAGTTTTCCGTTGGTTTCTAGAATTTTTAGT…	Eukaryota; Amoebozoa; Lobosa; Discosea-Flabellinia; Dactylopodida; Paramoebidae; Neoparamoeba; Neoparamoeba_pemaquidensis	0.0	0.0	0.0	0.0	0.0	0.0	0.0	0.0	0.0	0.0	81.0	50.0	0.0	0.0	0.0	0.0	0.0	0.0	0.0	0.0	0.0	0.0	0.0	0.0	0.0	0.0	0.0	0.0	0.0	41.0	0.0	0.0	60.0	0.0	0.0	0.0	0.0	0.0	0.0	0.0	0.0	0.0	0.0	0.0	0.0	0.0	0.0
f56a3ead9c12a6d3d118e5fea08e26a4	AGCTCCAATAGCGTATATTAATGTTGTTGCAGTTAAAAAGCTCGTAGTTGGATCTCGGAGCGTTTTGGAGGCGTCGGTCCGCCGTGAAGGTGTGCACTGGCCCTCTCGCTCTTTCCTTGGGGACATTCGTCACGATTATTAATTTAGTTGTGATATTCCACTTTCGGGTGGTTTTGCGCGGGTCTCTCGAGGCTCGTGTAGAGTGCCTCATCGTTTACCTTGAATAAATTAGAGTGTTCCAAGCAGGCATGTTCGCCTTGAATACATTAGCATGGGATAATGGAGTAGGACTTTGGTTCTATTTCGTTGGTTTTCAGAGCCAGAGTAATGATTAATAGGGACAGTTGGGGGCATTCGTATTTAATTGTCAGAGGTGAAATTCTTGGATTTATGAAAGAC…	Eukaryota; Amoebozoa; Lobosa; Lobosa_X; Stygamoebida; Vermistella-lineage; Vermistella; Vermistella_sp.	0.0	0.0	0.0	0.0	0.0	0.0	0.0	0.0	0.0	0.0	0.0	0.0	0.0	0.0	0.0	0.0	0.0	0.0	0.0	556.0	0.0	0.0	0.0	0.0	0.0	0.0	0.0	0.0	0.0	0.0	0.0	0.0	0.0	0.0	0.0	200.0	0.0	0.0	0.0	0.0	0.0	0.0	37.0	1464.0	563.0	0.0	0.0
2619fdeb65c26df4fc364f51a1fda64f	AGCTCCATCAGTGTATATTAACGTTGTTGCGGTTAAAAAGCTCGTAGTTGGATTTCGGAGTGCGAAGGTCAAGACCCATCGAATCGGTGTGGTCCGACAATCGCCTCCTAGCTTAGGGTAACAGCCTCTCTTCCTTTACGGGTTGGGATGTGCCGTTCCCTATCATTTACTTTGATAAAATCAGAGTGTTCAAAGCAGGCGTCACTTGCCTTGAATGTTGCCGCAAGGGATAATAGAATATGACTTTGGTCTTATTTTGTTGGTTTCTAGGGCTGAAGTAATGACTAATAGGGACAGTTGGGGGCGCTCGTATTGAGTTGTCAGAGGTGAAATTCTAGGATTTACTCAAGACGAACTAGTGCGAAAGCATTCGCCAAGGATGTTTTCA	Eukaryota; Amoebozoa; Lobosa; Tubulinea	0.0	0.0	0.0	0.0	0.0	0.0	0.0	0.0	0.0	0.0	0.0	0.0	0.0	0.0	0.0	0.0	0.0	0.0	0.0	0.0	0.0	0.0	400.0	0.0	0.0	0.0	0.0	0.0	0.0	0.0	0.0	0.0	0.0	0.0	0.0	0.0	0.0	0.0	0.0	0.0	0.0	0.0	0.0	0.0	0.0	13.0	0.0
73d3c2e1936305c23dff510fb6e79663	AGCTCCAATAGCGTATATTAATGTTGTTGCAGTTAAAAAGCTCGTAGTTGAAACTTGAACATATGATAAGTTTGGTTACTATTTTTATAGTTAACTACTTATCAGTGTTCTTCCAACTAGATACTCGATTCTGTTCTTAATTGAATGGAATAGCATATTTCGGTGTGTCGATAGTTTATGATAGCTCTTCCATTATGCTGAAGTGTGTAAAAGCGTGGATGTATGATGAGGGGATCAAGTTATTGTCTATTATTGGAGTTCTAGTTCATTTACTTTGAGAAAATTAGAGTGTTTAAAGCAGCCTCTTGGGGCTCTGAATACATTAGCATGGGATAATAGAATAGGATTTAGGTCAATATATTTGTTGGTTTGAATGAACTAAATAATGATTAATAGGAA…	Eukaryota; Amoebozoa; Lobosa; Discosea-Flabellinia; Vannellida; Vannellidae; Vannella	0.0	0.0	0.0	0.0	0.0	0.0	0.0	0.0	0.0	0.0	0.0	0.0	0.0	0.0	0.0	0.0	0.0	0.0	0.0	0.0	0.0	0.0	0.0	0.0	0.0	0.0	0.0	0.0	0.0	0.0	0.0	0.0	0.0	0.0	0.0	0.0	0.0	0.0	0.0	0.0	0.0	0.0	44.0	0.0	0.0	0.0	0.0
e4b600c293850c9a05a9d392d4c0bbaa	AGCTCCAATAGCGTATATTAATGTTGTTGCAGTTAAAAAGCTCGTAGTTGGATCTCGGAGCGTTTTGGAGGCGTCGGTCCGCCGTGAAGGTGTGCACTGGCCCTCTCGCTCTTTCCTTGGGGACATTCGTCACGATTATTAATTTAGTTGTGATATTCCACTTTCGGGTGGTTTTGCGCGAGTCTTTCGAGGCCCGCGTAGAGTGCCTCATCGTTTACCTTGAATAAATTAGAGTGTTCCAAGCAGGCATGTTCGCCTTGAATACATTAGCATGGGATAATGGAGTAGGACTTTGGTTCTATTTCGTTGGTTTTCAGAGCCAGAGTAATGATTAATAGGGACAGTTGGGGGCATTCGTATTTAATTGTCAGAGGTGAAATTCTTGGATTTATGAAAGAC…	Eukaryota; Amoebozoa; Lobosa; Lobosa_X; Stygamoebida; Vermistella-lineage; Vermistella; Vermistella_sp.	0.0	0.0	0.0	0.0	0.0	0.0	0.0	0.0	0.0	0.0	0.0	0.0	0.0	0.0	0.0	0.0	0.0	0.0	0.0	97.0	0.0	0.0	0.0	0.0	0.0	0.0	0.0	0.0	0.0	0.0	0.0	0.0	0.0	0.0	0.0	26.0	0.0	0.0	0.0	0.0	0.0	0.0	0.0	0.0	0.0	0.0	0.0
8c4067bd477c267599c3e7e9ad591d39	AGCTCCAATAGCATATATTAAAGTTGTTGCAGTTAAAAAGCTCGTAGTTGGATTTTGAAATGTTATAAAATAACCCGCTTTTATAAGTGTGTTTTGTTATTTTATATCTTTCTCCTTACTAGTTTTTCACTATTATTCTTTATTGATTGATAGTTTCATCTCTTTTTTGTGAGGTGAGTGATGATTAGACCTCTTGGGTTTAAGATTGTGGATGATTATTTCGATGATTATTCTGCTTAGATTCAAGAACTAATTATTAGAAATCTAGTTCTTTTACTTTGAGTAAATTAGAGTGTTCAAGGCAAGCAAATTATTATTGTTGCAATGAATACTATTAGCATGGGATAATGGAACAGGACACGTATTCTAGTTTTCTGTTGGTTTCTAGAATTTTTTGAT…	Eukaryota; Amoebozoa; Lobosa; Discosea-Flabellinia; Dactylopodida; Paramoebidae; Neoparamoeba; Neoparamoeba_branchiphila	0.0	0.0	0.0	0.0	0.0	0.0	0.0	0.0	0.0	0.0	0.0	0.0	0.0	0.0	0.0	0.0	0.0	0.0	0.0	0.0	0.0	0.0	0.0	0.0	0.0	0.0	0.0	0.0	0.0	0.0	0.0	0.0	0.0	0.0	0.0	0.0	0.0	0.0	0.0	0.0	0.0	0.0	0.0	0.0	0.0	0.0	0.0
348e52439a0ed1c9ef63d46c22882fa9	AGCTCTAATAGTGTATAATAATGTTGTTGCAGTTAAAAAGCTCGTAGTTGAATCTTGAACGTTAATCAAGTTTGGTTTACATTTTTATGTATGACTACTTGATTCCGTTCTTCCTACTAGATACTCGATTCTGTTCTTAATTGAATGGAATAGCATTCTTTCGGGGGTGTCGGTAGTAGGTAATAGCTCCTCCAGTGCATGGATTAGCGTAAAAACTATGAAGTGTATTGAGTGGATCAAGCTGTTGCTTATTATTGGAGTTCTAGTTCATTTACTTTGAGAAAATTAGAGTGTTCAAAGCAGCCTCTTGGGGCTCTGAATATATTAGCATGGGATAATAAAATAGGATTTAAATTATATATTTGTTGGTTTGAATTGTTTAAATAATGATTAATAGGG…	Eukaryota; Amoebozoa; Lobosa; Discosea-Flabellinia; Vannellida; Vannellidae; Vannella; Vannella_sp.	0.0	0.0	0.0	0.0	0.0	0.0	0.0	0.0	0.0	0.0	0.0	0.0	0.0	0.0	0.0	0.0	0.0	0.0	0.0	0.0	0.0	0.0	0.0	0.0	0.0	0.0	67.0	0.0	0.0	0.0	0.0	0.0	0.0	0.0	0.0	0.0	0.0	0.0	0.0	0.0	0.0	0.0	0.0	0.0	0.0	0.0	0.0
0fd337fbf78877c1dfa607ddabb9ffa8	AGCTCTAATAGCGTATATTAATGTTGTTGCAGTTAAAAAGCTCGTAGTTGAATTTTGAATATTTTTAACAAGTTTGGTTTACTTGTAAGTATGACTACTTGTTAGTGTTCTTCCTACTAGATACTCGATACTGTTCTTAATTGAATGGTATAGCATTTCGCAAGAGATGTCGATAGATGATAATAGCTCCTCCAATTTGTGGAGATGCGTAAAAACATCAAAATATATTGAGTGGATCAAGTTATTGTTTTTTATTGGAGTTCTAGTTCATTTACTTTGAGAAAATTAGAGTGTTTAAAGCAGCCTCTTTGGGCTCTGAATATATTAGCATGGGATAATAGAATAGGATTTAAATTTTATATTTGTTGGTTTGAATAATTTAAATAATGATTAATAGGG…	Eukaryota; Amoebozoa; Lobosa; Discosea-Flabellinia; Vannellida; Vannellidae; Vannella; Vannella_sp.	0.0	0.0	0.0	0.0	142.0	0.0	0.0	0.0	0.0	0.0	0.0	0.0	0.0	0.0	0.0	0.0	0.0	0.0	0.0	0.0	0.0	0.0	0.0	0.0	0.0	0.0	0.0	0.0	0.0	0.0	0.0	0.0	0.0	0.0	0.0	0.0	0.0	0.0	0.0	0.0	0.0	0.0	0.0	0.0	0.0	0.0	0.0
271a0ae0426fd6a985902ec3683727e6	AGCTCCAATAGCGTATATTAATGTTGTTGCAGTTAAAAAGCTCGTAGTTGAAACTTGAACATATGATAAGTTTGGTTACTATTTTTATAGTTAACTACTTGTCAGTGTTCTTCCAACTAGATACTCGATTCTGTTCTTAATTGAATGGAATAGCATATTTCGGTGTGTCGATAGTTTATGATAGCTCTTCCATTATGTTGAAGTGTGTAAAAGCATGGATATATAATGAGGAGATCAAGTTATTGTCTATTATTGGAGTTCTAGTTCATTTACTTTGAGAAAATTAGAGTGTTTAAAGCAGCCTCTTAGGGCTCTGAATACATTAGCATGGGATAATAGAATAGGATTTAGGTCAATATATTTGTTGGTTTGAATGAACTAAATAATGATTAATAGGAA…	Eukaryota; Amoebozoa; Lobosa; Discosea-Flabellinia; Vannellida; Vannellidae; Vannella; Vannella_sp.	0.0	0.0	0.0	0.0	0.0	0.0	0.0	0.0	0.0	0.0	0.0	0.0	0.0	0.0	0.0	0.0	0.0	0.0	0.0	0.0	0.0	0.0	0.0	0.0	0.0	0.0	0.0	0.0	0.0	0.0	0.0	0.0	0.0	0.0	0.0	0.0	0.0	0.0	0.0	0.0	0.0	0.0	86.0	0.0	0.0	0.0	0.0
4eeb518f58d638c8dd318b6b3e82a79a	AGCTCCAATAGCATATATTAAAGTTGTTGCAGTTAAAAAGCTCGTAGTTGGATTTTGATGTTACTTATTATGACCCGCCTTGTATAAGGTGTGTTTGTTGTGATAAGTACATCTCCTTACTAGACTTTCATGGTTGCACTTAATTGAGTGATCATTTCATTCTGATTCGTTGGGGTGAGTGATGAGTAGACCTACTGGGTTTGAGATTGTGGACGAACTTCTTCGGAGGTTGGTTCTGCTTAGATTCAGTAACTATTCATTAGAAATCTAGTTCATTTACTTTGAGTAAATTAGAGTGTTCAAGGCAAGCAAATTTGTTTCTGCAATGAATACTATTAGCATGGGATAATGGAACAGGACACGTATTCTAGTTTTCCGTTGGTTTCTAGAATTTTTAGT…	Eukaryota; Amoebozoa; Lobosa; Discosea-Flabellinia; Dactylopodida; Paramoebidae; Neoparamoeba; Neoparamoeba_pemaquidensis	0.0	0.0	0.0	0.0	0.0	0.0	0.0	0.0	0.0	0.0	85.0	99.0	0.0	0.0	0.0	0.0	0.0	0.0	0.0	0.0	0.0	0.0	0.0	0.0	0.0	0.0	0.0	0.0	0.0	30.0	0.0	0.0	52.0	0.0	0.0	0.0	0.0	0.0	0.0	0.0	0.0	0.0	0.0	0.0	0.0	0.0	0.0
ca19bce330a0da562ecea9a550d16e4e	AGCTCCAATAGTGTATATTAAAGTTGCTGCAGTTAAAAAGCTCGTAGTTGGATGTCGGTTATTGCGAGAAGTGTCTACATTTTATATGTACGTACATAACTCCAATACCTTCTTTCAGTTTGTAAATCTAATTTGCAACTGATATTTTACTTTGAGAAAATTAGAGTGTTCAAAGCAGGCGTAACAATGCCTTTGAATATATTAGCATGGGATAATGAAATAAGACTTTTTGCCTTATTCTCGTTGGTTCTTTGGGCTAAAGTAATGATTAATAGGGACAGTTGGGGTTATCTGTATTTGATCGCCAGAGGTGAAATTCTAAGACTGATCAAAGACAAACTAGTGCGAAAGCATTTAACAAGGATGTTTTCA	Eukaryota; Amoebozoa; Lobosa; Tubulinea; Leptomyxida; Flabellulidae; Flabellulidae_X; Flabellulidae_X_sp.	0.0	0.0	0.0	0.0	0.0	0.0	0.0	0.0	0.0	0.0	0.0	0.0	0.0	0.0	0.0	0.0	0.0	0.0	0.0	0.0	0.0	0.0	0.0	60.0	0.0	0.0	0.0	0.0	0.0	0.0	0.0	0.0	0.0	0.0	0.0	0.0	0.0	0.0	0.0	0.0	0.0	0.0	0.0	0.0	0.0	0.0	0.0
15d13c59f41c2ce13f7b60223cc7af16	AGCTCTAATAGCGTATATTAATATTGTTGCAGTTAAAAAGCTCGTAGTTGAAACTTGAGTATTTCTATCAAGTTTGGTCTACCTTTTAAGGTTTTGACTACTTGATGATACTCTTCCTACTAGTAACTCGATTATGTTCTTAATTGAATGTAATAGCTATCTTTCGGGGTAGTCAATCTATGGGAATAGCTCCACCATACTAATGGATGTGTGTAAAAGCACTGAAAGAAGATGAGTGGATCAAGTTAATCTTGTAGATTGGAGTTCTAGTTCGTTTACTTTGAGAAAATTAGAGTGTTTAAAGCAGCCTCTTGGGGCTCTGAATACATTAGCATGGGATAATAGAATAGGATTTAAGTCACTATATTTGTTGGTTTGAATGAACTTAAATAATGATTA…	Eukaryota; Amoebozoa; Lobosa; Discosea-Flabellinia; Vannellida; Vannellidae; Vannella; Vannella_sp.	0.0	0.0	0.0	0.0	0.0	335.0	177.0	0.0	0.0	0.0	0.0	0.0	0.0	0.0	0.0	0.0	0.0	0.0	0.0	0.0	0.0	0.0	0.0	0.0	0.0	0.0	0.0	0.0	0.0	0.0	0.0	0.0	0.0	0.0	0.0	0.0	0.0	0.0	0.0	0.0	0.0	0.0	0.0	0.0	0.0	0.0	0.0
fab641a64e42b3005b8f6dd899a8737a	AGCTCCATCAGTGTATATTAACGTTGTTGCGGTTAAAAAGCTCGTAGTTGGATTTCGGAGCATGGGACTCAAGGTCAGTCAAATTGACTGTGCCCGAGGAACATCTCCTAGCTTAGGGTAACAGCCTCGCTTCCTTTGCGGGTTGCGATGTGCCGTTCCCTATCATTTACTTTGATAAAATCAGAGTGTTCAAAGCAGGCGTCTTGCCTTGAATGTTGCCGCAAGGGATAATAGAATATGACTTCGGTCCTATTTTGTTGGTTTCTAGGGCTGAAGTAATGACTAATAGGGACAGTTGGGGGCGCTCGTATTGAGTTGTCAGAGGTGAAATTCTAGGATTTACTCAAGACGAACTACTGCGAAAGCATTCGCCAAGGATGTTTTCA	Eukaryota; Amoebozoa; Lobosa; Tubulinea; Nolandida; Nolandellidae; Nolandella; Nolandella_hibernica	0.0	0.0	0.0	0.0	0.0	0.0	0.0	0.0	0.0	0.0	0.0	0.0	0.0	0.0	0.0	0.0	0.0	0.0	0.0	0.0	0.0	0.0	0.0	0.0	353.0	0.0	0.0	0.0	0.0	0.0	0.0	0.0	0.0	0.0	0.0	0.0	0.0	0.0	0.0	0.0	0.0	0.0	0.0	0.0	0.0	0.0	0.0
7019fb0da49a8e07032370ac27ba6c8d	AGCTCCATCAGTGTATATTAACGTTGTTGCGGTTAAAAAGCTCGTAGTTGGATTTCGGAGTATGGGACTCTAGGCCAGTCAAATTGGCTGTGCCCGAGGAACATCTCCTAGCTTAGGGTAACAGCCTCGCTTCCTTTGCGGGTTGCGATGTGCCGTTCCCTATCATTTACTTTGATAAAATCAGAGTGTTCAAAGCAGGCGTCTTGCCTTGAATGTTGCCGCAAGGGATAATAGAATATGACTTCGGTCCTATTTTGTTGGTTTCTAGGGCTGAAGTAATGACTAATAGGGACAGTTGGGGGCGCTCGTATTGAGTTGTCAGAGGTGAAATTCTAGGATTTACTCAAGACGAACTACTGCGAAAGCATTCGCCAAGGATGTTTTCA	Eukaryota; Amoebozoa; Lobosa; Tubulinea; Nolandida; Nolandellidae; Nolandella; Nolandella_hibernica	0.0	0.0	0.0	0.0	0.0	0.0	0.0	0.0	0.0	0.0	0.0	0.0	0.0	0.0	0.0	0.0	0.0	0.0	451.0	0.0	0.0	0.0	0.0	0.0	0.0	0.0	0.0	0.0	0.0	0.0	0.0	0.0	0.0	0.0	0.0	0.0	0.0	0.0	0.0	0.0	0.0	0.0	0.0	0.0	0.0	0.0	0.0
2fcca5d39a9aa91ab22a4eda1aeb8d41	AGCTCCAATAGCATATATTAAAGTTGTTGCAGTTAAAAAGCTCGTAGTTGGATTTTGATGTTACTTATTATGACCCGCCTTGTATAAGGTGTGTTTGTTGTGATAAGTACATCTCCTTACTAGACTTTCATAGTTGCACTTAATTGAGTGACTATTTCATTCTGATTCGTTGGGGTGAGTGATGAGTAGACCTACTGGGTTTGAGATTGTGGACGAATTTCTTCGGAGGTTGGTTCTGCTTAGATTCAGTAACTATTCATTAGAAATCTAGTTCATTTACTTTGAGTAAATTAGAGTGTTCAAGGCAAGCAAATTTGTTTCTGCAATGAATACTATTAGCATGGGATAATGGAACAGGACACGTATTCTAGTTTTCCGTTGGTTTCTAGAATTTTTAGT…	Eukaryota; Amoebozoa; Lobosa; Discosea-Flabellinia; Dactylopodida; Paramoebidae; Neoparamoeba; Neoparamoeba_pemaquidensis	0.0	0.0	0.0	0.0	0.0	0.0	0.0	0.0	0.0	0.0	0.0	0.0	0.0	0.0	0.0	0.0	0.0	0.0	0.0	0.0	0.0	0.0	0.0	0.0	0.0	0.0	0.0	0.0	0.0	0.0	0.0	0.0	0.0	0.0	0.0	0.0	0.0	0.0	0.0	0.0	0.0	0.0	0.0	0.0	0.0	0.0	0.0
a2d4387d760525b55897ad7260cb1398	AGCTCTAATAGCGTATATTAAAGTTGTTGCAGTTAAAAAGCTCGTAGTTGGACTTTTATAGTCAGTGGTTGATCTTCCGTGAAGGATTGTATCAACATACTGACTATACCATTATGAATATTTCACATGAATACTTAATTGAATTTATGGTACATTAGTTTTAGAAATTTCATACATTTACTGTGAGTAAATTAGAGTGTTTAAAGCAATCTCTTTGGATTTTGAATATCATTAGCATGGGATAATAAAATATGACATTTCTATTATTTTTTATTGGTTTATAATAGAAGAGTAATGATTAATAGGGATAGTTGTGGGCATTTGTATTTAATTGTCAGAGGTGAAATTCTTGGATTTATGAAAGACAAACTACTGCGAAAGCATTTGCCAAGGATGTTT…	Eukaryota; Amoebozoa; Lobosa; Discosea-Flabellinia; Vannellida; Vannellidae; Lingulamoeba; Lingulamoeba_sp.	0.0	0.0	0.0	0.0	0.0	0.0	0.0	0.0	0.0	0.0	0.0	0.0	0.0	0.0	0.0	0.0	0.0	0.0	0.0	0.0	0.0	0.0	0.0	0.0	0.0	0.0	0.0	0.0	0.0	0.0	0.0	0.0	0.0	0.0	0.0	0.0	0.0	0.0	0.0	0.0	0.0	0.0	0.0	0.0	0.0	0.0	0.0
00a522529ce185bf49271f71c4485d20	AGCTCCAATAGCATATATTAAAGTTGTTGCAGTTAAAAAGCTCGTAGTTGGATTTTGATGTTACTTATTATGACCCGCCTTGTATAAGGTGTGTTTGTTGTGATAAGTACATCTCCTTACTAGACTTTCATGATTGCACTTAATTGAGTGATCATTTCATCTTGATTCGTTGGGGTGAGTGATGAGTAGACCTACTGGGTTTGAGATTGTGGACGAACTTCTTCGGAGGTTGGTTCTGCTTAGATTCAGTAACTATTCATTAGAAATCTAGTTCATTTACTTTGAGTAAATTAGAGTGTTCAAGGCAAGCAAATTTGTTTCTGCAATGAATACTATTAGCATGGGATAATGGAACAGGACACGTATTCTAGTTTTCCGTTGGTTTCTAGAATTTTTAGT…	Eukaryota; Amoebozoa; Lobosa; Discosea-Flabellinia; Dactylopodida; Paramoebidae; Neoparamoeba; Neoparamoeba_pemaquidensis	0.0	0.0	0.0	0.0	0.0	0.0	0.0	0.0	0.0	0.0	0.0	0.0	0.0	0.0	0.0	0.0	0.0	0.0	0.0	0.0	0.0	0.0	0.0	0.0	0.0	0.0	0.0	0.0	0.0	0.0	0.0	0.0	0.0	0.0	0.0	0.0	0.0	0.0	0.0	0.0	0.0	0.0	0.0	0.0	0.0	0.0	0.0
1f6601fe0d0217409dcc59bcbbaf2da7	AGCTCCAATAGCGTATATTAATGTTGTTGCAGTTAAAAAGCTCGTAGTTGGATCTCGGGGCGTGGAGGCGTCGGTCCGCCGTGAAGGTGTGCACTGGCCCGCCCGCTCTTTCCTTGGGGACGTTCGCCATCGCCATTGATTTGGTGGTGGTATTCCGGCCTCGGCTGGTTTCGGCAGGAGGCACTCGTGTCTTTTGTTGGAGCGCCCCATCTTTTACCTTGAATAAATTAGAGTGTTCCAAGCAGGCATGTTCGCCGTGAATACATTAGCATGGGATAATGGAATAGGACTTTGGTGCTATTTCGTTGGTTTTCAGAACCAGAGTAATGATTAATAGGGACAGTTGGGGGCATTCGTATTTAGTTGTCAGAGGTGAAATTCTTGGATTTACGAAAGACG…	Eukaryota; Amoebozoa; Lobosa; Lobosa_X; Stygamoebida; Vermistella-lineage; Vermistella; Vermistella_sp.	0.0	74.0	0.0	0.0	0.0	0.0	0.0	0.0	0.0	0.0	0.0	0.0	0.0	0.0	0.0	0.0	0.0	0.0	0.0	0.0	0.0	0.0	0.0	0.0	0.0	0.0	0.0	0.0	0.0	0.0	0.0	0.0	0.0	0.0	0.0	0.0	0.0	0.0	0.0	0.0	0.0	0.0	0.0	0.0	0.0	0.0	0.0
ab22727f780fa40f133311317d286be4	AGCTCCAATAGTGTATATTAAAGTTGTTGCAGTTAAAAAGCTCGTAGTTGGATTTCGGAATGCTGCAGATCGAGGTCCATCGTTAAGATGCTAGTACCGGATCTGCGCTTCCTTCTTTTCGAAAACGTGCCGTTTATCCTCCAGTTAGGATGGGCGGATTAACACGTCTCGGATAATTTACTTTGAAAAAATTAGAGTGTTCAAAGCAGGCGTAATATTGGCCTTGAATACATTAGCATGGGATAATGGAAAAGGACTTTGGTCTTATTTTCGTTGGTTTCTGAGGCTGAGGTAATGATTAATAGGGACAGTTGGGGTCACCAGTATTTAATTGTCAGAGGTGAAATTCTAAGATTTATTAAAGACTAACTACTGCGAAAGCATTTGACAAGGATGTTT…	Eukaryota; Amoebozoa; Lobosa; Tubulinea; Leptomyxida; Rhizamoeba-saxonica-lineage; Rhizamoeba; Rhizamoeba_saxonica	0.0	0.0	0.0	0.0	0.0	0.0	0.0	0.0	389.0	0.0	0.0	0.0	0.0	0.0	0.0	0.0	0.0	0.0	0.0	0.0	0.0	0.0	0.0	0.0	0.0	0.0	0.0	0.0	0.0	0.0	7.0	278.0	0.0	0.0	0.0	0.0	0.0	0.0	15.0	976.0	59.0	0.0	0.0	0.0	0.0	848.0	0.0
b4240a981a565e02c4613ec440ad5fa4	AGCTCCAATAGCATATATTAAAGTTGTTGCAGTTAAAAAGCTCGTAGTTGGATTTTGATGTTACTTTTCATAACCTGCCTTGTATAAGGTATGTTTGTTGTGATTCGTACATCTCCTTACTAGACTTTCATGATTACACTTAATTGAGTGATCATTTCATCTTGATTCGTTGGGGTGAGTGATGAGTAGACCTACTGGGTTCGAGATTGTGGATGAACTTCTTTGGAGGTTGGTTCTGCTTGGATTCAGTAACTATTTATTAGAAATCTAGTTCATTTACTTTGAGTAAATTAGAGTGTTCAAGGCAAGCAAATTTGTTTCTGCAATGAATACTATTAGCATGGGATAATGGAACAGGACACGTATTCTAGTTTTCCGTTGGTTTCTAGAATTTTTAGT…	Eukaryota; Amoebozoa; Lobosa; Discosea-Flabellinia; Dactylopodida; Paramoebidae; Neoparamoeba; Neoparamoeba_pemaquidensis	0.0	0.0	0.0	0.0	0.0	0.0	0.0	0.0	3.0	0.0	0.0	0.0	0.0	0.0	0.0	0.0	0.0	0.0	0.0	0.0	0.0	0.0	0.0	0.0	0.0	0.0	0.0	0.0	0.0	0.0	0.0	0.0	0.0	0.0	0.0	0.0	0.0	0.0	0.0	0.0	0.0	0.0	0.0	0.0	0.0	39.0	0.0
b285af50dbbc898d46dfe0266e3df371	AGCTCCAATAGCGTATATTAATGTTGTTGCAGTTAAAAAGCTCGTAGTTGGATCTCGGAGCGTTTTGGAGGCGTCGGTCCGCCGTGAAGGTGTGCACTGGCCCTCTCGCTCTTTCCTTGGGGACATTCGTCACGATTATTAATTTAGTTGTGATATTCCACTTTCGGGTGGTTTTGCGTCTGTTTCGGCTTGCGTAGAGTGCCTCATCGTTTACCTTGAATAAATTAGAGTGTTCCAAGCAGGCATGTTCGCCTTGAATACATTAGCATGGGATAATGGAGTAGGACTTTGGTTCTATTTCGTTGGTTTTCAGAGCCAGAGTAATGATTAATAGGGACAGTTGGGGGCATTCGTATTTAATTGTCAGAGGTGAAATTCTTGGATTTATGAAAGACGAAC…	Eukaryota; Amoebozoa; Lobosa; Lobosa_X; Stygamoebida; Vermistella-lineage; Vermistella; Vermistella_sp.	0.0	0.0	0.0	0.0	0.0	0.0	0.0	0.0	0.0	0.0	0.0	0.0	0.0	0.0	0.0	0.0	0.0	0.0	0.0	231.0	0.0	0.0	0.0	0.0	0.0	0.0	0.0	0.0	0.0	0.0	0.0	0.0	0.0	0.0	0.0	45.0	0.0	0.0	0.0	0.0	0.0	0.0	0.0	209.0	75.0	0.0	0.0
a4515b63670e6fe584d188eb0ceaf9a4	AGCTCCAATAGCATATATTAAAGTTGTTGCAGTTAAAAAGCTCGTAGTTGGATTTTGATGTTACTTATTATGACCCGCCTTGTATAAGGTGTGTTTGTTGTGATAAGTACATCTCCTTACTAGACTTTCATGGTTGCACTTAATTGAGTGATCATTTCATTCTGATTCGTTGGGGTGAGTGATGAGTAGACCTACTGGGTTTGAGATTGTGGACGAACTTCTTCGGAGGTTGGTTCTGCTTAGATTCAGTAACTATTCATTAGAAATCTAGTTCATTTACTTTGAGTAAATTAGAGTGTTCAAGGCAAGCAAATTTGTTTCTGCAATGAATACTATTAGCATGGGATAATGGAACAGGACACGTATTCTAGTTTTCCGTTGGTTTCTAGAATTTTTAGT…	Eukaryota; Amoebozoa; Lobosa; Discosea-Flabellinia; Dactylopodida; Paramoebidae; Neoparamoeba; Neoparamoeba_pemaquidensis	0.0	0.0	0.0	0.0	0.0	0.0	0.0	0.0	0.0	0.0	0.0	36.0	0.0	0.0	0.0	0.0	0.0	0.0	0.0	0.0	0.0	0.0	0.0	0.0	0.0	0.0	0.0	0.0	0.0	0.0	0.0	0.0	0.0	0.0	0.0	0.0	0.0	0.0	0.0	0.0	0.0	0.0	0.0	0.0	0.0	0.0	0.0
509ec17ba63fb56d63ad117806ad96d5	AGCTCCAATAGCATATATTAAAGTTGTTGCAGTTAAAAAGCTCGTAGTTGGATTTTGATGTTATTTATTATGACCCGCCTTGTATAAGGTGTGTTTGTTGTGATAAGTACATCTCCTTACTAGACTTTCATGATTGCACTTTATTGAGTGATCATTTCATTCTGATTCGTTAGGGTGAGTGATGAGTAGACCTACTGGGTTTGAGATTGTGGATGAACTTCTTCGGAGGTTGGTTCTGCTTAGGTTCAGTAACTATTCATTAGAAATCTAGTTCATTTACTTTGAGTAAATTAGAGTGTTCAAGGCAAGCAAATTTGTTTCTGCAATGAATACTATTAGCATGGGATAATGGAACAGGACACGTATTCTAGTTTTCCGTTGGTTTCTAGAATTTTTAGT…	Eukaryota; Amoebozoa; Lobosa; Discosea-Flabellinia; Dactylopodida; Paramoebidae; Neoparamoeba; Neoparamoeba_pemaquidensis	0.0	0.0	0.0	0.0	0.0	0.0	0.0	0.0	0.0	0.0	64.0	0.0	0.0	0.0	0.0	0.0	0.0	0.0	0.0	0.0	0.0	0.0	0.0	0.0	0.0	0.0	0.0	0.0	0.0	70.0	0.0	0.0	0.0	0.0	0.0	0.0	0.0	0.0	0.0	0.0	0.0	0.0	0.0	0.0	0.0	0.0	0.0
9b2f42ac6c212612a6ee237138b56df7	AGCTCCAATAGCATATATTAAAGTTGTTGCAGTTAAAAAGCTCGTAGTTGGATTTTGATGTTATTTATTATGACCCGCCTTGTATAAGGTGTGTATGTTGTGATAAGTACATCTCCTTACTAGACTTTCATGATTGCACTTTATTGAGCGATCATTTCATCTTGATTCGTTGGGGTGAGTGATGAATAGACCTACTGGGTTTGAGATTGTGGATGAACTTCTTCGGAAGTTGGTTCTGCTTAGGCTCAGTAACTATTCATTAGAAATCTAGTTCATTTACTTTGAGTAAATTAGAGTGTTCAAGGCAAGCAAATTTGTTTCTGCAATGAATACTATTAGCATGGGATAATGGAACAGGACACGTATTCTAGTTTTCCGTTGGTTTCTAGAATTTTTAGT…	Eukaryota; Amoebozoa; Lobosa; Discosea-Flabellinia; Dactylopodida; Paramoebidae; Neoparamoeba; Neoparamoeba_pemaquidensis	0.0	0.0	0.0	0.0	0.0	0.0	0.0	0.0	0.0	0.0	0.0	0.0	0.0	0.0	0.0	0.0	0.0	0.0	0.0	0.0	0.0	0.0	0.0	0.0	0.0	0.0	0.0	0.0	0.0	0.0	0.0	0.0	0.0	0.0	0.0	0.0	0.0	0.0	0.0	0.0	0.0	0.0	0.0	0.0	0.0	0.0	0.0
48b06dfe6f727395bfde86889b3a0d4f	AGCTCCATCAGTGTATATTAACGTTGTTGCGGTTAAAAAGCTCGTAGTTGGATTTCGAAGTTGTAAAGATCAAGATCCATCAAATTGATGTGGTCCGATATTTACCTTCTAATTTAGAGTAATAATCTTGTTTCCTTTGCGGGTTACAGGAATTTATTCTCTATCATTTACTTTGATAAAATCAGAGTGTTCAAAGCAGGCGTCAACTTGCCTTGAATGTTGCCGCAAGGGATAATAAAATATGACTTCGGTCTTATTTTGTTGGTTTCTAGGGCTGAAGTAATGATAAATAGGGACAGTCGGGGGCGCTCGTATTGAATTGTCAGAGGTGAAATTCTAGGATTTATTCAAGACGAACTAATGCGAAAGCATTCGCCAAGGATGTTTTCA	Eukaryota; Amoebozoa; Lobosa; Tubulinea; Echinamoebida; Vermamoebidae; Hartmannella; Hartmannella_abertawensis	0.0	0.0	0.0	0.0	0.0	0.0	0.0	0.0	0.0	0.0	0.0	0.0	0.0	0.0	0.0	0.0	0.0	0.0	0.0	0.0	0.0	0.0	0.0	0.0	0.0	0.0	0.0	0.0	0.0	0.0	0.0	0.0	0.0	0.0	0.0	0.0	0.0	0.0	0.0	0.0	0.0	0.0	0.0	0.0	0.0	28.0	0.0
737e8dab1a4596e745a2a4d6797fd0d0	AGCTCCAATAGCGTATATTAATGTTGTTGCAGTTAAAAAGCTCGTAGTTGGATCTCGGGGCGTGGAGGCGTCGGTCCGCCGTGAAGGTGTGCACTGGCCCGCCCGCTCTTTCCTTGGGGACGTTCGCCATCGCCATTAATTTGGTGGTGGTATTCCGGCCTCGGCTGGTTTCGGCGCGGTGCACTCGTGTGCCGCGTTGGAGCGCCCCATCTTTTACCTTGAATAAATTAGAGTGTTCCAAGCAGGCATGTTCGCCGTGAATACATTAGCATGGGATAATGGAATAGGACTTTGGTGCTATTTCGTTGGTTTTCAGAACCAGAGTAATGATTAATAGGGACAGTTGGGGGCATTCGTATTTAGTTGTCAGAGGTGAAATTCTTGGATTTACGAAAGACG…	Eukaryota; Amoebozoa; Lobosa; Lobosa_X; Stygamoebida; Vermistella-lineage; Vermistella; Vermistella_sp.	0.0	0.0	0.0	0.0	0.0	0.0	0.0	0.0	0.0	0.0	0.0	0.0	0.0	0.0	0.0	0.0	0.0	0.0	43.0	0.0	0.0	0.0	0.0	0.0	0.0	0.0	0.0	0.0	0.0	0.0	0.0	0.0	0.0	0.0	0.0	0.0	0.0	0.0	0.0	0.0	0.0	0.0	0.0	0.0	0.0	0.0	0.0
0c7db13cda9d895658664e4d3e98e474	AGCTCCATCAGTGTATATTAACGTTGTTGCGGTTAAAAAGCTCGTAGTTGGATTTCGAAGTTGTAAAGATCAAGATCCATCAAATTGACGTGGTCCGATGTTTGCCTTCTAATTTAGAGTAATAATCTTATTTCCTTTGCGGGTTATAGGAACTTATTCTCTATCATTTACTTTGATAAAATCAGAGTGTTCAAAGCAGGCGTCAACTTGCCTTGAATGTTGCCGCAAGGGATAATAAAATATGACTTCGGTCTTATTTTGTTGGTTTCTAGGGCTGAAGTAATGATAAATAGGGACAGTCGGGGGCGCTCGTATTGAATTGTCAGAGGTGAAATTCTAGGATTTATTCAAGACGAACTAATGCGAAAGCATTCGCCAAGGATGTTTTCA	Eukaryota; Amoebozoa; Lobosa; Tubulinea; Echinamoebida; Vermamoebidae; Hartmannella; Hartmannella_abertawensis	0.0	0.0	49.0	0.0	0.0	0.0	0.0	0.0	0.0	0.0	0.0	0.0	0.0	0.0	0.0	0.0	0.0	0.0	0.0	0.0	0.0	0.0	0.0	0.0	0.0	0.0	0.0	0.0	0.0	0.0	0.0	0.0	0.0	0.0	0.0	0.0	0.0	0.0	0.0	0.0	0.0	0.0	0.0	0.0	0.0	0.0	0.0
9ab5dd2071020b83e7eab121bf292063	AGCTCCAATAGCGTATATTAATGTTGTTGCAGTTAAAAAGCTCGTAGTTGGATCTCGGGGCGTGGAGGCGTCGGTCCGCCGTGAAGGTGTGCACTGGCCCGCCCGCTCTTTCCTTGGGGACGTTCGCCATCGCCATTGATTTGGTGGTGGTATTCCGGCCTCGGCTGGTTTCGGCGCGGTGCACTTGTGTGTCGCGCTGGAGCGCCCCATCTTTTACCTTGAATAAATTAGAGTGTTCCAAGCAGGCATGTTCGCCGTGAATACATTAGCATGGGATAATGGAATAGGACTTTGGTGCTATTTCGTTGGTTTTCAGAACCAGAGTAATGATTAATAGGGACAGTTGGGGGCATTCGTATTTAGTTGTCAGAGGTGAAATTCTTGGATTTACGAAAGACG…	Eukaryota; Amoebozoa; Lobosa; Lobosa_X; Stygamoebida; Vermistella-lineage; Vermistella; Vermistella_sp.	0.0	0.0	0.0	0.0	0.0	0.0	0.0	0.0	0.0	0.0	0.0	0.0	0.0	0.0	0.0	0.0	0.0	0.0	0.0	0.0	0.0	0.0	0.0	0.0	0.0	0.0	0.0	0.0	0.0	0.0	0.0	0.0	0.0	0.0	0.0	0.0	0.0	0.0	0.0	0.0	0.0	0.0	0.0	0.0	0.0	0.0	0.0
88dcaf3dd7f380b5fe85911c31b064a8	AGCTCCAATAGTGTATACTAATGTTGCTGCAGTTAAAAAGCTCGTAGTTGGATTTCGGTTAATAGATTGATAGTCTACTTTTTTATAAGTACGCACTGTCAGTTTATTTCCTTCTTTTCAGTAACAGTATTTATATTGTTCTGAATTTTTTACTTTGAAAAAATTAGAGTGTTCAAATCAGGCGTATTTTGCCTTTGAATATATTAGCATGGGATAATGAAATAAGACTTTTTGCCTTATTCTCGTTGGTTTTAAAGGCTAAAGTAATGATTAATAGGGATAGTTGGGGTCATTAGTATTTAATTGTCAGAGGTGAAATTCTAAGATTAATTAAAGACTAACTACTGCGAAAGCATTTGACAAGGATGTTTTCA	Eukaryota; Amoebozoa; Lobosa; Tubulinea; Leptomyxida; Flabellulidae	0.0	0.0	0.0	0.0	0.0	0.0	0.0	0.0	0.0	0.0	0.0	0.0	0.0	0.0	0.0	0.0	0.0	0.0	0.0	0.0	0.0	0.0	0.0	0.0	0.0	0.0	0.0	0.0	0.0	0.0	0.0	0.0	0.0	0.0	0.0	0.0	0.0	0.0	0.0	0.0	0.0	0.0	0.0	0.0	0.0	0.0	0.0
25f95ea434b3dc8e723dcf45c28db185	AGCTCCAATAGCATATATTAAAGTTGTTGCAGTTAAAAAGCTCGTAGTTGGATTTTGAAATGATTTAAAATAACCCGCTTTTTTAAGTGTGTTTTGTTATTTTATATCTTTCTCCTTACTAGTTTTTCACTATTATTCTTTATTGATTGATAGTTTCATCTCTTTTTTGGAGGTGAGTGATGATTAGACCTTTTGGGTTTAAGATTGTGGATGATTATTTCGATGATTATTCTGCTTAGATTCAAGAACTGATTATTAGAAATCTAGTTCTTTTACTTTGAGTAAATTAGAGTGTTCAAGGCAAGCAAATTATTATTGTTGCAATGAATACTATTAGCATGGGATAATGGAACAGGACACGTATTCTAGTTTTCTGTTGGTTTCTAGAATTTTTTGGCC…	Eukaryota; Amoebozoa; Lobosa; Discosea-Flabellinia; Dactylopodida; Paramoebidae; Neoparamoeba; Neoparamoeba_branchiphila	0.0	0.0	0.0	0.0	0.0	0.0	0.0	0.0	0.0	0.0	0.0	0.0	0.0	0.0	0.0	0.0	0.0	0.0	0.0	0.0	0.0	0.0	0.0	0.0	0.0	0.0	0.0	0.0	0.0	0.0	0.0	0.0	0.0	0.0	0.0	0.0	0.0	0.0	0.0	0.0	0.0	0.0	0.0	0.0	0.0	0.0	0.0
d06bd8d26f181a85534e11418ba9ce42	AGCTCCAATAGCATATATTAAAGTTGTTGCAGTTAAAAAGCTCGTAGTTGGATTTTGATGCTATTTATTATGACCCGCCTTGTATAAGGTGTGTTTGTTGTGATAAGTACATCTCCTTACTAGACTTTCATGATTGCACTTCATTGAGTGATCATTTCATCTTGATTCGTTGGGGTGAGTGATGAGTAGACCTACTGGGTTTGAGATTGTGGACGAACTTCTTCGGAGGTTGGTTCTGCTTAGATTCAGTAACTATTCATTAGAAATCTAGTTCATTTACTTTGAGTAAATTAGAGTGTTCAAGGCAAGCAAATTTGTTTCTGCAATGAATACTATTAGCATGGGATAATGGAACAGGACACGTATTCTAGTTTTCCGTTGGTTTCTAGAATTTTTAGT…	Eukaryota; Amoebozoa; Lobosa; Discosea-Flabellinia; Dactylopodida; Paramoebidae; Neoparamoeba; Neoparamoeba_pemaquidensis	0.0	0.0	0.0	0.0	0.0	0.0	0.0	0.0	0.0	0.0	0.0	0.0	0.0	0.0	0.0	0.0	0.0	0.0	0.0	0.0	0.0	0.0	0.0	0.0	0.0	0.0	0.0	0.0	0.0	0.0	0.0	0.0	0.0	0.0	0.0	0.0	0.0	0.0	0.0	0.0	0.0	0.0	0.0	0.0	0.0	0.0	0.0
bfee15a7150551e20370382151c07534	AGCTCCAATAGCATATATTAAAGTTGTTGCAGTTAAAAAGCTCGTAGTTGGATTTTGATGTTACTTATTATGACCCGCCTTGTATAAGGTGTGTTTGTTGTGATAAGTACATCTCCTTACTAGACTTTCATGATTGCACTTAATTGAGTGATCATTTCATTCTGATTCGTTGGGGTGAGTGATGAGTAGACCTACTGGGTTTGAGATTGTGGACGAACTTCTTCGGAGGTTGGTTCTGCTTAGATTCAGTAACTATTCATTAGAAATCTAGTTCATTTACTTTGAGTAAATTAGAGTGTTCAAGGCAAGCAAATTTGTTTCTGCAATGAATACTATTAGCATGGGATAATGGAACAGGACACGTATTCTAGTTTTCCGTTGGTTTCTAGAATTTTTAGT…	Eukaryota; Amoebozoa; Lobosa; Discosea-Flabellinia; Dactylopodida; Paramoebidae; Neoparamoeba; Neoparamoeba_pemaquidensis	0.0	0.0	0.0	0.0	0.0	0.0	0.0	0.0	5.0	0.0	0.0	0.0	0.0	0.0	0.0	0.0	0.0	0.0	0.0	0.0	0.0	0.0	0.0	0.0	0.0	0.0	0.0	0.0	0.0	0.0	56.0	0.0	0.0	0.0	0.0	0.0	0.0	0.0	0.0	0.0	0.0	0.0	0.0	0.0	0.0	41.0	0.0
91b6eb27fe7cda03e317d44893f42a7d	AGCTCCAATAGTGTATACTAAAGTTGCTGCAGTTAAAAAGCTCGTAGTTGGATTTCGGTTAATAGAGAAATAGTCTACTTCTATAAGTACGCACTGTTTGTCTATTTCCTTCTTTTGACATATACAATTTATTGTGTTGTCAATCTTTTACTTTGAAAAAATTAGAGTGTTCAAAGCAGGCAGATCCAATTTTCTGCCACCGAATACATTAGCATGGGATAATGGAATAGGACCCTGTCCTCCTATTTTCAGTTGGTTTTGGCAGCGCGAGGACTAGGGTAATGATTAATAGGGATAGTTGGGGGCATTAATATTTAATTGTCAGAGGTGAAATTCTTGGATTTATGAAAGATTAACTTCTGCGAAAGCATCTGCCAAGGATGTTTTCA	Eukaryota; Amoebozoa; Lobosa	0.0	0.0	0.0	0.0	0.0	0.0	0.0	0.0	0.0	0.0	0.0	0.0	0.0	0.0	0.0	0.0	0.0	0.0	0.0	0.0	0.0	0.0	0.0	0.0	0.0	0.0	0.0	0.0	0.0	0.0	0.0	0.0	0.0	0.0	0.0	0.0	0.0	0.0	0.0	0.0	0.0	0.0	0.0	0.0	0.0	0.0	0.0
1c2a9d62ed729dfe2a2407df0a3d6d93	AGCTCCATCAGTGTATATTAACGTTGTTGCGGTTAAAAAGCTCGTAGTTGGATTTCGAAGTGCGAAAGCCAAGACCCACCAAATTGGTGTGGTCCGGCAGTCGCCTTCTAGCTTAGGGTAACAGCCTCTCTTCCTTTACGGGTTGGGATGTGCCGTTCCCTATCTTTTACTTTGATAAAATCAGAGTGTTCAAAGCAGGCGTCACTTGCCTTGAATGTTGCCGCAAGGGATAATAGAATATGACTTCGGTCTTATTTTGTTGGTTTCTAGGGCTGAAGTAATGACTAATAGGGACAGTTGGGGGCGCTCGTATTGAGTTGTCAGAGGTGAAATTCTAGGATTTACTCAAGACGGACTACTGCGAAAGCATTCGCCAAGGATGTTTTCA	Eukaryota; Amoebozoa; Lobosa; Tubulinea; Echinamoebida; Vermamoebidae; Hartmannella; Hartmannella_abertawensis	0.0	0.0	0.0	0.0	0.0	0.0	0.0	0.0	0.0	0.0	0.0	0.0	0.0	0.0	0.0	0.0	0.0	0.0	0.0	0.0	0.0	0.0	0.0	0.0	0.0	0.0	0.0	0.0	0.0	0.0	0.0	0.0	0.0	0.0	0.0	0.0	0.0	0.0	0.0	0.0	0.0	0.0	0.0	0.0	0.0	0.0	0.0
b0f82db9685b52b8468e99ab987dc274	AGCTCTAATAGCGTATATTAATGTTGTTGCAGTTAAAAAGCTCGTAGTTGAATTTTGAATATTTTTAACAAGTTTGGTTTACTTTTTTAAAGTATGACTACTTGTTAGTGTTCTTCCTACTAGATACTCGATACTGTTCTTAATTGAATGGTATAGCATTTCGCAAGAGGTGTCAATAGATGATAATAGCTCCTCCAATATGTGGAGATGCGTAAAAACATCAAAATATATTGAGTGGATTAAGTTATTGTTATTTATTGGAGTTCTAGTTCATTTACTTTGAGAAAATTAGAGTGTTTCAAGCAGCCTCTTTGGGCTCTGAATATATTAGCATGGGATAATAGAATAGGATTTAAATTTTATATTTGTTGGTTTGAATAATTTAAATAATGATTAATA…	Eukaryota; Amoebozoa; Lobosa; Discosea-Flabellinia; Vannellida; Vannellidae; Vannella; Vannella_sp.	0.0	0.0	0.0	0.0	0.0	0.0	88.0	0.0	0.0	0.0	0.0	0.0	0.0	0.0	0.0	0.0	0.0	0.0	0.0	0.0	0.0	0.0	0.0	0.0	0.0	0.0	0.0	0.0	0.0	0.0	0.0	0.0	0.0	0.0	0.0	0.0	0.0	0.0	0.0	0.0	0.0	0.0	0.0	0.0	0.0	0.0	0.0
5f49b33e34be901f650626ecf42ce1fa	AGCTCCAATAGCATATATTAAAGTTGTTGCAGTTAAAAAGCTCGTAGTTGGATTTTGATGTTACTTATTATGACCCGCCTTGTATAAGGTGTGTTTGTTGTGATAAGTACATCTCCTTACTAGACTTTCATAGTTGCACTTAATTGAGTGATTATTTCATCTTGATTCGTTGGGGTGAGTGATGAGTAGACCTACTGGGTTTGAGATTGTGGACGAACTTCTTCGGAGGTTGGTTCTGCTTAGGTTCAGTAACTATTCATTAGAAATCTAGTTCATTTACTTTGAGTAAATTAGAGTGTTCAAGGCAAGCAAATTTGTTTCTGCAATGAATACTATTAGCATGGGATAATGGAACAGGACACGTATTCTAGTTTTCCGTTGGTTTCTAGAATTTTTAGT…	Eukaryota; Amoebozoa; Lobosa; Discosea-Flabellinia; Dactylopodida; Paramoebidae; Neoparamoeba; Neoparamoeba_pemaquidensis	0.0	0.0	0.0	0.0	0.0	0.0	0.0	0.0	0.0	0.0	0.0	0.0	0.0	0.0	0.0	0.0	0.0	0.0	0.0	0.0	0.0	0.0	0.0	0.0	0.0	0.0	0.0	0.0	0.0	0.0	0.0	0.0	0.0	0.0	0.0	0.0	0.0	0.0	0.0	0.0	0.0	0.0	0.0	0.0	0.0	0.0	0.0
7ff8e97abc732cae669a19c1f4893ebf	AGCTCCATCAGTGTATATTAACGTTGTTGCGGTTAAAAAGCTCGTAGTTGGATTTCGAAGTGCGAAAGTCAAGACCCATCAAATTGGTGTGGTCCGACAGTCGCCTTCTAGCTTAGGGTAATAGCCTCGTTTCCTTCGCGGGTTACGATGTGCCGTTCCCTATCTTTTACTTTGATAAAATCAGAGTGTTCAAAGCAGGCGTCACTTGCCTTGAATGTTGCCGCAAGGGATAATAGAATATGACTTCGGTCTTATTTTGTTGGTTTCTAAGGCTGAAGTAATGACTAATAGGGACAGTCGGGGGCGCTTGTATTGTGCTGTCAGAGGTGAAATTCTAGGATTTGCACAAGACAAACTACTGCGAAAGCATTCGCCAAGGATGTTTTCA	Eukaryota; Amoebozoa; Lobosa; Tubulinea; Echinamoebida; Vermamoebidae; Hartmannella; Hartmannella_abertawensis	0.0	0.0	0.0	0.0	0.0	0.0	0.0	0.0	0.0	0.0	0.0	0.0	0.0	0.0	0.0	0.0	0.0	0.0	0.0	0.0	0.0	0.0	0.0	492.0	0.0	0.0	0.0	0.0	0.0	0.0	0.0	0.0	0.0	0.0	0.0	0.0	0.0	0.0	0.0	0.0	0.0	0.0	0.0	0.0	0.0	0.0	0.0
34f541b4e6c77ca1ffae2aa0b176ecd3	AGCTCCAATAGCATATATTAAAGTTGTTGCAGTTAAAAAGCTCGTAGTTGGATTTTGATGTTACTTATTGTGACCCGCCTTGTATAAGGTGTGTTTGTTGTGATAAGTACATCTCCTTACTAGACTTTCATGATTGCACTTAATTGAGTGATCATTTCATTCTGATTCGTTGGGGTGAGTGATGAGTAGACCTACTGGGTTTGAGATTGTGGACGAACTTCTTCGGAGGTTGGTTCTGCTTAGGTTCAGTAACTATTCATTAGAAATCTAGTTCATTTACTTTGAGTAAATTAGAGTGTTCAAGGCAAGCAAATTTGTTTCTGCAATGAATACTATTAGCATGGGATAATGGAACAGGACACGTATTCTAGTTTTCCGTTGGTTTCTAGAATTTTTAGT…	Eukaryota; Amoebozoa; Lobosa; Discosea-Flabellinia; Dactylopodida; Paramoebidae; Neoparamoeba; Neoparamoeba_pemaquidensis	0.0	0.0	0.0	0.0	0.0	0.0	0.0	0.0	0.0	0.0	0.0	0.0	0.0	0.0	0.0	0.0	0.0	0.0	0.0	0.0	0.0	0.0	0.0	0.0	0.0	0.0	0.0	0.0	0.0	0.0	0.0	0.0	0.0	0.0	0.0	0.0	0.0	0.0	0.0	0.0	0.0	0.0	0.0	0.0	0.0	0.0	0.0
beca5a07e2c2fb1e933632e6a5046a49	AGCTCCAATAGCATATATTAAAGTTGTTGCAGTTAAAAAGCTCGTAGTTGGATTTTGATGCTACTTATTATGACCCGCCTTGTATAAGGTGTGATTGTTGTGATAAGTACATCTCCTTACTAGACTTTCATAGTTGCACTTAATTGAGTGACTATTTCATCTTGATTCGTTGGGGTGAGTGATGAGTAGACCTACTGGGTTTGAGATTGTGGACGAACTTCTTCGGAGGTTGGTTCTGCTTAGATTCAGTAACTATTCATTAGAAATCTAGTTCATTTACTTTGAGTAAATTAGAGTGTTCAAGGCAAGCAAATTTGTTTCTGCAATGAATACTATTAGCATGGGATAATGGAACAGGACACGTATTCTAGTTTTCCGTTGGTTTCTAGAATTTTTAGT…	Eukaryota; Amoebozoa; Lobosa; Discosea-Flabellinia; Dactylopodida; Paramoebidae; Neoparamoeba; Neoparamoeba_pemaquidensis	0.0	0.0	0.0	0.0	0.0	0.0	0.0	0.0	0.0	0.0	0.0	0.0	0.0	0.0	0.0	0.0	0.0	0.0	0.0	0.0	0.0	0.0	0.0	0.0	0.0	0.0	0.0	0.0	0.0	0.0	0.0	0.0	0.0	0.0	0.0	0.0	0.0	0.0	0.0	0.0	0.0	0.0	0.0	0.0	0.0	0.0	0.0
de323c08111ffb58f4c99a993c7dbe70	AGCTCCAATAGCATATATTAAAGTTGTTGCAGTTAAAAAGCTCGTAGTTGGATTTTGATGTTACTTTTCATAACCTGCCTTGTAGAAGGTATGTTTGTTGTGATTCGTACATCTCCTTACTAGACTTTCATGATTGCACTTAATTGAGTGATCATTTCATCTTGATTCGTTGGGGTGAGTGATGAGTAGACCTACTGGGTTCGAGATTGTGGATGAACTTCTTCGGAGGTTGGTTCTGCTTGGATTCAGTAACTATTCATTAGAAATCTAGTTCATTTACTTTGAGTAAATTAGAGTGTTCAAGGCAAGCAAATTTGTTTCTGCAATGAATACTATTAGCATGGGATAATGGAACAGGACACGTATTCTAGTTTTCCGTTGGTTTCTAGAATTTTTAGT…	Eukaryota; Amoebozoa; Lobosa; Discosea-Flabellinia; Dactylopodida; Paramoebidae; Neoparamoeba; Neoparamoeba_pemaquidensis	0.0	0.0	0.0	0.0	0.0	0.0	0.0	0.0	46.0	0.0	0.0	0.0	0.0	0.0	0.0	0.0	0.0	0.0	0.0	0.0	0.0	0.0	0.0	0.0	0.0	0.0	0.0	0.0	0.0	0.0	0.0	0.0	0.0	0.0	0.0	0.0	0.0	0.0	0.0	0.0	0.0	0.0	0.0	0.0	0.0	0.0	0.0
049453940544e1059d20c9d727caa763	AGCTCCAATAGCATATATTAAAGTTGTTGCAGTTAAAAAGCTCGTAGTTGGATTTTGATGTTACTTTTCATAACCTGCCTTGTATAAGGTATGTTTGTTGTGATTTGTACATCTCCTTACTAGACTTTCATGATTGCACTTAATTGAGTGATCATTTCATTCTGATTTATTGGGGTGAGTGATGAGTAGACCTACTGGGTTTGAGATTGTGGATGAACTTCTTCGGAGGTTGGTTCTGCTTGGATTCAGTAACTATTCATTAGAAATCTAGTTCATTTACTTTGAGTAAATTAGAGTGTTCAAGGCAAGCAAATTTGTTTCTGCAATGAATACTATTAGCATGGGATAATGGAACAGGACACGTATTCTAGTTTTCCGTTGGTTTCTAGAATTTTTAGT…	Eukaryota; Amoebozoa; Lobosa; Discosea-Flabellinia; Dactylopodida; Paramoebidae; Neoparamoeba; Neoparamoeba_pemaquidensis	0.0	0.0	0.0	0.0	0.0	0.0	0.0	0.0	29.0	0.0	0.0	7.0	0.0	0.0	0.0	0.0	0.0	0.0	0.0	0.0	0.0	0.0	0.0	0.0	0.0	0.0	0.0	0.0	0.0	0.0	0.0	0.0	0.0	0.0	0.0	0.0	0.0	0.0	0.0	17.0	0.0	0.0	0.0	0.0	0.0	107.0	0.0
c2ab24510e0ad92a1b008e1c23b32607	AGCTCCAATAGCATATATTAAAGTTGTTGCAGTTAAAAAGCTCGTAGTTGGATTTTGATGTTATTTATTATGACCCGCCTTGTATAAGGTGTGTTTGTTGTGATAAGTACATCTCCTTACTAGACTTTCATGATTGCACTTTATTGAGTGATCATTTCATTCTGATTCGTTGGGGTGAGTGATGGGTAGACCTACTGGGTTTGAGATTGTGGATGAACTTCTTCGGAGGTTGGTTCTGCTTAGGTTCAGTAACTATTCATTAGAAATCTAGTTCATTTACTTTGAGTAAATTAGAGTGTTCAAGGCAAGCAAATTTGTTTCTGCAATGAATACTATTAGCATGGGATAATGGAACAGGACACGTATTCTAGTTTTCCGTTGGTTTCTAGAATTTTTAGT…	Eukaryota; Amoebozoa; Lobosa; Discosea-Flabellinia; Dactylopodida; Paramoebidae; Neoparamoeba; Neoparamoeba_pemaquidensis	0.0	0.0	0.0	0.0	0.0	0.0	0.0	0.0	0.0	0.0	0.0	0.0	0.0	0.0	0.0	0.0	0.0	0.0	0.0	0.0	0.0	0.0	0.0	0.0	0.0	0.0	0.0	0.0	0.0	0.0	0.0	0.0	0.0	0.0	0.0	0.0	0.0	0.0	0.0	0.0	0.0	0.0	0.0	0.0	0.0	0.0	0.0
33313e6b57032c132305c56f0baed3d1	AGCTCCAATAGCATATATTAAAGTTGTTGCAGTTAAAAAGCTCGTAGTTGGATTTTGATGTTACTTTTCATAACCTGCCTTGTATAAGGTATGTTTGTTGTGATTCGTACATCTCCTTACTAGACTTTCATGATTGCACTTAATTGAGTGATCATTTCATTCTGATTTATTGGGGTGAGTGATGAGTAGACCTACTGGGTTCGAGATTGTGGATGAACTTCTTCGGAGGTTGGTTCTGCTTGGATTCAGTAACTATTCATTAGAAATCTAGTTCATTTACTTTGAGTAAATTAGAGTGTTCAAGGCAAGCAAATTTGTTTCTGCAATGAATACTATTAGCATGGGATAATGGAACAGGACACGTATTCTAGTTTTCCGTTGGTTTCTAGAATTTTTAGT…	Eukaryota; Amoebozoa; Lobosa; Discosea-Flabellinia; Dactylopodida; Paramoebidae; Neoparamoeba; Neoparamoeba_pemaquidensis	0.0	0.0	0.0	0.0	0.0	0.0	0.0	0.0	0.0	0.0	0.0	0.0	0.0	0.0	0.0	0.0	0.0	0.0	0.0	0.0	0.0	0.0	0.0	0.0	0.0	0.0	0.0	0.0	0.0	0.0	1.0	0.0	0.0	0.0	0.0	0.0	0.0	0.0	0.0	0.0	0.0	0.0	0.0	0.0	0.0	0.0	64.0
5c4ca75a5091ec8a24647c94b8c58a47	AGCTCCATCAGTGTATATTAACGTTGTTGCGGTTAAAAAGCTCGTAGTTGGATTTCGGAGCATGGAACTCAAGGCCAGTCAAATTGGCTGTGCCCGAGGAACATCTCCTAGCTTAGGGTAACAGCCTCGCTTCCTTTGCGGGTTGCGATGTGCAGTTCCCTATCATTTACTTTGATAAAATCAGAGTGTTCAAAGCAGGCGTCTTGCCTTGAATGTTGCCGCAAGGGATAATAGAATATGACTTCGGTCCTGTTTTGTTGGTTTCTAGGGCTGAAGTAATGACTAATAGGGACAGTTGGGGGCGCTCGTATTGAGTTGTCAGAGGTGAAATTCTAGGATTTACTCAAGACGAACTACTGCGAAAGCATTCGCCAAGGATGTTTTCA	Eukaryota; Amoebozoa; Lobosa; Tubulinea; Nolandida; Nolandellidae; Nolandella; Nolandella_hibernica	0.0	0.0	0.0	0.0	0.0	0.0	0.0	0.0	0.0	0.0	0.0	0.0	0.0	0.0	0.0	0.0	0.0	0.0	393.0	0.0	0.0	0.0	0.0	0.0	0.0	0.0	0.0	0.0	0.0	0.0	0.0	0.0	0.0	0.0	0.0	0.0	0.0	0.0	0.0	0.0	0.0	0.0	0.0	0.0	0.0	0.0	0.0
8ce17370b8f9d0ab4d70eff0ad681c1d	AGCTCCAATAGCGTATATTAATGTTGTTGCAGTTAAAAAGCTCGTAGTTGGATCTCGGAGCGTTTTGGAGGCGTCGGTCCGCCGTGAAGGTGTGCACTGGCCCTCTCGCTCTTTCCTTGGGGACATTCGTCACGATTATTAGTTTAGTTGTGATATTCCACTTTCGGGTGGTTTTGCGCCTGTTTCGGCTTGCGTAGAGTGCCTCATCGTTTACCTTGAATAAATTAGAGTGTTCCAAGCAGGCATGTTCGCCTTGAATACATTAGCATGGGATAATGGAGTAGGACTTTGGTTCTATTTCGTTGGTTTTCAGAGCCAGAGTAATGATTAATAGGGACAGTTGGGGGCATTCGTATTTAATTGTCAGAGGTGAAATTCTTGGATTTATGAAAGACGAAC…	Eukaryota; Amoebozoa; Lobosa; Lobosa_X; Stygamoebida; Vermistella-lineage; Vermistella; Vermistella_sp.	0.0	0.0	0.0	0.0	0.0	0.0	0.0	0.0	0.0	0.0	0.0	0.0	0.0	0.0	0.0	0.0	0.0	0.0	0.0	0.0	0.0	0.0	0.0	0.0	0.0	0.0	0.0	0.0	0.0	0.0	0.0	0.0	0.0	0.0	0.0	0.0	0.0	0.0	0.0	0.0	0.0	0.0	0.0	0.0	0.0	0.0	0.0
e9914c1aa210f817da98f2e4845c426d	AGCTCCAATAGCATATATTAAAGTTGTTGCAGTTAAAAAGCTCGTAGTTGGATTTTGATGTTACTTTTCATAACCTGCCTTGTATAAGGTATGTTTGTTGTGATTCGTACATCTCCTTACTAGACTTTCATGATTACACTTAATTGCGTGATCATTTCATTCTGATTTATTGGGGTGAGTGATGAGTAGACCTACTGGGTTCGAGATTGTGGATGAACTTCTTCGGAGGTTGGTTCTGCTTGGATTCAGTAACTATTTATTAGAAATCTAGTTCATTTACTTTGAGTAAATTAGAGTGTTCAAGGCAAGCAAATTTGTTTCTGCAATGAATACTATTAGCATGGGATAATGGAACAGGACACGTATTCTAGTTTTCCGTTGGTTTCTAGAATTTTTAGT…	Eukaryota; Amoebozoa; Lobosa; Discosea-Flabellinia; Dactylopodida; Paramoebidae; Neoparamoeba; Neoparamoeba_pemaquidensis	0.0	0.0	0.0	0.0	0.0	0.0	0.0	0.0	46.0	0.0	0.0	27.0	0.0	0.0	0.0	0.0	0.0	0.0	0.0	0.0	0.0	0.0	0.0	0.0	0.0	0.0	0.0	0.0	0.0	0.0	0.0	0.0	0.0	0.0	0.0	0.0	0.0	0.0	0.0	0.0	0.0	0.0	0.0	0.0	0.0	0.0	0.0
f5dbcc7ad23e547f0ac5fde9d5439f21	AGCTCCAATAGCATATATTAAAGTTGTTGCAGTTAAAAAGCTCGTAGTTGGATTTTGATGTTACTTATTATGACCCGCCTTGTATAAGGTGTGTTTGTTGTGATAAGTACATCTCCTTACTAGACTTTCATGATTGCACTTAATTGAGTGATCATTTCATTCTGATTCGTTGGGGTGAGTGATGAGTAGACCTACTGGGTTTGAGATTGTGGACGAACTTCTTCGGAGGTTGGTTCTGCTTAGATTCAGTAACTATTCATTAGAAATCTAGTTCATTTACTTTGAGTAAATTAGAGTGTTCAAGGCAAGCAAATTTGTTTCTGCAATGAATACTATTAGCATGGGATAATGGAACAGGACACGTATTCTAGTTTTCCGTTGGTTTCTAGAATTTTTAGT…	Eukaryota; Amoebozoa; Lobosa; Discosea-Flabellinia; Dactylopodida; Paramoebidae; Neoparamoeba; Neoparamoeba_pemaquidensis	0.0	0.0	11.0	0.0	0.0	0.0	0.0	0.0	25.0	0.0	11.0	18.0	0.0	0.0	0.0	0.0	0.0	0.0	0.0	0.0	0.0	0.0	0.0	0.0	0.0	0.0	0.0	0.0	0.0	12.0	52.0	0.0	29.0	0.0	0.0	0.0	0.0	0.0	0.0	0.0	0.0	0.0	0.0	0.0	0.0	51.0	0.0
1092b2c2503484358ae8516ff5b22fd2	AGCTCCAATAGCATATATTAAAGTTGTTGCAGTTAAAAAGCTCGTAGTTGGATTTTGAAATGATTTAAAATAACCCGCTTTTGTAAGTGTGTTTTGTTATTTTATATCTTTCTCCTTACTAGTTTTTCACTATTATTCTTTATTGATTGATAGTTTCATCTCTTTTTTAGAGGTGAGTGATGATTAGACCTCTTGGGTTTAAGATTGTGGATGATTATTTCGATGATTATTCTGCTTAGATTCATGAACTGATTATTAGAAATCTAGTTCTTTTACTTTGAGTAAATTAGAGTGTTCAAGGCAAGCAAATTATTATTGTTGCAATGAATACTATTAGCATGGGATAATGGAACAGGACACGTATTCTAGTTTTCTGTTGGTTTCTAGAATTTTTTGGCT…	Eukaryota; Amoebozoa; Lobosa; Discosea-Flabellinia; Dactylopodida; Paramoebidae; Neoparamoeba; Neoparamoeba_branchiphila	0.0	0.0	0.0	0.0	0.0	0.0	0.0	0.0	0.0	0.0	0.0	0.0	0.0	0.0	0.0	0.0	0.0	0.0	0.0	0.0	0.0	0.0	0.0	0.0	0.0	0.0	0.0	0.0	0.0	0.0	0.0	0.0	0.0	0.0	0.0	0.0	0.0	0.0	0.0	0.0	0.0	0.0	0.0	0.0	0.0	0.0	0.0
56fd4d02a4cc64549ca5cba949a13a11	AGCTCCATCAGTGTATATTAACGTTGTTGCGGTTAAAAAGCTCGTAGTTGGATTTCGGAGCGCGAAGGTCAAGACCCATCGAATCGGTGTGGTCCGACAATCGCCTCCTAGCTTAGGGTAACAGCCTCTCTTCCTTTACGGGTTGGGATGTGCCGTTCCCTATCATTTACTTTGATAAAATCAGAGTGTTCAAAGCAGGCGTCACTTGCCTTGAATGTTGCCGCAAGGGATAATAGAATATGACTTTGGTCTTATTTTGTTGGTTTCTAGGGCTGAAGTAATGACTAATAGGGACAGTTGGGGGCGCTCGTATTGAGTTGTCAGAGGTGAAATTCTAGGATTTACTCAAGACGGACTACTGCGAAAGCATTCGCCAAGGATGTTTTCA	Eukaryota; Amoebozoa; Lobosa; Tubulinea	0.0	0.0	0.0	0.0	0.0	0.0	0.0	0.0	0.0	0.0	57.0	632.0	0.0	0.0	0.0	0.0	36.0	0.0	0.0	0.0	0.0	0.0	0.0	0.0	0.0	0.0	0.0	0.0	0.0	0.0	0.0	0.0	0.0	0.0	0.0	0.0	0.0	1786.0	108.0	0.0	0.0	0.0	0.0	31.0	0.0	0.0	0.0
4c3379c77a15a6eecd875fb14d4195d7	AGCTCCAATAGCATATATTAAAGTTGTTGCAGTTAAAAAGCTCGTAGTTGGATTTTGAAATGTTATAAAACAGCCCGCTTTTGTAAGTGTGTTTTTGTTGTTTTATATCTTTCTCCTTACTAGACTTTCACTATTGTTCTTCATTGATCGATAGTTTCATCTCTCTTTTGGGGTGAGTGATGGTTAGACCTCTTGGGTTTAGGATTGTGGATGATTGCTTTGGTGATTGTTCTGCTTAGATTCAAGAACTAGTCATTAGAAATCTAGTTCTTTTACTTTGAGTAAATTAGAGTGTTCAAGGCAAGCAAATTATTATTGTTGCAATGAATACTATTAGCATGGGATAATGGAACAGGACACGTATTCTAGTTTTCTGTTGGTTTCTAGAATTTTTTGGCT…	Eukaryota; Amoebozoa; Lobosa; Discosea-Flabellinia; Dactylopodida; Paramoebidae; Neoparamoeba; Neoparamoeba_branchiphila	0.0	0.0	0.0	0.0	0.0	0.0	0.0	0.0	0.0	0.0	0.0	0.0	0.0	0.0	0.0	0.0	0.0	0.0	0.0	0.0	0.0	0.0	0.0	0.0	0.0	0.0	0.0	0.0	0.0	0.0	0.0	0.0	0.0	0.0	0.0	0.0	0.0	0.0	0.0	0.0	0.0	0.0	0.0	0.0	0.0	0.0	0.0
a2dc4f809366c7a39eb7facaf8358106	AGCTCCAATAGCGTATATTAATGTTGTTGCAGTTAAAAAGCTCGTAGTTGAAACTTGAACATATGATAAGTTTGGTTACTATTTTTATAGTTAACTACTTATCAGTGTTCTTCCAACTAGATACTCGATTCTGTTCTTAGTTGAATGGAATAGCATATTTCGGTGTGTCGATAGTTTATGATAGCTCTTCCATTATGTTGAAGTGTGTAAAAGCATGGATATATAATGAGGAGATCAAGTTATTGTCTATTATTGGAGTTCTAGTTCATTTACTTTGAGAAAATTAGAGTGTTTAAAGCAGCCTCTTGGGGCTCTGAATACATTAGCATGGGATAATAGAATAGGATTTAGGTCAATATATTTGTTGGTTTGAATGAACTAAATAATGATTAATAGGAA…	Eukaryota; Amoebozoa; Lobosa; Discosea-Flabellinia; Vannellida; Vannellidae; Vannella; Vannella_sp.	0.0	0.0	0.0	0.0	0.0	0.0	0.0	0.0	0.0	0.0	0.0	0.0	0.0	0.0	0.0	0.0	0.0	0.0	0.0	0.0	0.0	0.0	0.0	0.0	0.0	0.0	0.0	0.0	0.0	0.0	0.0	0.0	0.0	0.0	0.0	0.0	0.0	0.0	0.0	0.0	0.0	41.0	0.0	0.0	0.0	0.0	0.0
6228986938db4cbd4e847f88453defdc	AGCTCCAATAGCATATATTAAAGTTGTTGCAGTTAAAAAGCTCGTAGTTGGATTTTGATGTTACTTATTATGACCCGCCTTGTATAAGGTGTGTTTGTTGTGATAAGTACATCTCCTTACTAGACTTTCATGATTGCACTTAATTGAGTGATCATTTCATTTCGATTCGTTGGGGTGAGTGATGAGTAGACCTACTGGGTTTGAGATTGTGGACGAACTTCTTCGGAGGTTGGTTCTGCTTAGATTCAGTAACTATTCATTAGAAATCTAGTTCATTTACTTTGAGTAAATTAGAGTGTTCAAGGCAAGCAAATTTGTTTCTGCAATGAATACTATTAGCATGGGATAATGGAACAGGACACGTATTCTAGTTTTCCGTTGGTTTCTAGAATTTTTAGT…	Eukaryota; Amoebozoa; Lobosa; Discosea-Flabellinia; Dactylopodida; Paramoebidae; Neoparamoeba; Neoparamoeba_pemaquidensis	0.0	0.0	0.0	0.0	0.0	0.0	0.0	0.0	146.0	0.0	282.0	143.0	0.0	0.0	0.0	0.0	0.0	0.0	0.0	0.0	0.0	0.0	0.0	0.0	0.0	0.0	0.0	0.0	0.0	90.0	140.0	0.0	71.0	0.0	0.0	0.0	0.0	0.0	0.0	0.0	0.0	0.0	0.0	0.0	0.0	0.0	0.0
5083bb8507a9d4c953ad0836dc4f538f	AGCTCCAATAGCATATATTAAAGTTGTTGCAGTTAAAAAGCTCGTAGTTGGATTTTGATGTTACTTTTCATAACCTGCCTTGTATAAGGTATGTTTGTTGTGATTTGTACATCTCCTTACTAGACTTTCATGATTGCACTTAATTGAGTGATCATTTCATTCTGATTTATTGGGGTGAGTGATGAGTAGACCTACTGGGTTCGAGATTGTGGATGAACTTCTTCGGAGGTTGGTTCTGCTTGGATTCAGTAACTATTCATTAGAAATCTAGTTCATTTACTTTGAGTAAATTAGAGTGTTCAAGGCAAGCAAATTTGTTTCTGCAATGAATACTATTAGCATGGGATAATGGAACAGGACACGTATTCTAGTTTTCCGTTGGTTTCTAGAATTTTTAGT…	Eukaryota; Amoebozoa; Lobosa; Discosea-Flabellinia; Dactylopodida; Paramoebidae; Neoparamoeba; Neoparamoeba_pemaquidensis	0.0	26.0	0.0	0.0	0.0	0.0	0.0	0.0	0.0	0.0	0.0	0.0	0.0	0.0	0.0	0.0	0.0	0.0	0.0	0.0	0.0	0.0	0.0	0.0	0.0	0.0	0.0	0.0	0.0	0.0	7.0	0.0	0.0	0.0	0.0	0.0	0.0	101.0	0.0	16.0	0.0	0.0	0.0	0.0	0.0	0.0	0.0
42b518eb3f52cd24c436ccb976b3d79e	AGCTCCAATAGCATATATTAAAGTTGTTGCAGTTAAAAAGCTCGTAGTTGGATTTTGATGTTATTTATTATGACCCGCCTTGTATAAGGTGTGTTTGTTGTGATAAGTACATCTCCTTACTAGACTTTCATGATTGCACTTAATTGAGTGATCATTTCATTCTGATTCGTTGGGGTGAGTGATGAGTAGACCTACTGGGTTTGAGATTGTGGACGAACTTCTTCGGAGGTTGGTTCTGCTTAGATTCAGTAACTATTCATTAGAAATCTAGTTCATTTACTTTGAGTAAATTAGAGTGTTCAAGGCAAGCAAATTTGTTTCTGCAATGAATACTATTAGCATGGGATAATGGAACAGGACACGTATTCTAGTTTTCCGTTGGTTTCTAGAATTTTTAGT…	Eukaryota; Amoebozoa; Lobosa; Discosea-Flabellinia; Dactylopodida; Paramoebidae; Neoparamoeba; Neoparamoeba_pemaquidensis	0.0	0.0	0.0	0.0	0.0	0.0	0.0	0.0	83.0	0.0	20.0	0.0	0.0	0.0	0.0	0.0	0.0	42.0	0.0	0.0	160.0	0.0	0.0	0.0	0.0	0.0	0.0	0.0	0.0	0.0	0.0	0.0	144.0	0.0	0.0	0.0	0.0	0.0	0.0	0.0	0.0	0.0	0.0	0.0	0.0	0.0	0.0
a1adf6b7d83b23998c19f329115d6035	AGCTCCAATAGCATATATTAAAGTTGTTGCAGTTAAAAAGCTCGTAGTTGGATTTTGATGTTACTTTTCATAACCTGCCTTGTATAAGGTATGTTTGTTGTGATTCGTACATCTCCTTACTAGACTTTCATGATTGCACTTAATTGAGTGATCATTTCATCTTGATTTATTGGGATGAGTGATGAGTAGACCTACTGGGTTCGAGATTGTGGATGAACTTCTTCGGAGGTTGGTTCTGCTTGGATTCAGTAACTATTTATTAGAAATCTAGTTCATTTACTTTGAGTAAATTAGAGTGTTCAAGGCAAGCAAATTTGTTTCTGCAATGAATACTATTAGCATGGGATAATGGAACAGGACACGTATTCTAGTTTTCCGTTGGTTTCTAGAATTTTTAGT…	Eukaryota; Amoebozoa; Lobosa; Discosea-Flabellinia; Dactylopodida; Paramoebidae; Neoparamoeba; Neoparamoeba_pemaquidensis	0.0	0.0	0.0	0.0	0.0	0.0	0.0	0.0	0.0	0.0	0.0	0.0	0.0	0.0	0.0	0.0	0.0	0.0	0.0	0.0	0.0	0.0	0.0	0.0	0.0	0.0	0.0	0.0	0.0	0.0	0.0	0.0	0.0	0.0	0.0	0.0	0.0	0.0	0.0	0.0	0.0	0.0	0.0	0.0	0.0	0.0	0.0
0fd79a9abc33e36e3271cf51c493f909	AGCTCCAATAGCATATATGAATGTTGTTGCGGTTAAAACGCTCGTAGTTGGATTCGAGATGTGTCGTTAGGAGTCGGTCGAGATGATTGTATTCTTAGTGGCACTCTTTACATTTTATGGGTCTCCGACATTGTCCTTAACTGGGTGATGTAGTGACTCTCGCGGGTCATCATGGGGGGGTGAAACCTCTCATGGGAACTCATATCATTTACTGTGAGTAAATTAGAGTGTTCAAAGCAGGCGTAACAAAGCCTTTGAATATATTAGCATGGGATAATGAAATAAGACTTTTTGCCTTATTCTCGTTGGTTCTTAGGGCTAAAGTAATGATTAATAGGGATAGTTGGGGTCATTAGTATTTAATTGTCAGAGGTGAAATTCTAAGATTTATTAAAGACT…	Eukaryota; Amoebozoa; Lobosa; Tubulinea; Leptomyxida; Flabellulidae; Paraflabellula; Paraflabellula_reniformis	0.0	0.0	0.0	0.0	0.0	0.0	0.0	0.0	0.0	0.0	0.0	0.0	0.0	0.0	0.0	0.0	0.0	0.0	0.0	0.0	0.0	0.0	0.0	0.0	0.0	0.0	0.0	0.0	0.0	0.0	0.0	0.0	0.0	0.0	0.0	0.0	0.0	0.0	0.0	0.0	0.0	0.0	0.0	0.0	0.0	0.0	0.0
9fffc33c1727d491d68700809e61c5ee	AGCTCCAATAGCATATATTAAAGTTGTTGCAGTTAAAAAGCTCGTAGTTGGATTTTGATGTTATTTATTATGACCCGCCTTGTATAAGGTGTGTTTGTTGTGATAAGTACATCTCCTTACTAGACTTTCATGATTGCACTTTATTGAGTGATCATTTCATTCTGATTCGTTAGGGTGAGTGATGAGTAGACCTACTGGGTTTGAGATTGTGGATGAACTTCTTCGGAGGTTGGTTCTGCTTAGGTTCAGTAACTATTCATTAGAAATCTAGTTCATTTACTTTGAGTAAATTAGAGTGTTCAAGGCAAGCAAATTTGTTTCTGCAATGAATACTATTAGCATGGGATAATGGAACAGGACACGTATTCTAGTTTTCCGTTGGTTTCTAGAATTTTTAGT…	Eukaryota; Amoebozoa; Lobosa; Discosea-Flabellinia; Dactylopodida; Paramoebidae; Neoparamoeba; Neoparamoeba_pemaquidensis	0.0	0.0	0.0	0.0	0.0	0.0	0.0	0.0	0.0	0.0	142.0	0.0	0.0	0.0	0.0	0.0	0.0	0.0	0.0	0.0	0.0	0.0	0.0	0.0	0.0	0.0	0.0	0.0	0.0	59.0	0.0	0.0	0.0	0.0	0.0	0.0	0.0	0.0	0.0	0.0	0.0	0.0	0.0	0.0	0.0	0.0	0.0
87e36bde54536dea002d4096c8ec702c	AGCTCCATCAGTGTATATTAACGTTGTTGCGGTTAAAAAGCTCGTAGTTGGATTTCGGAGAGCGAAGGTCAAGACCCATCGAATCGGTGTGGTCCGGCAATCGCCTCCTAGCTTAGGGTAACAGCCTCTCTTCCTTTACGGGTTGGGATGTGCCGTTCCCTATCATTTACTTTGATAAAATCAGAGTGTTCAAAGCAGGCGTCACTTGCCTTGAATGTTGCCGCAAGGGATAATAGAATATGACTTTGGTCTTATTTTGTTGGTTTCTAGGGCTGAAGTAATGACTAATAGGGACAGTTGGGGGCGCTCGTATTGAGTTGTCAGAGGTGAAATTCTAGGATTTACTCAAGACGGACTACTGCGAAAGCATTCGCCAAGGATGTTTTCA	Eukaryota; Amoebozoa; Lobosa; Tubulinea	0.0	0.0	0.0	0.0	0.0	0.0	0.0	0.0	0.0	0.0	0.0	0.0	0.0	0.0	0.0	0.0	0.0	0.0	0.0	0.0	0.0	0.0	0.0	0.0	0.0	0.0	0.0	0.0	0.0	0.0	0.0	0.0	0.0	0.0	0.0	0.0	0.0	361.0	0.0	0.0	0.0	0.0	0.0	0.0	0.0	0.0	0.0
4ce96dec7dc625539339939241792b89	AGCTCCATCAGTGTATATTAACGTTGTTGCGGTTAAAAAGCTCGTAGTTGGATTTCGAAGTTGTAAAGATCAAGATCCGTCAAATTGACGTGGTCCGATGTTTGCCTTCTAATTTAGAGTAATAATCTTATTTCCTTTGCGGGTTATAGGAACTTATTCTCTATCATTTACTTTGATAAAATCAGAGTGTTCAAAGCAGGCGTCAACTTGCCTTGAATGTTGCCGCAAGGGATAATAAAATATGACTTCGGTCTTATTTTGTTGGTTTCTAGGGCTGAAGTAATGATAAATAGGGACAGTCGGGGGCGCTCGTATTGAATTGTCAGAGGTGAAATTCTAGGATTTATTCAAGACGAACTAATGCGAAAGCATTCGCCAAGGATGTTTTCA	Eukaryota; Amoebozoa; Lobosa; Tubulinea; Echinamoebida; Vermamoebidae; Hartmannella; Hartmannella_abertawensis	0.0	0.0	0.0	0.0	0.0	0.0	0.0	0.0	0.0	0.0	0.0	0.0	0.0	0.0	0.0	0.0	0.0	0.0	0.0	0.0	0.0	0.0	0.0	0.0	0.0	0.0	0.0	0.0	0.0	0.0	0.0	0.0	0.0	0.0	0.0	0.0	0.0	0.0	0.0	0.0	0.0	0.0	0.0	0.0	0.0	0.0	0.0
a7fa692ed99c5e0352303fe526ad58c3	AGCTCCAATAGCATATATTAAAGTTGTTGCAGTTAAAAAGCTCGTAGTTGGATTTTGATGTTACTTTTCATAACCTGCCTTGTATAAGGTATGTTTGTTGTGATTAGTTCATCTCCTTACTAGACTTTCATGATTGCACTTAATTGAGTGATCATTTCATTCTGATTTATTGGGGTGAGTGATGAGTAGACCTACTGGGTTCGAGATTGTGGATGAACTTCTTCGGAGGTTGGTTCTGCTTGGATTCAGTAACTATTTATTAGAAATCTAGTTCATTTACTTTGAGTAAATTAGAGTGTTCAAGGCAAGCAAATTTGTTTCTGCAATGAATACTATTAGCATGGGATAATGGAACAGGACACGTATTCTAGTTTTCCGTTGGTTTCTAGAATTTTTAGT…	Eukaryota; Amoebozoa; Lobosa; Discosea-Flabellinia; Dactylopodida; Paramoebidae; Neoparamoeba; Neoparamoeba_pemaquidensis	0.0	0.0	0.0	0.0	0.0	0.0	0.0	0.0	65.0	0.0	0.0	55.0	0.0	0.0	0.0	0.0	0.0	0.0	0.0	0.0	0.0	0.0	0.0	0.0	0.0	0.0	0.0	0.0	0.0	0.0	0.0	0.0	0.0	0.0	0.0	0.0	0.0	0.0	0.0	0.0	0.0	0.0	0.0	0.0	0.0	48.0	0.0
08a69b25de5a880ad8e3a4faa0c58d74	AGCTCTAATAGCGTATATTAATGTTGTTGCAGTTAAAAAGCTCGTAGTTGAATTTTGAACATTTTTAACAAGTTTGGTTTACTTTTTCAAAGTATGACTACTTGTTAGTGTTCTTCCTACTAGATACTCGATACTGTTCTTAATTGAATGGTATAGCATTTCGCAAGAGATGTCGATAGATGATAATAGCTCCTCCAATATGTGGAGATGCGTAAAAACATCAAAATACTTTGAGTGGATCAAGTTATTATTTTTTATTGGAGTTCTAGTTCATTTACTTTGAGAAAATTAGAGTGTTTCAAGCAGCCTCTTTGGGCTCTGAATATATTAGCATGGGATAATAGAATAGGATTTAAATTTTATATTTGTTGGTTTGAATAATTTAAATAATGATTAATA…	Eukaryota; Amoebozoa; Lobosa; Discosea-Flabellinia; Vannellida; Vannellidae; Vannella; Vannella_sp.	0.0	0.0	0.0	0.0	197.0	8.0	220.0	0.0	0.0	0.0	0.0	0.0	0.0	0.0	0.0	0.0	0.0	0.0	0.0	0.0	0.0	0.0	0.0	0.0	0.0	0.0	0.0	0.0	0.0	0.0	0.0	0.0	0.0	0.0	0.0	0.0	0.0	0.0	0.0	0.0	0.0	0.0	0.0	0.0	0.0	0.0	0.0
8b147c189aa277e158659fbe3b92e7a5	AGCTCCAATAGCGTATATTAATGTTGTTGCAGTTAAAAAGCTCGTAGTTGGATCTCGGAGCGTTTTGGAGGCGTCGGTCCGCCGTGAAGGTGTGCACTGGCCCTCTCGCTCTTTCCTTGGGGACATTCGTCACGGTTATTAGTTTAGTTGTGATATTCCACTTTCGGGTGGTTTTGCGCGAGTCTCTTGCGTAGAGTGCCTCATCGTTTACCTTGAATAAATTAGAGTGTTCCAAGCAGGCATGTTCGCCTTGAATACATTAGCATGGGATAATGGAGTAGGACTTTGGTTCTATTTCGTTGGTTTTCAGAGCCAGAGTAATGATTAATAGGGACAGTTGGGGGCATTCGTATTTAATTGTCAGAGGTGAAATTCTTGGATTTATGAAAGACGAACTTG…	Eukaryota; Amoebozoa; Lobosa; Lobosa_X; Stygamoebida; Vermistella-lineage; Vermistella; Vermistella_sp.	0.0	0.0	0.0	0.0	0.0	0.0	0.0	0.0	0.0	0.0	0.0	0.0	0.0	0.0	0.0	0.0	0.0	0.0	0.0	0.0	0.0	0.0	0.0	0.0	0.0	0.0	0.0	0.0	0.0	0.0	0.0	0.0	0.0	0.0	0.0	0.0	0.0	0.0	0.0	0.0	0.0	0.0	0.0	0.0	0.0	0.0	0.0
4bb41c5516bb440f511e1dcdd9cfafab	AGCTCCATCAGTGTATATTAACGTTGTTGCGGTTAAAAAGCTCGTAGTTGGATTTCGGAGCATGGGACTCAAGGCCAGTCAAATTGGCTTGGCCCGAGGAACATCTCCTAGCTTAGGGTAACAGCCTCGCTTCCTTTGCGGGTTGCGATGTGCCGTTCCCTATCATTTACTTTGATAAAATCAGAGTGTTCAAAGCAGGCGTCTTGCCTTGAATGTTGCCGCAAGGGATAATAGAATATGACTTCGGTCCTATTTTGTTGGTTTCTAGGGCTGAAGTAATGACTAATAGGGACAGTTGGGGGCGCTCGTATTGAGTTGTCAGAGGTGAAATTCTAGGATTTACTCAAGACGAACTACTGCGAAAGCATTCGCCAAGGATGTTTTCA	Eukaryota; Amoebozoa; Lobosa; Tubulinea; Nolandida; Nolandellidae; Nolandella; Nolandella_hibernica	0.0	0.0	0.0	0.0	0.0	0.0	0.0	0.0	0.0	0.0	0.0	0.0	0.0	0.0	0.0	0.0	60.0	0.0	381.0	500.0	0.0	0.0	0.0	0.0	61.0	0.0	0.0	0.0	0.0	0.0	0.0	0.0	0.0	0.0	0.0	0.0	0.0	0.0	0.0	0.0	0.0	0.0	0.0	0.0	0.0	0.0	0.0
1b775c6a6eced07b5c7a3034bc812a36	AGCTCCAATAGCGTATATTAATGTTGTTGCAGTTAAAAAGCTCGTAGTTGAAACTTGAACATATGATAAGTTTGGTTACTATTTTTATAGTTAACTACTTATCAGTGTTCTTCCAACTAGATACTCGATTCTGTTCTTAATTGAATGGAATAGCATATTTCGGTGTGTCGGTAGTTTATGATAGCTCTTCCATTATGTTGAAGTGTGTAAAAGCATGGATATATAATGAGGGGATCAAGTTATTGTTTATTATTGGAGTTCTAGTTCATTTACTTTGAGAAAATTAGAGTGTTTAAAGCAGCCTCTTAGGGCTCTGAATACATTAGCATGGGATAATAGAATAGGATTTAGGTCAATATATTTGTTGGTTTGAATGAACTAAATAATGATTAATAGGAA…	Eukaryota; Amoebozoa; Lobosa; Discosea-Flabellinia; Vannellida; Vannellidae; Vannella; Vannella_sp.	0.0	0.0	0.0	0.0	0.0	0.0	0.0	0.0	0.0	0.0	0.0	0.0	0.0	0.0	0.0	0.0	0.0	0.0	0.0	0.0	0.0	0.0	0.0	0.0	0.0	0.0	0.0	0.0	0.0	0.0	0.0	0.0	0.0	0.0	0.0	0.0	0.0	0.0	0.0	0.0	0.0	391.0	191.0	0.0	22.0	0.0	0.0
b7e10133ad915f5a9ba856c4ea9e4473	CACCAGCAGCCGCGGTAATTCCAGCTCCAATAGCATATATTAAAGTTGTTGCAGTTAAAAAGCTCGTAGTTGGATTTTGAAATGATTTAAAATAACCCGCTTTTATAAGTGTGTTTTGTTATTTTATATCTTTCTCCTTACTAGTTTTTCACTATTATTCTTTATTGATTGATAGTTTCATCTCTTTTTTGGAGGTGAGTGATGATTAGACCTCTTGGGTTTTCTGCGAAAGCATTTGTCAAAGATGTTTTCATTAATCAAGAACGAAAGTTA	Eukaryota; Amoebozoa; Lobosa; Discosea-Flabellinia; Dactylopodida; Paramoebidae; Neoparamoeba; Neoparamoeba_branchiphila	0.0	0.0	49.0	0.0	0.0	0.0	0.0	0.0	0.0	0.0	0.0	0.0	0.0	0.0	0.0	0.0	0.0	0.0	0.0	0.0	0.0	0.0	0.0	0.0	0.0	0.0	0.0	0.0	0.0	0.0	0.0	0.0	0.0	0.0	0.0	0.0	0.0	0.0	0.0	0.0	0.0	0.0	0.0	0.0	0.0	0.0	0.0
05b099cf39ed608cfd1c703367446de4	AGCTCCAATAGCATATATTAAAGTTGTTGCAGTTAAAAAGCTCGTAGTTGGATTTTGATGTAACTTTTCATAACCTGCCTTGTATAAGGTATGTTTGTTGTGATTAGTTCATCTCCTTACTAGACTTTCATGATTGCACTTAATTGAGTGATCATTTCATTCTGATTTATTGGGGTGAGTGATGAGTAGACCTACTGGGTTCGAGATTGTGGATGAACTTCTTCGGAGGTTGGTTCTGCTTGGATTCAGTAACTATTTATTAGAAATCTAGTTCATTTACTTTGAGTAAATTAGAGTGTTCAAGGCAAGCAAATTTGTTTCTGCAATGAATACTATTAGCATGGGATAATGGAACAGGACACGTATTCTAGTTTTCCGTTGGTTTCTAGAATTTTTAGT…	Eukaryota; Amoebozoa; Lobosa; Discosea-Flabellinia; Dactylopodida; Paramoebidae; Neoparamoeba; Neoparamoeba_pemaquidensis	0.0	0.0	0.0	0.0	0.0	0.0	0.0	0.0	0.0	0.0	0.0	0.0	0.0	0.0	0.0	0.0	0.0	0.0	0.0	0.0	0.0	0.0	0.0	0.0	0.0	0.0	0.0	0.0	0.0	0.0	0.0	0.0	0.0	0.0	0.0	0.0	0.0	0.0	0.0	38.0	0.0	0.0	0.0	0.0	0.0	0.0	0.0
df77a4520f00fdf4e5104b82d1a8223a	AGCTCCAATAGCATATATTAAAGTTGTTGCAGTTAAAAAGCTCGTAGTTGGATTTTGAAATGATTTAAGATAACCCGCTTTTATAAGTGTGTTTTGTTATTTTATATCTTTCTCCTTACTAGTTTTTCACTATTATTCTTTATTGATTGATAGTTTCATCTCTTTTTTGAGGTGAGTGATGATTAGACCTCTTGGGTTTAAGATTGGATGATTATTTCGATGATTATTCTGCTTAGATTCAAGAACTAATTATTAGAAATCTAGTTCTTTTACTTTGAGTAAATTAGAGTGTTCAAGGCAAGCAAATTATTATTGTTGCAATGAATACTATTAGCATGGGATAATGGAACAGGACACGTATTCTAGTTTTCTGTTGGTTTCTAGAATTTTTTGATTCTT…	Eukaryota; Amoebozoa; Lobosa; Discosea-Flabellinia; Dactylopodida; Paramoebidae; Neoparamoeba; Neoparamoeba_branchiphila	0.0	0.0	0.0	0.0	0.0	0.0	0.0	0.0	0.0	0.0	0.0	0.0	0.0	0.0	0.0	0.0	0.0	0.0	0.0	0.0	0.0	0.0	0.0	0.0	0.0	0.0	0.0	0.0	0.0	0.0	0.0	0.0	0.0	0.0	0.0	0.0	0.0	0.0	0.0	0.0	0.0	0.0	0.0	0.0	0.0	0.0	0.0
4dbd2f0384f904942ea0ca8ec1d7fa8e	AGCTCCATCAGTGTATATTAACGTTGTTGCGGTTAAAAAGCTCGTAGTTGGATTTCGGAGTGCGAAGGTCAAGACCCATCGAATCGGTGTGGTCCGACAATCGCCTCCTAGCTTAGGGTAACAGCCTCTCTTCCTTTACGGGTTGGGATGTGCCGTTCCCTATCATTTACTTTGATAAAATCAGAGTGTTCAAAGCAGGCGTCACTTGCCTTGAATGTTGCCGCAAGGGATAATAGAATATGACTTTGGTCTTATTTTGTTGGTTTCTAGGGCTGAAGTAATGACTGATAGGGACAGTTGGGGGCGCTCGTATTGAGTTGTCAGAGGTGAAATTCTAGGATTTACTCAAGACGGACTACTGCGAAAGCATTCGCCAAGGATGTTTTCA	Eukaryota; Amoebozoa; Lobosa; Tubulinea	0.0	0.0	0.0	0.0	0.0	0.0	0.0	0.0	0.0	0.0	0.0	205.0	0.0	0.0	0.0	0.0	0.0	0.0	0.0	0.0	0.0	0.0	0.0	0.0	0.0	0.0	0.0	0.0	0.0	0.0	0.0	0.0	0.0	0.0	0.0	0.0	0.0	5.0	0.0	0.0	0.0	0.0	0.0	0.0	0.0	0.0	0.0
0c0788cee99d8e7b85b64f879342407f	AGCTCCAATAGCATATATTAAAGTTGTTGCAGTTAAAAAGCTCGTAGTTGGATTTTGATGTTACTTTTTATGACCCGCCTTGTATAAGGTGTGTTTGTTGTGATTAGTACATCTCCTTACTAGACTTTCATGATTGCACTTTATTGAGTGATCATTTCATTCTGATTCGTTGGGGTGAGTGATGAGTAGACCTACTGGGTTTGAGATTGTGGACGAACTTCTTCGGAGGTTGGTTCTGCTTAGATTCAGTAACTATTCATTAGAAATCTAGTTCATTTACTTTGAGTAAATTAGAGTGTTCAAGGCAAGCAAATTTGTTTCTGCAATGAATACTATTAGCATGGGATAATGGAACAGGACACGTATTCTAGTTTTCCGTTGGTTTCTAGAATTTTTAGT…	Eukaryota; Amoebozoa; Lobosa; Discosea-Flabellinia; Dactylopodida; Paramoebidae; Neoparamoeba; Neoparamoeba_pemaquidensis	0.0	0.0	0.0	0.0	0.0	0.0	0.0	0.0	0.0	0.0	0.0	0.0	0.0	0.0	0.0	0.0	0.0	0.0	0.0	0.0	0.0	0.0	0.0	0.0	0.0	0.0	0.0	0.0	0.0	0.0	0.0	0.0	0.0	0.0	0.0	0.0	0.0	0.0	0.0	0.0	0.0	0.0	0.0	0.0	0.0	0.0	0.0
ca6c4b9c5ed38984132ffafd92e5e5a2	AGCTCCATCAGTGTATATTAACGTTGTTGCGGTTAAAAAGCTCGTAGTTGGATTTCGGAGTATGGGACTCAAGGCCAGTCAAATTGGCTGTGCCCGAGGAACATCTCCTAGCTTAGGGTAACAGCCTCGCTTCCTTTGCGGGTTGCGATGTGCCGTTCCCTATCATTTACTTTGATAAAATCAGAGTGTTCAAAGCAGGCGTCTTGCCTTGAATGTTGCCGCAAGGGATAATAGAATATGACTTCGGTCCTATTTTGTTGGTTTCTAGGGCTGAAGTAATGACTAATAGGGACAGTTGGGGGCGCTCGTATTGAGTTGTCAGAGGTGAAATTCTAGGATTTACTCAAGACGAACTACTGCGAAAGCATTCGCCAAGGATGTTTTCA	Eukaryota; Amoebozoa; Lobosa; Tubulinea; Nolandida; Nolandellidae; Nolandella; Nolandella_hibernica	0.0	0.0	0.0	0.0	0.0	0.0	0.0	0.0	0.0	0.0	0.0	0.0	0.0	0.0	0.0	0.0	97.0	932.0	2808.0	1462.0	2915.0	0.0	0.0	0.0	2601.0	0.0	0.0	0.0	0.0	0.0	0.0	0.0	0.0	0.0	0.0	0.0	0.0	0.0	0.0	0.0	0.0	0.0	0.0	0.0	0.0	0.0	0.0
7423dfc75de8b6412651b1d95855a3ca	AGCTCCAATAGCATATATTAAAGTTGTTGCAGTTAAAAAGCTCGTAGTTGGATTTTGAAGTTTACCCATCGTGACCCATCTTATATTAGGTGTTGTTTGTCGTGATGTTTGGTACTTCTCCTTACTAGACTTTCACTATTGCACTTAATTGAGTGATAGTTTCGTTTCGATTTATTGGGGCGAGTGGTGGACAGACCTACTGGGTTAGGATTGTGGATGAGACGCTTCTTCGGAGGTTTGTTTTGTTCTGCCTGATTCAGTAACTGTTTACTAGAAATCTAGTTCTTTTACTTTGAGTAAATTAGAGTGTTCAAGGCAAGCAAATATTAAATTTAGTGCAATGAATACTATTAGCATGGGATAATGGAACAGGACACGTATTCTAGTTTTTCGTTGGTT…	Eukaryota; Amoebozoa; Lobosa; Discosea-Flabellinia; Dactylopodida; Paramoebidae; Paramoeba; Paramoeba_eilhardi	0.0	0.0	0.0	0.0	0.0	0.0	0.0	0.0	0.0	0.0	43.0	0.0	0.0	0.0	0.0	0.0	0.0	0.0	0.0	0.0	0.0	0.0	0.0	0.0	0.0	0.0	0.0	0.0	0.0	0.0	0.0	0.0	0.0	0.0	0.0	0.0	0.0	0.0	0.0	0.0	0.0	0.0	0.0	0.0	0.0	0.0	0.0
94752510387297405774c71b6612abd6	AGCTCTAATAGCGTATATTAATGTTGTTGCAGTTAAAAAGCTCGTAGTTGAATTTTGAACATTTTTAACAAGTTTGGTTTACTTTTTTAAAGTATGACTACTTGTTAGTGTTCTTCCTACTAGATACTCGATACTGTTCTTAATTGAATGGTATAGCATTTCGCAAGAGGTGTCGATAGATGATAATAGCTCCTCCAATATGTGGAGATGCGTAAAAACATCAAAATATATTGAGTGGATCAAGTTATTTTTTTTTATTGGAGTTCTAGTTCATTTACTTTGAGAAAATTAGAGTGTTTCAAGCAGCCTCTTTGGGCTCTGAATATATTAGCATGGGATAATAGAATAGGATTTAAATTTTATATTTGTTGGTTTGAATAATTTAAATAATGATTAATA…	Eukaryota; Amoebozoa; Lobosa; Discosea-Flabellinia; Vannellida; Vannellidae; Vannella; Vannella_sp.	0.0	0.0	0.0	0.0	263.0	0.0	1.0	0.0	0.0	0.0	0.0	0.0	0.0	0.0	0.0	0.0	0.0	0.0	0.0	0.0	0.0	0.0	0.0	0.0	0.0	80.0	0.0	0.0	0.0	0.0	0.0	0.0	0.0	0.0	0.0	0.0	0.0	0.0	0.0	0.0	0.0	0.0	0.0	0.0	0.0	0.0	0.0
aabb5cb3f4081f9adac59ad264639ae2	AGCTCTAATAGCGTATATTAATGTTGTTGCAGTTAAAAAGCTCGTAGTTGAATTTTGAATATTTTTAACAAGTTTGGTTTACTTTTGTAAGTATGACTACTTGTTAGTGTTCTTCCTACTAGATACTCGATACTGTTCTTAATTGAATGGTATAGCATTTCGCAAGAGATGTCAATAGATGATAATAGCTCCTCCAATATGTGGAGATGCGTAAAAACATCAAAATATATTGTGTGGATCAAGTTATTGTTTTGTATTGGAGTTCTAGTTCATTTACTTTGAGAAAATTAGAGTGTTTCAAGCAGCCTCTTTGGGCTCTGAATATATTAGCATGGGATAATAGAATAGGATTTAAATTTTATATTTGTTGGTTTGAATAATTTAAATAATGATTAATAG…	Eukaryota; Amoebozoa; Lobosa; Discosea-Flabellinia; Vannellida; Vannellidae; Vannella; Vannella_sp.	0.0	0.0	0.0	0.0	40.0	0.0	117.0	0.0	0.0	0.0	0.0	0.0	0.0	0.0	0.0	0.0	0.0	0.0	0.0	0.0	0.0	0.0	0.0	0.0	0.0	0.0	0.0	0.0	0.0	0.0	0.0	0.0	0.0	0.0	0.0	0.0	0.0	0.0	0.0	0.0	0.0	0.0	0.0	0.0	0.0	0.0	0.0
8e8cc739a460d89ab9dd6c12683456c8	AGCTCTAATAGCGTATATTAATGTTGTTGCAGTTAAAAAGCTCGTAGTTGAATTTTGAACATTTTTAACAAGTTTGGTTTACTTTTTTAAAGTATGACTACTTGTTAGTGTTCCTCCTACTAGATACTCGATACTGTTCTTAATTGAATGGTATAGCGTTTCGCAAGAGATGTCGATAGATGATAATAGCTCCTCCAATATGTGGAGATGCGTAAAAACATCAAAATATATTGAGTGGATCAAGTTATTGTTATTTATTGGAGTTCTAGTTCATTTACTTTGAGAAAATTAGAGTGTTTCAAGCAGCCTCTTTGGGCTCTGAATATATTAGCATGGGATAATAGAATAGGATTTAAATTTTATATTTGTTGGTTTGAATAATTTAAATAATGATTAATA…	Eukaryota; Amoebozoa; Lobosa; Discosea-Flabellinia; Vannellida; Vannellidae; Vannella; Vannella_sp.	0.0	0.0	0.0	0.0	46.0	24.0	72.0	0.0	0.0	0.0	0.0	0.0	0.0	0.0	0.0	0.0	0.0	0.0	0.0	0.0	0.0	0.0	0.0	0.0	0.0	0.0	0.0	0.0	0.0	0.0	0.0	0.0	0.0	0.0	0.0	0.0	0.0	0.0	0.0	0.0	0.0	0.0	0.0	0.0	0.0	0.0	0.0
6762597744cb0c3386a8ce23665f28fe	AGCTCCAATAGCGTATATTAATGTTGTTGCAGTTAAAAAGCTCGTAGTTGGATCTCGGGGCGTGGAGGCGTCGGTCCGCCGTGAAGGTGTGCACTGGCCCGCCCGCTCTTTCCTTGGGGACGTTCGCCCTCGCCATTAATTTGGCGGTGGTATTCCGGCCTCGGCTGGTTTCGCTGAGTGGCACTCGTGTCGCTGAGTGGAGCGCCCCATCTTTTACCTTGAATAAATTAGAGTGTTCCAAGCAGGCATGTTCGCCGTGAATACATTAGCATGGGATAATGGAATAGGACTTTGGTGCTATTTCGTTGGTTTTCAGAACCAGAGTAATGATTAATAGGGACAGTTGGGGGCATTCGTATTTAGTTGTCAGAGGTGAAATTCTTGGATTTACGAAAGACG…	Eukaryota; Amoebozoa; Lobosa; Lobosa_X; Stygamoebida; Vermistella-lineage; Vermistella; Vermistella_sp.	0.0	0.0	0.0	0.0	0.0	0.0	0.0	0.0	0.0	0.0	0.0	0.0	0.0	0.0	0.0	0.0	0.0	0.0	0.0	0.0	0.0	0.0	0.0	0.0	0.0	0.0	0.0	0.0	0.0	0.0	0.0	0.0	0.0	0.0	0.0	0.0	0.0	0.0	0.0	0.0	0.0	0.0	0.0	0.0	0.0	0.0	0.0
18cf4b21659f03d207b3145a619fee2a	AGCTCTAATAGCGTATATTAATGTTGTTGCAGTTAAAAAGCTCGTAGTTGAATCTTGAATGTTCATCAAGTTTGGTTTACATTTTTATGTATAACTACTTGATTGCATTCTTCCTACTAGTAATTCGATACTGTACTTAATTGTATGGTATAGTGGTTCTTCGGGATCATCGTTATAGTGGAGTTGCTCCTCAAATAATTGGATTGGTGTAAAAGTCATGAAGATTATTTAGGGGAATCAGTAAATCTATTATAATGGAATTCTAGTTCATTTACTTTGAGAAAATTAGAGTGTTTAAGGCAGCCTCTTGGGGCACTGAATATATTAGCATGGGATAATAAAATAGGATTCATATCATAAATTTGTTGGTTTGAATGATGTAAATAATGATTAATAGGG…	Eukaryota; Amoebozoa; Lobosa; Discosea-Flabellinia; Vannellida; Vannellidae; Vannella; Vannella_sp.	0.0	0.0	0.0	0.0	0.0	0.0	0.0	0.0	0.0	0.0	0.0	0.0	0.0	0.0	0.0	0.0	0.0	0.0	0.0	0.0	0.0	0.0	0.0	0.0	0.0	0.0	0.0	0.0	0.0	0.0	0.0	0.0	0.0	0.0	0.0	0.0	0.0	0.0	0.0	0.0	0.0	0.0	0.0	0.0	0.0	0.0	0.0
cfd7aee80b5c2b4197b3a588f6bb9924	AGCTCCAATAGCATATATTAAAGTTGTTGCAGTTAAAAAGCTCGTAGTTGGATTTTGATGTTACTTTTCATAACCTGCCTTGTATAAGGTATGTTTGTTGTGATTTGTACATCTCCTTACTAGACTTTCATGATTGCACTTAATTGAGTGATCATTTCATTCTGATTTATTGGGGTGAGTGATGAGTAGACCTACTGGGTTCGAGATTGTGGATGAACTTCTTCGGAGGTTGGTTCTGCTTGGATTCAGTAACTATTCATTAGAAATCTAGTTCATTTACTTTGAGTAAATTAGAGTGTTCAAGGCAAGCAAATTTGTTTCTGCAATGAATACTATTAGCATGGGATAATGGAACAGGACACGTATTCTAGTTTTCCGTTGGTTTCTAGAATTTTTAGT…	Eukaryota; Amoebozoa; Lobosa; Discosea-Flabellinia; Dactylopodida; Paramoebidae; Neoparamoeba; Neoparamoeba_pemaquidensis	0.0	87.0	0.0	0.0	0.0	0.0	0.0	0.0	0.0	0.0	0.0	0.0	0.0	0.0	0.0	0.0	0.0	0.0	0.0	0.0	0.0	0.0	0.0	0.0	0.0	0.0	0.0	0.0	0.0	0.0	8.0	0.0	0.0	0.0	0.0	0.0	0.0	0.0	0.0	23.0	0.0	0.0	0.0	0.0	0.0	0.0	0.0
57cff2d9fd25fb072c1917bde88ff97b	AGCTCCATCAGTGTATATTAACGTTGTTGCGGTTAAAAAGCTCGTAGTTGGATTTCGGAGTATGGAACTCAAGGCCAGTCAAATTGGCTTGGCCCGAGGAACATCTCCTAGCTTAGGGTAACAGCCTCGCTTCCTTTGCGGGTTGCGATGTGCCGTTCCCTATCATTTACTTTGATAAAATCAGAGTGTTCAAAGCAGGCGTCTTGCCTTGAATGTTGCCGCAAGGGATAATAGAATATGACTTCGGTCCTATTTTGTTGGTTTCTAGGGCTGAAGTAATGACTAATAGGGACAGTTGGGGGCGCTCGTATTGAGTTGTCAGAGGTGAAATTCTAGGATTTACTCAAGACGAACTACTGCGAAAGCATTCGCCAAGGATGTTTTCA	Eukaryota; Amoebozoa; Lobosa; Tubulinea; Nolandida; Nolandellidae; Nolandella	0.0	0.0	0.0	0.0	0.0	0.0	0.0	0.0	0.0	0.0	0.0	0.0	0.0	0.0	0.0	0.0	0.0	168.0	0.0	221.0	418.0	0.0	0.0	0.0	376.0	0.0	0.0	0.0	0.0	0.0	0.0	0.0	0.0	0.0	0.0	0.0	0.0	0.0	0.0	0.0	0.0	0.0	0.0	0.0	0.0	0.0	0.0
c3b50b82ee59ef4258b1a8cb77484454	CACCAGCAGCCGCGGTAATTCCAGCTCCAATAGCATATATTAAAGTTGTTGCAGTTAAAAAGCTCGTAGTTGGATTTTGAAATGATTTAAAATAACCCGCTTTTATAAGTGTGTTTTGTTATTTTATATCTTTCTCCTTACTAGTTTTTCACTATTATTCTTTATTGATTGATAGTTTCATCTCTTTTTTGGAGGTGAGTGATGATTAGACCTCTTGGGTTTTCTGCGAAAGCATTTGTCAAAGATGTTTTCATTAATCAAGAACGAAAGTTG	Eukaryota; Amoebozoa; Lobosa; Discosea-Flabellinia; Dactylopodida; Paramoebidae; Neoparamoeba; Neoparamoeba_branchiphila	0.0	0.0	49.0	0.0	0.0	0.0	0.0	0.0	0.0	0.0	0.0	0.0	0.0	0.0	0.0	0.0	0.0	0.0	0.0	0.0	0.0	0.0	0.0	0.0	0.0	0.0	0.0	0.0	0.0	0.0	0.0	0.0	0.0	0.0	0.0	0.0	0.0	0.0	0.0	0.0	0.0	0.0	0.0	0.0	0.0	0.0	0.0
80573fe1ed9ce6e0f8dfcc9a6c520dd7	AGCTCCATCAGTGTATATTAACGTTGTTGCGGTTAAAAAGCTCGTAGTTGGATTTCGGAGTATGGGACTCAAGGCCAGTCAAATTGGCTGTGCCCGAGGAACATCTCCTAGCTTAGGGTAACAGCCTCGCTTCCTTTGCGGGTTGCGACGTGCCGTTCCCTATCATTTACTTTGATAAAATCAGAGTGTTCAAAGCAGGCGTCTTGCCTTGAATGTTGCCGCAAGGGATAATAGAATATGACTTCGGTCCTATTTTGTTGGTTTCTAGGGCTGAAGTAATGACTAATAGGGACAGTTGGGGGCGCTCGTATTGAGTTGTCAGAGGTGAAATTCTAGGATTTACTCAAGACGAACTACTGCGAAAGCATTCGCCAAGGATGTTTTCA	Eukaryota; Amoebozoa; Lobosa; Tubulinea; Nolandida; Nolandellidae; Nolandella; Nolandella_hibernica	0.0	0.0	0.0	0.0	0.0	0.0	0.0	0.0	0.0	0.0	0.0	0.0	0.0	0.0	0.0	0.0	0.0	0.0	0.0	255.0	0.0	0.0	0.0	0.0	0.0	0.0	0.0	0.0	0.0	0.0	0.0	0.0	0.0	0.0	0.0	0.0	0.0	0.0	0.0	0.0	0.0	0.0	0.0	0.0	0.0	0.0	0.0
423f3476d1eb833680d0422a869492c9	AGCTCCAATAGTGTATATTAAAGTTGTTGCAGTTAAAAAGCTCGTAGTTGGATGTCGGTTACTTTGAAGATTGTCCACACTTTATGTGTGCGTACATAATTCAAGTACCTTCTTTCAGGTAGCATCTTGTATGCTCCTGATTATTTACTTTGAGAAAATTTGAGTGTTCAAAGCAGGCGTAATCTTGCCTTTGAAAATATTAGCATGGGATAATGAAATAAGACTTTTTGCCTTATTCTCGTTGGTTCTTTGGGCTTAAGTAATGATTAATAGGGACAGTTGGGGTAATCTGTATTTGATCGCCAGAGGTGAAATTCTAAGACTGATCAAAGACAAACTAGTGCGAAAGCATTTTACAAGGATGTTTTCA	Eukaryota; Amoebozoa; Lobosa; Tubulinea; Leptomyxida; Flabellulidae; Flabellulidae_X; Flabellulidae_X_sp.	0.0	0.0	0.0	0.0	0.0	0.0	0.0	0.0	0.0	0.0	0.0	0.0	0.0	0.0	0.0	0.0	0.0	0.0	0.0	0.0	0.0	0.0	0.0	0.0	93.0	0.0	0.0	0.0	0.0	0.0	0.0	0.0	0.0	0.0	0.0	0.0	0.0	0.0	0.0	0.0	0.0	0.0	0.0	0.0	0.0	0.0	0.0
7b5144cbabd85b3582728265f49444e0	AGCTCCAATAGCATATATTAAAGTTGTTGCAGTTAAAAAGCTCGTAGTTGGATTTTGATGTTACTTTTCATAACCTGCCTTGTATAAGGTATGTTTGTTGTGATTTGTACATCTCCTTACTAGACTTTCATGATTGCACTTAATTGAGTGATCATTTCATCTTGATTTATTGGGGTGAGTGATGAGTAGACCTACTGGGTTTGAGATTGTGGATGAACTTCTTCGGAGGTTGGTTCTGCTTGGATTCAGTAACTATTCATTAGAAATCTAGTTCATTTACTTTGAGTAAATTAGAGTGTTCAAGGCAAGCAAATTTGTTTCTGCAATGAATACTATTAGCATGGGATAATGGAACAGGACACGTATTCTAGTTTTCCGTTGGTTTCTAGAATTTTTAGT…	Eukaryota; Amoebozoa; Lobosa; Discosea-Flabellinia; Dactylopodida; Paramoebidae; Neoparamoeba; Neoparamoeba_pemaquidensis	0.0	0.0	0.0	0.0	0.0	0.0	0.0	0.0	47.0	0.0	0.0	0.0	0.0	0.0	0.0	0.0	0.0	0.0	0.0	0.0	0.0	0.0	0.0	0.0	0.0	0.0	0.0	0.0	0.0	0.0	0.0	0.0	0.0	0.0	0.0	0.0	0.0	0.0	0.0	0.0	0.0	0.0	0.0	0.0	0.0	0.0	0.0
1cb34ab2bb5de6592441197898eaa8c4	AGCTCCAATAGCATATATTAAAGTTGTTGCAGTTAAAAAGCTCGTAGTTGGATTTTGAAATGTTATAAAACAACCCGCTTTTGTAAGTGTGTTTTTGTTGTTTTATATCTTTCTCCTTACTAGACTTTCACTATTGTTCTTCATTGATCGATAGTTTCATCTCTCTTTTGGGGTGAGTGATGGTTAGACCTCTTGGGTTTAGGATTGTGGATGATTGCTTCGGTGATTGTTCTGCTTAGATTCAAGAACTAATCATTAGAAATCTAGTTCTTTTACTTTGAGTAAATTAGAGTGTTCAAGGCAAGCAAATTATTATTGTTGCAATGAATACTATTAGCATGGGATAATGGAACAGGACACGTATTCTAGTTTTCTGTTGGTTTCTAGAATTTTTTGGCT…	Eukaryota; Amoebozoa; Lobosa; Discosea-Flabellinia; Dactylopodida; Paramoebidae; Neoparamoeba; Neoparamoeba_branchiphila	0.0	0.0	0.0	0.0	0.0	0.0	0.0	0.0	0.0	0.0	0.0	0.0	0.0	0.0	0.0	0.0	0.0	0.0	0.0	0.0	0.0	0.0	0.0	0.0	0.0	0.0	0.0	0.0	0.0	0.0	0.0	0.0	0.0	0.0	0.0	0.0	0.0	0.0	0.0	0.0	0.0	0.0	0.0	0.0	0.0	0.0	0.0
71dc6a16fc8806086e54a8ff55df5209	AGCTCCATCAGTGTATATTAACGTTGTTGCGGTTAAAAAGCTCGTAGTTGGATTTCGGAGTGCGAAGGTCAAGACCCATCGAATCGGTGTGGTTCGACAATCGCCTCCTAGCTTAGGGTAACAGCCTCTCTTCCTTTACGGGTTGGGATGTGCCGTTCCCTATCATTTACTTTGATAAAATCAGAGTGTTCAAAGCAGGCGTCACTTGCCTTGAATGTTGCCGCAAGGGATAATAGAATATGACTTTGGTCTTATTTTGTTGGTTTCTAGGGCTGAAGTAATGACTAATAGGGACAGTTGGGGGCGCTCGTATTGAGTTGTCAGAGGTGAAATTCTAGGATTTACTCAAGACGGACTACTGCGAAAGCATTCGCCAAGGATGTTTTCA	Eukaryota; Amoebozoa; Lobosa; Tubulinea	0.0	0.0	0.0	0.0	0.0	0.0	0.0	0.0	0.0	0.0	0.0	0.0	0.0	0.0	0.0	0.0	0.0	0.0	0.0	0.0	0.0	0.0	0.0	0.0	0.0	0.0	0.0	0.0	0.0	0.0	0.0	0.0	0.0	0.0	0.0	0.0	0.0	121.0	0.0	0.0	0.0	0.0	0.0	0.0	0.0	0.0	0.0
1504ccc226654c825cc84ad97971dff9	AGCTCCATCAGTGTATATTAACGTTGTTGCGGTTAAAAAGCTCGTAGTTGGATTTCGGAGTATGGGACTCAAGGCCAGTCAAATTGGCTGTGCCCGAGGAACATCTCCTAGCTTAGGGTAACAGCCTCGCTTCCTTTGCGGGTTGCGATGTGCGGTTCCCTATCATTTACTTTGATAAAATCAGAGTGTTCAAAGCAGGCGTGTTGCCTTGAATGTTGCCGCAAGGGATAATAGAATATGACTTCGGTCCTATTTTGTTGGTTTCTAGGGCTGAAGTAATGACTAATAGGGACAGTTGGGGGCGCTCGTATTGAGTTGTCAGAGGTGAAATTCTAGGATTTACTCAAGACGAACTACTGCGAAAGCATTCGCCAAGGATGTTTTCA	Eukaryota; Amoebozoa; Lobosa; Tubulinea; Nolandida; Nolandellidae; Nolandella; Nolandella_hibernica	0.0	0.0	0.0	0.0	0.0	0.0	0.0	0.0	0.0	0.0	0.0	0.0	0.0	0.0	0.0	0.0	0.0	170.0	0.0	0.0	370.0	0.0	0.0	0.0	0.0	0.0	0.0	0.0	0.0	0.0	0.0	0.0	0.0	0.0	0.0	0.0	0.0	0.0	0.0	0.0	0.0	0.0	0.0	0.0	0.0	0.0	0.0
77f3aaf15dfb3e809687c0ac27311ecd	AGCTCCAATAGCATATATTAAAGTTGTTGCAGTTAAAAAGCTCGTAGTTGGATTTTGATGTTACTTATTATGACCCGCCTTGTATAAGGTGTGTTTGTTGTGATAAGTGCATCTCCTTACTAGACTTTCATGATTGCACTTAATTGAGTGATCATTTCATTTCGATTCGTTGGGGTGAGTGGTGAGTAGACCTACTGGGTTTGAGATTGTGGACGAACTTCTTCGGAGGTTGGTTCTGCTTAGATTCAGTAACTATTCATTAGAAATCTAGTTCATTTACTTTGAGTAAATTAGAGTGTTCAAGGCAAGCAAATTTGTTTCTGCAATGAATACTATTAGCATGGGATAATGGAACAGGACACGTATTCTAGTTTTCCGTTGGTTTCTAGAATTTTTAGT…	Eukaryota; Amoebozoa; Lobosa; Discosea-Flabellinia; Dactylopodida; Paramoebidae; Neoparamoeba; Neoparamoeba_pemaquidensis	0.0	0.0	0.0	0.0	0.0	0.0	0.0	0.0	0.0	0.0	0.0	0.0	0.0	0.0	0.0	0.0	0.0	0.0	0.0	0.0	0.0	0.0	0.0	0.0	0.0	0.0	0.0	0.0	0.0	0.0	0.0	30.0	0.0	0.0	0.0	0.0	0.0	0.0	0.0	0.0	0.0	0.0	0.0	0.0	0.0	0.0	0.0
24d0ccb624482f9b0410fee8729e9cfe	AGCTCCAATAGCGTATATTAATGTTGTTGCAGTTAAAAAGCTCGTAGTTGAAACTTGAACATATGATGAGTTTGGTTACTATTTTTATAGTTAACTACTTATCAGTGTTCTTCCAACTAGATACTCGATTCTGTTCTTAACTGAATGGAATAGCATATTTCGGTGTGTCGATAGTTTATGATAGCTCTTCCATTATGTAGAAGTGTGTAAAAGCATGGATATATAATGAGGAGATCAAGTTATTGTTTATTATTGGAGTTCTAGTTCATTTACTTTGAGAAAATTAGAGTGTTTAAAGCAGCCTCTTGGGGCTCTGAATACATTAGCATGGGATAATAGAATAGGATTTAGGTCAATATATTTGTTGGTTTGAATGAACTAAATAATGATTAATAGGAA…	Eukaryota; Amoebozoa; Lobosa; Discosea-Flabellinia; Vannellida; Vannellidae; Vannella; Vannella_sp.	0.0	0.0	0.0	0.0	0.0	0.0	0.0	0.0	0.0	0.0	0.0	0.0	0.0	0.0	0.0	0.0	0.0	0.0	0.0	0.0	0.0	0.0	0.0	0.0	0.0	0.0	0.0	0.0	0.0	0.0	0.0	0.0	0.0	0.0	0.0	0.0	0.0	0.0	0.0	0.0	0.0	0.0	42.0	0.0	0.0	0.0	0.0
fbb5436ed24eb27f5d947e164166f60b	AGCTCCAATAGCATATATTAAAGTTGTTGCAGTTAAAAAGCTCGTAGTTGGATTTTGATGTTACATATGATAACCCGCTTGTATAAGTGTGTTGTTGTTATATGTTCATCTCCTTACTAGACTTTCATGAATATCATTTGTTTGGTGTTCATTGTACTTTGATTCGTCAGGGTACGTGGTAGGAGGACCTATTGGGTTCGAGATTGTGGACGAATTTCTTCGGAGGTTGGTTCTGCTTGGATTCAGTAACCTTTTATTAGAAATCTAGTTCATTTACTTTGAGTAAATTAGAGTGTTCAAGGCAAGCAAATTTGTTTCTGCAATGAATACTATTAGCATGGGATAATGGAACAGGACACGTATTCTAGTTTTCCGTTGGTTTCTAGAATTTTTGTGCTC…	Eukaryota; Amoebozoa; Lobosa; Discosea-Flabellinia; Dactylopodida; Paramoebidae; Neoparamoeba; Neoparamoeba_aestuarina	0.0	0.0	0.0	0.0	0.0	0.0	0.0	0.0	0.0	0.0	0.0	0.0	0.0	0.0	0.0	0.0	0.0	0.0	0.0	0.0	0.0	0.0	0.0	0.0	0.0	0.0	0.0	0.0	0.0	0.0	0.0	0.0	0.0	0.0	0.0	0.0	0.0	0.0	0.0	0.0	0.0	0.0	0.0	0.0	0.0	0.0	0.0
2d85f13a85f086738f2be043f0021daa	AGCTCCAATAGCGTATATTAATGTTGTTGCAGTTAAAAAGCTCGTAGTTGGATCTCGGAGCGTTTTGGAGGCGTCGGTCCGCCGTGAAGGTGTGCACTGGCCCTCTCGCTCTTTCCTTGGGGACATTCGTCACGATTATTAATTTAGTTGTGATATTCCACTTTCGGGTGGTTTTGCAAACCCTCGGGTTTGTAGAGTGCCTCATCGTTTACCTTGAATAAATTAGAGTGTTCCAAGCAGGCATGTTCGCCTTGAATACATTAGCATGGGATAATGGAGTAGGACTTTGGTTCTATTTCGTTGGTTTTCAGAGCCAGAGTAATGATTAATAGGGACAGTTGGGGGCATTCGTATTTAATTGTCAGAGGTGAAATTCTTGGATTTATGAAAGACGAACTT…	Eukaryota; Amoebozoa; Lobosa; Lobosa_X; Stygamoebida; Vermistella-lineage; Vermistella; Vermistella_sp.	0.0	0.0	0.0	0.0	0.0	0.0	0.0	0.0	0.0	0.0	0.0	0.0	0.0	0.0	0.0	0.0	0.0	0.0	0.0	645.0	0.0	0.0	0.0	0.0	0.0	0.0	0.0	0.0	0.0	0.0	0.0	0.0	0.0	0.0	0.0	128.0	0.0	0.0	0.0	0.0	0.0	78.0	0.0	1631.0	1092.0	0.0	0.0
64df42268cc15809e4190e204bd009af	AGCTCCAATAGCGTATATTAATGTTGTTGCAGTTAAAAAGCTCGTAGTTGGATCTCGGAGCGTTGGAGGCGTCGGTCCGCCGTGAAGGTGTGCACTGGCCCGCCCGCTCTTTCCTTGAGGACGTTCGCCATCGTCATTAGTTTGGTGATGGTATTCCGGCTTCGGCCGGTTTTGCGCGGAGTCGCTTCGGCGGCGCCGTGTAGAATGCCTCATCGTTTACCTTGAATAAATTAGAGTGTTCCAAGCAGGCATGTTCGCCGTGAATACATTAGCATGGGATAATGGAATAGGACTTTGGTGCTATTTCGTTGGTTTTCAGAACCAGAGTAATGATTAATAGGGACAGTTGGGGGCATTCGTATTTAGTTGTCAGAGGTGAAATTCTTGGATTTACGAAAG…	Eukaryota; Amoebozoa; Lobosa; Lobosa_X; Stygamoebida; Vermistella-lineage; Vermistella; Vermistella_sp.	0.0	0.0	0.0	0.0	0.0	0.0	0.0	0.0	0.0	0.0	0.0	0.0	0.0	0.0	0.0	0.0	0.0	0.0	0.0	0.0	0.0	0.0	0.0	0.0	0.0	0.0	0.0	0.0	0.0	0.0	0.0	0.0	0.0	211.0	0.0	0.0	0.0	0.0	0.0	0.0	0.0	0.0	0.0	0.0	0.0	0.0	0.0
8ea42a7e9b97e6bb8cfe0691327f3385	AGCTCCAATAGCATATATTAAAGTTGTTGCAGTTAAAAAGCTCGTAGTTGGATTTTGATGTTATTTATTATGACCCGCCTTGTATAAGGTGTGTTTGTTGTGATAAATACATCTCCTTACTAGACTTTCATGATTGCACTTTATTGAGTGATCATTTCATTCTGATTCGTTGGGGTGAGTGATGAGTAGACCTACTGGGTTTGAGATTGTGGATGAACTTCTTCGGAAGTTGGTTCTGCTTAGATTCAGTAACTATTCATTAGAAATCTAGTTCATTTACTTTGAGTAAATTAGAGTGTTCAAGGCAAGCAAATTTGTTTCTGCAATGAATACTATTAGCATGGGATAATGGAACAGGACACGTATTCTAGTTTTCCGTTGGTTTCTAGAATTTTTAGT…	Eukaryota; Amoebozoa; Lobosa; Discosea-Flabellinia; Dactylopodida; Paramoebidae; Neoparamoeba; Neoparamoeba_pemaquidensis	0.0	0.0	0.0	0.0	0.0	0.0	0.0	0.0	0.0	0.0	0.0	0.0	0.0	0.0	0.0	0.0	0.0	0.0	0.0	0.0	0.0	0.0	0.0	0.0	0.0	0.0	0.0	0.0	0.0	0.0	0.0	0.0	0.0	0.0	0.0	0.0	0.0	0.0	0.0	0.0	0.0	0.0	0.0	0.0	0.0	0.0	0.0
ecda4b2aded1e263db7941140de295e4	AGCTCTAATAGCGTATATTAATGTTGTTGCAGTTAAAAAGCTCGTAGTTGAATTTTGAACATTTTTAACAAGTTTGGTTTACTTTTTTAAAGTATGACTACTTGTTAGTGTTCTTCCTACTAGATACTCGATACTGTTCTTAATTGAATGGTATAGCATTTCGCAAGAGATGTCGATAGATGATAATAGCTCCTCCAATATGTGGAGATGCGTAAAAACATCAAAATATATTGAGTGGATCCAGTTATTGTTATTTATTGGAGTTCTAGTTCATTTACTTTGAGAAAATTAGAGTGTTTCAAGCAGCCTCTTTGGGCTCTGAATATATTAGCATGGGATAATAGAATAGGATTTAAATTTTATATTTGTTGGTTTGAATAATTTAAATAATGATTAATA…	Eukaryota; Amoebozoa; Lobosa; Discosea-Flabellinia; Vannellida; Vannellidae; Vannella; Vannella_sp.	0.0	0.0	0.0	0.0	0.0	0.0	0.0	0.0	0.0	0.0	0.0	0.0	0.0	0.0	0.0	0.0	0.0	0.0	0.0	0.0	0.0	0.0	0.0	0.0	0.0	122.0	0.0	0.0	0.0	0.0	0.0	0.0	0.0	0.0	0.0	0.0	0.0	0.0	0.0	0.0	0.0	0.0	0.0	0.0	0.0	0.0	0.0
9e9f09604ab21d5494fddb0d0e35f0d6	AGCTCCAATAGCATATATTAAAGTTGTTGCAGTTAAAAAGCTCGTAGTTGGATTTTGATGTTATTTATTATGACCCGCCTTGTATAAGGTGTGTTTGTTGTGATAAGTACATCTCCTTACTAGACTTTCATGATTGCACTTTATTGAGTGATCATTTCATTCTGATTCGTTAGGGTGAGTGATGAGTAGACCTACTGGGTTTGAGATTGTGGATGAACTTCTTCGGAGGTTGGTTCTGCTTAGATTCAGTAACTATTCATTAGAAATCTAGTTCATTTACTTTGAGTAAATTAGAGTGTTCAAGGCAAGCAAATTTGTTTCTGCAATGAATACTATTAGCATGGGATAATGGAACAGGACACGTATTCTAGTTTTCCGTTGGTTTCTAGAATTTTTAGT…	Eukaryota; Amoebozoa; Lobosa; Discosea-Flabellinia; Dactylopodida; Paramoebidae; Neoparamoeba; Neoparamoeba_pemaquidensis	0.0	0.0	0.0	0.0	0.0	0.0	0.0	0.0	0.0	0.0	5.0	0.0	0.0	0.0	0.0	0.0	0.0	0.0	0.0	0.0	0.0	0.0	0.0	0.0	0.0	0.0	0.0	0.0	0.0	0.0	0.0	0.0	0.0	0.0	0.0	0.0	0.0	0.0	0.0	0.0	0.0	0.0	0.0	0.0	0.0	0.0	0.0
e8264e035b2fd1a77ad6e470fbadac73	AGCTCCAATAGCATATATTAAAGTTGTTGCAGTTAAAAAGCTCGTAGTTGGACTTTAAGAATTAATAGTTTGGTCCATAAGGTTTTCTTATGTGTTTATCAAATTATTTTTCTTACAATTTTTACTAGGCATTCATTATTGCACTTAATTGGGTGATAATTTAGTTTTCTTTCGGGAAGATTAGTGTTTATTAGACCTTTATTAATAAGATTGTGGATATGAATCCTTCGGGGTTTGTGTTCTGCTTATTAATAAAACTAGTAAATAGAATTCTAGTACATTTACTTTGAGTAAATTAGAGTGTTCAAAGCAAACAAAATATTAAATATTGTAATGAATACTATTAGCATGGGATAATGGAACAAGACATTGGGTCTATTTTATTGGTTTTTTAGAACT…	Eukaryota; Amoebozoa; Lobosa; Discosea-Flabellinia; Dactylopodida; Paramoebidae; Paramoeba; Paramoeba_atlantica	0.0	0.0	0.0	0.0	0.0	0.0	0.0	0.0	8.0	0.0	0.0	0.0	0.0	0.0	0.0	0.0	0.0	0.0	0.0	0.0	0.0	0.0	0.0	0.0	0.0	0.0	0.0	0.0	0.0	0.0	0.0	0.0	0.0	0.0	0.0	0.0	0.0	0.0	0.0	0.0	0.0	0.0	0.0	0.0	0.0	0.0	0.0
1b8fa6495b11c3852978fa5c782e78e0	AGCTCTAATAGCGTATATTAATGTTGTTGCAGTTAAAAAGCTCGTAGTTGAAACTTGAATATTTAATAAGTTTGGTCTACACTTTGTGTATGACTACTTGTTGATATTCTTCCTACTAGTAACTCGACACTGTACTTAATTGAATGGTGTAGCAGTTCTTCGGGGTTGTCGATTTATATGTTTAGCTCCTCCATAATGTGGATAGGTGTAAAAGTCTTGAAGTATTATGAGTGGATCAAGTTAAATGTGTTTATTGGAGTTCTAGTTCATTTACTTTGAGAAAATTAGAGTGTTTAAAGCAGCCTTTTGGGGCTCTGAATACATTAGCATGGGATAATAGAATAGGATTTGAATAATATATTTGTTGGTTTGAATTGTTTAAATAATGATTAATAGGGA…	Eukaryota; Amoebozoa; Lobosa; Discosea-Flabellinia; Vannellida; Vannellidae; Vannella; Vannella_sp.	0.0	0.0	0.0	0.0	0.0	0.0	0.0	0.0	0.0	0.0	0.0	0.0	0.0	0.0	0.0	0.0	0.0	0.0	0.0	0.0	0.0	0.0	0.0	0.0	0.0	0.0	0.0	0.0	0.0	0.0	0.0	0.0	0.0	0.0	0.0	0.0	0.0	0.0	0.0	0.0	0.0	0.0	0.0	0.0	0.0	0.0	0.0
f24a404b26ac382de1d858b2a04b92eb	AGCTCCATCAGTGTATATTAACGTTGTTGCGGTTAAAAAGCTCGTAGTTGGATTTCGAAGTTGTAAAGATCAAGATCCATCAAATTGATGTGGTCCGATGTTTGCCTTCTAATTTAGAGTAATAATCTTGTTTCCTTTGCGGGTTATAAGAATTTATTCTCTATCATTTACTTTGATAAAATCAGAGTGTTCAAAGCAGGCGTCAACTTGCCTTGAATGTTGCCGCAAGGGATAATAAAATATGACTTCGGTCTTATTTTGTTGGTTTCTAGGGCTGAAGTAATGATAAATAGGGACAGTCGGGGGCGCTCGTATTGAATTGTCAGAGGTGAAATTCTAGGATTTATTCAAGACGAACTAATGCGAAAGCATTCGCCAAGGATGTTTTCA	Eukaryota; Amoebozoa; Lobosa; Tubulinea; Echinamoebida; Vermamoebidae; Hartmannella; Hartmannella_abertawensis	0.0	0.0	0.0	0.0	0.0	0.0	0.0	0.0	0.0	0.0	0.0	0.0	0.0	0.0	0.0	0.0	0.0	0.0	0.0	0.0	0.0	0.0	0.0	38.0	0.0	0.0	0.0	0.0	0.0	0.0	0.0	0.0	0.0	0.0	0.0	0.0	0.0	0.0	0.0	0.0	0.0	0.0	0.0	0.0	0.0	0.0	0.0
fb6de390630e13d2dc2ce6d4a857b5a8	AGCTCTAATAGCGTATATTAATGTTGTTGCAGTTAAAAAGCTCGTAGTTGAATTTTGAACATTTTTAACAAGTTTGGTTTACTTTTTTAAAGTATGACTACTTGTTAGTGTTCTTCCTACTAGATACTCGATACTGTTCTTAATTGAATGGTATAGCATTTCGCAAGAGATGTCGATAGATTATAATAGCTCCTCCAATATGTGGAGATGCGTAAAAACATCAAAATATATTGAGTGGATCAAGTTATTGTTTTTTATTGGAGTTCTAGTTCATTTACTTTGAGAAAATTAGAGTGTTTCAAGCAGCCTCTTTGGGCTCTGAATATATTAGCATGGGATAATAGAATAGGATTTAAATTTTATATTTGTTGGTTTGAATAATTTAAATAATGATTAATA…	Eukaryota; Amoebozoa; Lobosa; Discosea-Flabellinia; Vannellida; Vannellidae; Vannella; Vannella_sp.	0.0	0.0	0.0	0.0	0.0	0.0	128.0	0.0	0.0	0.0	0.0	0.0	0.0	0.0	0.0	0.0	0.0	0.0	0.0	0.0	0.0	0.0	0.0	0.0	0.0	0.0	0.0	0.0	0.0	0.0	0.0	0.0	0.0	0.0	0.0	0.0	0.0	0.0	0.0	0.0	0.0	0.0	0.0	0.0	0.0	0.0	0.0
f94a426bd54fc13cfd11a69952c88e38	AGCTCCATCAGTGTATATTAACGTTGTTGCGGTTAAAAAGCTCGTAGTTGGATTTCGGAGATGAGAATGTCAAGATCCATCAGAATGGTGTGATCCGATAGACTCCTCCTATTTTTTAGGGTAACGGCCCTTTGGTTTCTTAACGGAAACTAGGGGGATTACTGTTCTCTATCTTTTACTTTGATAAAATCAGAGTGTTCAAAGCAGGCGTTTTAACTTTGCCTTGAATGTTGCCGCAGGGGATAATAGAATATGACTTTGGTCTTATTTTGTTGGTTTCTAGGGCTGAAGTAATGACTAATAGGGACAGTTGGGGGCGCTCGTATTGAGTTGTCAGAGGTGAAATTCTAGGATTTACTCAAGACGAACTAGTGCGAAAGCATTCGCCAAGGATGTTTT…	Eukaryota; Amoebozoa; Lobosa; Tubulinea; Echinamoebida; Vermamoebidae; Hartmannella; Hartmannella_abertawensis	0.0	0.0	0.0	0.0	0.0	0.0	0.0	0.0	0.0	0.0	0.0	0.0	0.0	0.0	0.0	0.0	0.0	0.0	0.0	0.0	0.0	0.0	1878.0	0.0	0.0	0.0	0.0	0.0	0.0	0.0	0.0	0.0	0.0	0.0	0.0	0.0	0.0	0.0	0.0	0.0	0.0	0.0	0.0	0.0	0.0	0.0	0.0
1916b37c81ac7eb7a6c418e2f2a0e433	AGCACGAATAGTGTATACGAATTTTGTTGCAGTTAAAAAGCTCGTAGTTGAATGTAACATTGCTTCTATTTGATTTGTGCACAATTCATTAGAGTTGTGCATTTAAATAGAGCAATGTCTTGTAAGCAAGCGTGAGCTTGCTTATCGATTACTTTGAATAAATTAGAGTGTTTAAAGCAAACCGAAAGCCAAATGAGGTTTTTAAATTAGTTTGAATATATTAGCATGGGATAATGGAAAAGGACATGTATACTATATGTTGTCAGCATGGAGTGCAAGGTTTAATAGATATATGTAATGATGGATAGGAACGGTCGGGGGCATTTGTACTGAAGTGTAAGAGGTGAAATTCATGGATTACTTCAAGACAAACATCAGCGAAAGCATTTGCCAAGGACG…	Eukaryota; Amoebozoa; Lobosa; Discosea-Flabellinia; Dactylopodida; Vexilliferidae; Vexillifera; Vexillifera_minutissima	0.0	0.0	0.0	0.0	0.0	0.0	0.0	0.0	0.0	0.0	0.0	0.0	0.0	0.0	0.0	0.0	0.0	0.0	98.0	0.0	0.0	0.0	0.0	54.0	0.0	0.0	0.0	0.0	0.0	0.0	0.0	0.0	0.0	0.0	0.0	0.0	0.0	0.0	0.0	0.0	0.0	0.0	0.0	0.0	0.0	0.0	0.0
f473272f3bad0544289b51ceb53accbc	AGCTCTAATAGCGTATATTAATGTTGTTGCAGTTAAAAAGCTCGTAGTTGAATTTTGAACATTTTTAACAAGTTTGGTTTACTTTTTTAAAGTATGACTACTTGTCAGTGTTCTTCCTACTAGATACTCGATACTGTTCTTAATTGAATGGTATAGCATTTCGCGAGAGATGTCAATAGATGATAATAGCTCCTCCAATATGTGGAGATGCGTAAAAACATCAAAATATATTGAGTGGATCAAGTTATTGTTATTTATTGGAGTTCTAGTTCATTTACTTTGAGAAAATTAGAGTGTTTCAAGCAGCCTCTTTGGGTTCTGAATATATTAGCATGGGATAATAGAATAGGATTTAAATTTTATATTTGTTGGTTTGAATAATTTAAATAATGATTAATA…	Eukaryota; Amoebozoa; Lobosa; Discosea-Flabellinia; Vannellida; Vannellidae; Vannella; Vannella_sp.	0.0	0.0	0.0	0.0	168.0	0.0	330.0	0.0	0.0	0.0	0.0	0.0	0.0	0.0	0.0	0.0	0.0	0.0	0.0	0.0	0.0	0.0	0.0	0.0	0.0	307.0	0.0	0.0	0.0	0.0	0.0	0.0	0.0	0.0	0.0	0.0	0.0	0.0	0.0	0.0	0.0	0.0	0.0	0.0	0.0	0.0	0.0
66380d11762ca61a82fa94a409486846	AGCTCTAATAGCGTATATTAATGTTGTTGCAGTTAAAAAGCTCGTAGTTGAATTTTGAACATTTTTAACAAGTTTGGTTTACTTTTTTAAAGTATGACTACTTGTTAGTGTTCTTCCTACTAGATACTCGATACTGTTCTTAATTGAATGGTATAGCATTTTGAAAGAGGTGTCGATAGATGATAATAGCTCCTCCAATATGTGGAGATGCGTAAAAACATCAAAATATATTGAGTGGATCAAGTTATTGTTATTTATTGGAGTTCTAGTTCATTTACTTTGAGAAAATTAGAGTGTTTCAAGCAGCCTCTTTGGGCTCTGAATATATTAGCATGGGATAATAGAATAGGATTTAAATTTTATATTTGTTGGTTTGAATAATTTAAATAATGATTAATA…	Eukaryota; Amoebozoa; Lobosa; Discosea-Flabellinia; Vannellida; Vannellidae; Vannella; Vannella_sp.	0.0	0.0	0.0	0.0	140.0	0.0	146.0	0.0	0.0	0.0	0.0	0.0	0.0	0.0	0.0	0.0	0.0	0.0	0.0	0.0	0.0	0.0	0.0	0.0	0.0	56.0	0.0	0.0	0.0	0.0	0.0	0.0	0.0	0.0	0.0	0.0	0.0	0.0	0.0	0.0	0.0	0.0	0.0	0.0	0.0	0.0	0.0
fe4bbe3529ed62a45b4641d7a70d44d8	AGCTCTAATAGCGTATATTAATGTTGTTGCAGTTAAAAAGCTCGTAGTTGAATTTTGAACATTTTTAACAAGTTTGGTTTACTTTTTTAAAGTATGACTACTTGTTAGTGTTCTTCCTACTAGATACTCGATGCTGTTCTTAATTGAATGGTATAGCATTTCGCAAGAGATGTCAATAGATGATAATAGCTCCTCCAATATGTGGAGATGCGTAAAAACATCAAAATATATTGAGTGGATCAAGTTATTGTTTTTTATTGGAGTTCTAGTTCATTTACTTTGAGAAAATTAGAGTGTTTCAAGCAGCCTCTTTGGGCTCTGAATATATTAGCATGGGATAATAGAATAGGATTTAAATTTTATATTTGTTGGTTTGAATAATTTAAATAATGATTAATA…	Eukaryota; Amoebozoa; Lobosa; Discosea-Flabellinia; Vannellida; Vannellidae; Vannella; Vannella_sp.	0.0	0.0	0.0	0.0	410.0	0.0	445.0	0.0	0.0	0.0	0.0	0.0	0.0	0.0	0.0	0.0	0.0	0.0	0.0	0.0	0.0	0.0	0.0	0.0	0.0	94.0	0.0	0.0	0.0	0.0	0.0	0.0	0.0	0.0	0.0	0.0	0.0	0.0	0.0	0.0	0.0	0.0	0.0	0.0	0.0	0.0	0.0
8adc052051729450935c9e9c8f5fb4f7	AGCTCCAATAGCATATATTAAAGTTGTTGCAGTTAAAAAGCTCGTAGTTGGATTTCTGGTCTGATGCCCTGGCCCGCCGCAATTTCGTGGTGTGTGCCGGCTGTGCGTCTGCCATCCTTCTAGAAAACGTTCCTACCCTTGATTGGGCCGGGTTCGCGATCTAGATCATTTACTTTGAAAAAATTAGAGTGTTCAAAGCAGGCGTAACAAAGCCTTTGAATATATTAGCATGGGATAATGAAATAAGACTTTTTGCCTTATTCTCGTTGGTTCTTAGGGCTAAAGTAATGATTAATAGGGATAGTTGGGGTCATTAGTATTTAATTGTCAGAGGTGAAATTCTAAGATTTATTAAAGACTAACTACTGCGAAAGCATTTGACAAGGATGTTTTCA	Eukaryota; Amoebozoa; Lobosa; Tubulinea; Leptomyxida; Flabellulidae; Paraflabellula; Paraflabellula_reniformis	0.0	0.0	0.0	0.0	0.0	0.0	0.0	0.0	0.0	0.0	0.0	0.0	0.0	0.0	0.0	0.0	0.0	0.0	0.0	0.0	0.0	0.0	0.0	0.0	0.0	0.0	0.0	0.0	0.0	0.0	0.0	0.0	0.0	0.0	0.0	0.0	0.0	0.0	0.0	0.0	0.0	0.0	0.0	0.0	0.0	0.0	0.0
3995b9ef87285d908e13f400f1ec221d	AGCTCCAATAGCGTATATTAATGTTGTTGCAGTTAAAAAGCTCGTAGTTGGATCTCGGGGCGTGGAGGCGTCGGTCCGCCGTGAAGGTGTGCACTGGCCCGCCCGCTCTTTCCTTGGGGACGTTCGCCATCGCCATTAATTTGGTGGTGGTATTCCGGCTTCGGCTGGTTTCGGCGCGGTGCACTCGTGTGCTGCGTTGGAGCGCCCCATCTTTTACCTTGAATAAATTAGAGTGTTCCAAGCAGGCATGTTCGCCGTGAATACATTAGCATGGGATAATGGAATAGGACTTTGGTGCTATTTCGTTGGTTTTCAGAACCAGAGTAATGATTAATAGGGACAGTTGGGGGCATTCGTATTTAGTTGTCAGAGGTGAAATTCTTGGATTTACGAAAGACG…	Eukaryota; Amoebozoa; Lobosa; Lobosa_X; Stygamoebida; Vermistella-lineage; Vermistella; Vermistella_sp.	0.0	23.0	0.0	0.0	0.0	0.0	0.0	0.0	0.0	0.0	0.0	0.0	0.0	0.0	0.0	0.0	0.0	0.0	0.0	0.0	0.0	0.0	0.0	0.0	0.0	0.0	0.0	0.0	0.0	0.0	0.0	0.0	0.0	75.0	0.0	0.0	0.0	0.0	0.0	0.0	0.0	0.0	0.0	0.0	0.0	0.0	0.0
b421459249fe1057ca1944e49391c06f	AGCTCCAATAGTGTATACTAATGTTGCTGCAGTTAAAAAGCTCGTAGTTGGATTTCGGTTAATAGATTGCTAGTCTACTTTTTTATAAGTACGCACTGTCAGTCTATTTCCTTCTTTTCAGTAACAAAATTTATTTTGTTCTGAATTATTTACTTTGAAAAAATTAGAGTGTTCAAATCAGGCGTATTTTGCCTTTGAATATATTAGCATGGGATAATGAAATAAGACTTTTTGCCTTATTCTCGTTGGTTTTTGAGGCTAAAGTAATGATTAATAGGGATAGTTGGGGTCATTAGTATTTAATTGTCAGAGGTGAAATTCTAAGATTAATTAAAGACTAACTACTGCGAAAGCATTTGACAAGGATGTTTTCA	Eukaryota; Amoebozoa; Lobosa; Tubulinea; Leptomyxida; Flabellulidae; Paraflabellula	0.0	0.0	0.0	0.0	0.0	0.0	0.0	0.0	0.0	0.0	0.0	0.0	0.0	0.0	0.0	0.0	0.0	0.0	0.0	0.0	0.0	0.0	0.0	0.0	0.0	0.0	0.0	0.0	0.0	0.0	0.0	0.0	0.0	0.0	0.0	0.0	0.0	0.0	0.0	206.0	0.0	0.0	0.0	0.0	0.0	0.0	0.0
1ed166f83c38c05ff31023a0b6eba084	AGCTCCAATAGCATATATTAAAGTTGTTGCAGTTAAAAAGCTCGTAGTTGGATTTTGATGTTATTTATTATGACCCGCCTTGTATAAGGTGTGTTTGTTGTGATAAGTACATCTCCTTACTAGACTTTCATGATTGCACTTTATTGAGTGATCATTTCATTCTGATTCGTTGGGGTGAGTGATGGGTAGACCTACTGGGTTTGAGATTGTGGATGAACTTCTTCGGAGGTTGGTTCTGCTTAGGTTCAGTAACTATTCATTAGAAATCTAGTTCATTTACTTTGAGTAAATTAGAGTGTTCAAGGCAAGCAAATTTGTTTCTGCAATGAATACTATTAGCATGGGATAATGGAACAGGACACGTATTCTAGTTTTCCGTTGGTTTCTAGAATTTTTAGT…	Eukaryota; Amoebozoa; Lobosa; Discosea-Flabellinia; Dactylopodida; Paramoebidae; Neoparamoeba; Neoparamoeba_pemaquidensis	0.0	0.0	0.0	0.0	0.0	0.0	0.0	0.0	0.0	0.0	0.0	0.0	0.0	0.0	0.0	0.0	0.0	0.0	0.0	0.0	0.0	0.0	0.0	0.0	0.0	0.0	0.0	0.0	0.0	0.0	0.0	0.0	0.0	0.0	0.0	0.0	0.0	0.0	0.0	0.0	0.0	0.0	0.0	0.0	0.0	0.0	0.0
73c21fb116068a513d56a9aa39bb0ceb	AGCTCTAATAGCGTATATTAATGTTGTTGCAGTTAAAAAGCTCGTAGTTGAATTTTGAATATTTTTAACAAGTTTGGTTTACTTTTTTAAAGTATGACTACTTGTTAGTGTTCTTCCTACTAGATACTCGATACTGTTCTTAATTGAATGGTATAGCATTTCGTAAGAGATGTCAATAGATGATAATCGCTCCTCCAATATGTGGAGATGCGTAAAAACATCAAAATATATTGAGTGGATCAAGTTATTGTTATTTATTGGAGTTCTAGTTCATTTACTTTGAGAAAATTAGAGTGTTTCAAGCAGCCTCTTTGGGCTCTGAATATATTAGCATGGGATAATAGAATAGGATTTAAATTTTATATTTGTTGGTTTGAATAATTTAAATAATGATTAATA…	Eukaryota; Amoebozoa; Lobosa; Discosea-Flabellinia; Vannellida; Vannellidae; Vannella; Vannella_sp.	0.0	0.0	0.0	0.0	143.0	0.0	0.0	0.0	0.0	0.0	0.0	0.0	0.0	0.0	0.0	0.0	0.0	0.0	0.0	0.0	0.0	0.0	0.0	0.0	0.0	0.0	0.0	0.0	0.0	0.0	0.0	0.0	0.0	0.0	0.0	0.0	0.0	0.0	0.0	0.0	0.0	0.0	0.0	0.0	0.0	0.0	0.0
b6d8710d0e59f8b231ff234734ddb697	AGCTCCATCAGTGTATATTAACGTTGTTGCGGTTAAAAAGCTCGTAGTTGGATTTCGGAGTATGGGACTCAAGGCCAGTCAAATTAGCTGTGCCCGAGGAACATCTCCTAGCTTAGGGTAACAGCCTCGCTTCCTTTGCGGGTTGCGATGTGCCGTTCCCTATCATTTACTTTGATAAAATCAGAGTGTTCAAAGCAGGCGTGTTGCCTTGAATGTTGCCGCAAGGGATAATAGAATATGACTTCGGTCCTATTTTGTTGGTTTCTAGGGCTGAAGTAATGACTAATAGGGACAGTTGGGGGCGCTCGTATTGAGTTGTCAGAGGTGAAATTCTAGGATTTACTCAAGACGAACTACTGCGAAAGCATTCGCCAAGGATGTTTTCA	Eukaryota; Amoebozoa; Lobosa; Tubulinea; Nolandida; Nolandellidae; Nolandella; Nolandella_hibernica	0.0	0.0	0.0	0.0	0.0	0.0	0.0	0.0	0.0	0.0	0.0	0.0	0.0	0.0	0.0	0.0	0.0	0.0	0.0	0.0	0.0	0.0	0.0	0.0	266.0	0.0	0.0	0.0	0.0	0.0	0.0	0.0	0.0	0.0	0.0	0.0	0.0	0.0	0.0	0.0	0.0	0.0	0.0	0.0	0.0	0.0	0.0
eaf723c67588c1b3183a87d363c598bc	AGCTCCAATAGCATATATTAAAGTTGTTGCAGTTAAAAAGCTCGTAGTTGGATTTTGATGTTACTTATTATGACCCGCCTTGTATAAGGTGTGTTTGTTGTGATAAGTACATCTCCTTACTAGACTTTCATGATTGCACTTAATTGAGTGATCATTTCATTCTGATTCGTTGGGGTGAGTGATGAGTAGACCTACTGGGTTTGAGATTGTGGACGAACTTCTTCGGAGGTTGGTTCTGCTTAGATTCAGTAACTATTCATTAGAAATCTAGTTCATTTACTTTGAGTAAATTAGAGTGTTCAAGGCAAGCAAATTTGTTTCTGCAATGAATACTATTAGCATGGGATAATGGAACAGGACACGTATTCTAGTTTTCCGTTGGTTTCTAGAATTTTTAGT…	Eukaryota; Amoebozoa; Lobosa; Discosea-Flabellinia; Dactylopodida; Paramoebidae; Neoparamoeba; Neoparamoeba_pemaquidensis	0.0	0.0	0.0	0.0	0.0	0.0	0.0	0.0	0.0	0.0	0.0	0.0	0.0	0.0	0.0	0.0	0.0	0.0	0.0	0.0	0.0	0.0	0.0	0.0	0.0	0.0	0.0	0.0	0.0	0.0	0.0	0.0	0.0	0.0	0.0	0.0	0.0	0.0	0.0	0.0	0.0	0.0	0.0	0.0	0.0	65.0	0.0
70e65702d7b273452c2d3949e441da86	AGCTCCAATAGCGTATATTAATGCTGCTGCGGTTGAAACGCTCGTAGTTGGACTTTGGGATGGACGCTGTAGTCAGCCTCCGGGCTAGACTTCACTATCTATCCTTATGCCGTTAGCATCCCCCTCGGCTTCGGCTGGGGATCCGGGGTGATATCGGCCGGTTACTTTGAAGAAATTAGAGTGTTCAAAGCAGGCCAACGCCTTGAATACATTAGCATGGAATAACAGAATAGGACTTTGGTTCTTTTTGTTGGTTTCGAGGACTAGAGTAATGATTAATAGGGACAGTTGGGGTTACTCATATTTGGCTGTCAGAGGTGAAATTCTTGGATTAGCCAAAGATGAACTACTGCGAAGGCATTTAACAAGGATGTTTTCA	Eukaryota; Amoebozoa; Breviatea; Breviatea_X; Breviatea_XX; Subulatomonas-lineage; Subulatomonas-lineage_X; Subulatomonas-lineage_X_sp.	0.0	0.0	10.0	0.0	0.0	0.0	0.0	0.0	0.0	0.0	0.0	0.0	0.0	0.0	0.0	0.0	0.0	0.0	0.0	0.0	0.0	0.0	0.0	0.0	0.0	0.0	0.0	0.0	0.0	0.0	0.0	0.0	0.0	0.0	0.0	0.0	0.0	0.0	0.0	0.0	0.0	0.0	0.0	0.0	0.0	0.0	0.0
63b098df8cf33cd8589dce188c4ed611	AGCTCCAATAGCGTATATTAATGTTGTTGCAGTTAAAAAGCTCGTAGTTGGATCTCGGGGCGTGGAGGCGTCGGTCCGCCGTGAAGGTGTGCACTGGCCCGCCCGCTCTTTCCTTGGGGACGTTCGCCCTCGCCATTAGTTTGGCGGTGGTATTCCGGCTTCGGCTGGTTTCGCTGAGCGGCACTCGTGTCGCTGAGTGGAGCGCCCCATCTTTTACCTTGAATAAATTAGAGTGTTCCAAGCAGGCATGTTCGCCGTGAATACATTAGCATGGGATAATGGAATAGGACTTTGGTGCTATTTCGTTGGTTTTCAGAACCAGAGTAATGATTAATAGGGACAGTTGGGGGCATTCGTATTTAGTTGTCAGAGGTGAAATTCTTGGATTTACGAAAGACG…	Eukaryota; Amoebozoa; Lobosa; Lobosa_X; Stygamoebida; Vermistella-lineage; Vermistella; Vermistella_sp.	0.0	0.0	0.0	0.0	0.0	0.0	0.0	0.0	0.0	0.0	0.0	0.0	0.0	0.0	0.0	0.0	0.0	0.0	0.0	0.0	0.0	0.0	34.0	73.0	0.0	0.0	0.0	0.0	0.0	0.0	0.0	0.0	0.0	473.0	0.0	206.0	0.0	0.0	0.0	0.0	0.0	0.0	0.0	0.0	0.0	0.0	0.0
492f53cc9c31a6ea81fa58aaae36e182	AGCTCCATCAGTGTATATTAACGTTGTTGCGGTTAAAAAGCTCGTAGTTGGATTTCGGAGCATGGGACTCAAGGCCAGTCAAATTGACTGTGCCCGAGGAACATCTCCTAGCTTAGGGTAACAGCCTCGCTTCCTTTGCGGGTTGCGATGTGCCGTTCCCTATCATTTACTTTGATAAAATCAGAGTGTTCAAAGCAGGCGTCTTGCCTTGAATGTTGCCGCAAGGGATAATAGAATATGACTTCGGTCCTATTTTGTTGGTTTCTAGGGCTGAAGTAATGACTAATAGGGACAGTTGGGGGCGCTCGTATTGAGTTGTCAGAGGTGAAATTCTAGGATTTACTCAAGACGAACTACTGCGAAAGCATTCGCCAAGGATGTTTTCA	Eukaryota; Amoebozoa; Lobosa; Tubulinea; Nolandida; Nolandellidae; Nolandella; Nolandella_hibernica	0.0	0.0	0.0	0.0	0.0	0.0	0.0	0.0	0.0	0.0	0.0	0.0	0.0	0.0	0.0	0.0	93.0	467.0	3159.0	824.0	1411.0	0.0	0.0	0.0	1404.0	0.0	0.0	0.0	0.0	0.0	0.0	0.0	0.0	0.0	0.0	0.0	0.0	0.0	0.0	0.0	0.0	0.0	0.0	0.0	0.0	0.0	0.0
6e0d11085530609c7dd8001df9b2cbaf	AGCTCCAATAGCATATATTAAAGTTGTTGCAGTTAAAAAGCTCGTAGTTGGATTTTGAAATGATTTAAAATAACCCGCTTTTATAAGTGTGTTTTGTTATTTTATATCTTTCTCCTTACTAGTTTTTCACTATTATTCTTTATTGATTGATAGTTTCATCTCTTTTTTGGAGGTGAGTGATGATTAGACCTCTTGGGTTTAAGATTGTGGATGATTATTTCGATGATTATTCTGCTTAGATTCAAGAACTAATTATTAGAAATCTAGTTCTTTTACTTTGAGTAAATTAGAGTGTTCAAGGCAAGCAAATATTATATTGTTGCAATGAATACTATTAGCATGGGATAATGGAACAGGACACGTATTCTAGTTTTCTGTTGGTTTCTAGAATTTTTTGGC…	Eukaryota; Amoebozoa; Lobosa; Discosea-Flabellinia; Dactylopodida; Paramoebidae; Neoparamoeba; Neoparamoeba_branchiphila	0.0	0.0	0.0	0.0	0.0	0.0	0.0	0.0	0.0	0.0	0.0	0.0	0.0	0.0	0.0	0.0	0.0	0.0	0.0	0.0	0.0	0.0	0.0	0.0	0.0	0.0	0.0	0.0	0.0	0.0	0.0	0.0	0.0	0.0	0.0	0.0	0.0	0.0	0.0	0.0	0.0	0.0	0.0	0.0	0.0	0.0	0.0
098f36d8498da37d77fe9c9d8ef6f14c	AGCTCCAATAGCATATATTAAAGTTGTTGCAGTTAAAAAGCTCGTAGTTGGATTTTGATGTTACTTTTTATGACCCGCCTTGTATAAGGTGTGTTTGTTGTGATAAGTACATCTCCTTACTAGACTTTCATGATTGCACTTCATTGTGTGATCATTTCATTCTGATTCGTTAGGGTGAGTGATGAGTAGACCTACTGGGTTTGAGATTGTGGACGAATTTCTTCGGAGGTTGGTTCTGCTTAGATTCAGTAACTATTCATTAGAAATCTAGTTCATTTACTTTGAGTAAATTAGAGTGTTCAAGGCAAGCAAATTTGTTTCTGCAATGAATACTATTAGCATGGGATAATGGAACAGGACACGTATTCTAGTTTTCCGTTGGTTTCTAGAATTTTTAGT…	Eukaryota; Amoebozoa; Lobosa; Discosea-Flabellinia; Dactylopodida; Paramoebidae; Neoparamoeba; Neoparamoeba_pemaquidensis	0.0	0.0	0.0	0.0	0.0	0.0	0.0	0.0	0.0	94.0	0.0	0.0	0.0	0.0	0.0	0.0	0.0	0.0	0.0	0.0	0.0	0.0	0.0	0.0	0.0	0.0	0.0	0.0	0.0	0.0	0.0	0.0	0.0	0.0	0.0	0.0	0.0	0.0	0.0	0.0	0.0	0.0	0.0	0.0	0.0	0.0	0.0
3a132d4b894c0d55a3a80b8ff0b4a396	AGCTCTAATAGCGTATATTAATGTTGTTGCAGTTAAAAAGCTCGTAGTTGAATTTTGAATATTTTTAACAAGTTTGGTTTACTTTTTTAAAGTATGACTACTTGTTAGTGTTCTTCCTACTAGATACTCGATATTGTTCTTAATTGAATGGTATAGCATTTCGCAAGAGGTGTCGATAGATGATAATAGCTCCTCCAATATGTGGAGATGCGTAAAAACATCAAAATATATTGAGTGGATCAAGTTAATGTTATTTATTGGAGTTCTAGTTCATTTACTTTGAGAAAATTAGAGTGTTTCAAGCAGCCTCTTTGGGCTCTGAATATATTAGCATGGGATAATAGAATAGGATTTAAATTTTATATTTGTTGGTTTGAATAATTTAAATAATGATTAATA…	Eukaryota; Amoebozoa; Lobosa; Discosea-Flabellinia; Vannellida; Vannellidae; Vannella; Vannella_sp.	0.0	0.0	0.0	0.0	232.0	0.0	178.0	0.0	0.0	0.0	0.0	0.0	0.0	0.0	0.0	0.0	0.0	0.0	0.0	0.0	0.0	0.0	0.0	0.0	0.0	0.0	0.0	0.0	0.0	0.0	0.0	0.0	0.0	0.0	0.0	0.0	0.0	0.0	0.0	0.0	0.0	0.0	0.0	0.0	0.0	0.0	0.0
c445e35303d3831e7fc9efd54f971afd	AGCTCCAGTAGCGTATACGGTCATTGTTGCAGTTAAAAAGCTCGTAGTTGGATGAGAAGTTTATGTTTTGAAATGCTTGGATTGAAGAAAATTCAATTGCAAAAAGTATTTTAGATAAACTTTATATTTTTTTAAAGAGGAGATGGTAAGGAAATGAAAGTTTCTTTATGAATGGATGGAAACTGAAGTCTCACTATCACTATCGTGTGATAGTGGGTCTCCCTTTATAGTTTACTTTGAATAAATTAGAGTGTTTAAAGCAAGCCTTATTCGAATAGGATAAATCGCTTGAATAGATTAGCATGGGATAATGAAATAGGACTTTCAGTTGAATTGTTTGGAACAGTTTGTCGACTGATAGTAATGATTAATAGGAGCGGTTGGGGGTATTCGTATTGA…	Eukaryota; Amoebozoa; Lobosa; Discosea-Flabellinia; Dactylopodida; Vexilliferidae; Vexillifera; Vexillifera_tasmaniana	0.0	0.0	0.0	0.0	0.0	0.0	0.0	0.0	0.0	0.0	0.0	0.0	0.0	0.0	0.0	0.0	0.0	0.0	15.0	0.0	0.0	0.0	0.0	0.0	0.0	0.0	0.0	0.0	0.0	0.0	0.0	0.0	0.0	0.0	0.0	0.0	0.0	0.0	0.0	0.0	0.0	0.0	0.0	0.0	0.0	0.0	0.0
a3bd7a8ac09eae54087180573887c013	AGCTCCAGAAGCGTATATTAATGTTGTTGCAGTTAAAACGCTCGTAGTTGGATCTTGGAGAAGAGTGGAGCTCTGTCCGCCTGAAGGCGAGTACGGACTCTCTCTCTCTGTATTTGGCAACAGGATAGTGCGGCTCTTAGTTGAGCTCGTGCTTCGGAGGAGGGAAACCGAGACCGAGGCGGACTGCGGGGCGCTTCGGCGCGGCGTGGGACGTGGTTCTTTGCCTCATTTACTTTGAAAAAAATAGAGTGCTCAAAGCAGACCTTAGGGTCATTGAATAATTCAGCATGGGATAATAGAACAGGAGTGCGAGCTCATTTGTTGGTATTATGGGTTTGAACTAATGATAAAAAGAGACCGTCGGGGTGGTTTGTATTGAAAAGCTAGAGGTGAAATTCT…	Eukaryota; Amoebozoa; Lobosa; Lobosa_X; Himatismenida; Parvamoebidae; Parvamoeba; Parvamoeba_rugata	0.0	0.0	0.0	0.0	0.0	0.0	0.0	0.0	0.0	0.0	0.0	0.0	0.0	0.0	0.0	0.0	0.0	0.0	0.0	0.0	0.0	0.0	0.0	0.0	0.0	0.0	0.0	0.0	0.0	0.0	0.0	0.0	0.0	0.0	0.0	0.0	0.0	0.0	0.0	0.0	0.0	0.0	87.0	0.0	9.0	0.0	0.0
180936776daa2891369e3edeff9e533c	AGCTCCAATAGCATATATTAAAGTTGTTGCAGTTAAAAAGCTCGTAGTTGGATTTTGATGTTACTTTTCATAACCTGCCTTGTATAAGGTATGTTTGTTGTGATTCGTACATCTCCTTACTAGACTTTCATGATTGCACTTAATTGAGTGATCATTTCATTCTGATTTATTGGGGTGAGTGATGAGTAGACCTACTGGGTTCGAGATTGTGGATGAACTTCTTCGGAGGTTGGTTCTGCTTGGATTCAGTAACTATTCATTAGAAATCTAGTTCATTTACTTTGAGTAAATTAGAGTGTTCAAGGCAAGCAAATTTGTTTCTGCAATGAATACTATTAGCATGGGATAATGGAACAGGACACGTATTCTAGTTTTCCGTTGGTTTCTAGAATTTTTAGT…	Eukaryota; Amoebozoa; Lobosa; Discosea-Flabellinia; Dactylopodida; Paramoebidae; Neoparamoeba; Neoparamoeba_pemaquidensis	0.0	0.0	0.0	0.0	0.0	0.0	0.0	0.0	98.0	0.0	0.0	0.0	0.0	0.0	0.0	0.0	0.0	0.0	0.0	0.0	0.0	0.0	0.0	0.0	0.0	0.0	0.0	0.0	0.0	0.0	0.0	0.0	5.0	0.0	0.0	0.0	0.0	0.0	0.0	0.0	0.0	0.0	0.0	0.0	0.0	0.0	40.0
e7441da17ec737b7d7d631d9bee419b2	AGCTCCAATAGCGTATATTAATGTTGTTGCAGTTAAAAAGCTCGTAGTTGGATCTCGGAGCGTTTTGGAGGCGTCGGTCCGCCGTGAAGGTGTGCACTGGCCCTCTCGCTCTTTCCTTGGGGACATTCGTCATGATTATTAATTTAGTTGTGATATTCCACTTTCGGGTGGTTTTGCGCATGTTTCGGCTTGCGTAGAGTGCCTCATCGTTTACCTTGAATAAATTAGAGTGTTCCAAGCAGGCATGTTCGCCTTGAATACATTAGCATGGGATAATGGAGTAGGACTTTGGTTCTATTTCGTTGGTTTTCAGAGCCAGAGTAATGATTAATAGGGACAGTTGGGGGCATTCGTATTTAATTGTCAGAGGTGAAATTCTTGGATTTATGAAAGACGAAC…	Eukaryota; Amoebozoa; Lobosa; Lobosa_X; Stygamoebida; Vermistella-lineage; Vermistella; Vermistella_sp.	0.0	0.0	0.0	0.0	0.0	0.0	0.0	0.0	0.0	0.0	0.0	0.0	0.0	0.0	0.0	0.0	0.0	0.0	0.0	0.0	0.0	0.0	0.0	0.0	0.0	0.0	0.0	0.0	0.0	0.0	0.0	0.0	0.0	0.0	0.0	0.0	0.0	0.0	0.0	0.0	0.0	0.0	0.0	0.0	0.0	0.0	0.0
c89370c788a809f6cc06f6157fed5c66	AGCTCCAATAGCGTATATTAATGTTGTTGCAGTTAAAAAGCTCGTAGTTGGATCTCGGAGCGTTTTGGAGGCGTCGGTCCGCCGTGAAGGTGTGCACTGGCCCTCTCGCTCTTTCCTTGGGGACATTCGTCACGATTATTAATTTAGTTGTGATATTCCGCTCTCGGGCGGTTTTGCGCCGGTCTCTCGAGGCCGGCGTAGAGTGCCTCATCGTTTACCTTGAATAAATTAGAGTGTTCCAAGCAGGCATGTTCGCCTTGAATACATTAGCATGGGATAATGGAGTAGGACTTTGGTTCTATTTCGTTGGTTTTCAGAGCCAGAGTAATGATTAATAGGGACAGTTGGGGGCATTCGTATTTAATTGTCAGAGGTGAAATTCTTGGATTTATGAAAGAC…	Eukaryota; Amoebozoa; Lobosa; Lobosa_X; Stygamoebida; Vermistella-lineage; Vermistella; Vermistella_sp.	0.0	0.0	0.0	0.0	0.0	0.0	0.0	0.0	0.0	0.0	0.0	0.0	0.0	0.0	0.0	0.0	0.0	0.0	0.0	45.0	0.0	0.0	0.0	0.0	0.0	0.0	0.0	0.0	0.0	0.0	0.0	0.0	0.0	0.0	0.0	62.0	0.0	0.0	0.0	0.0	0.0	0.0	0.0	15.0	0.0	0.0	0.0
ae7aabfe3f52a8ce815b6f27854be15f	AGCTCCAATAGCATATATTAAAGTTGTTGCAGTTAAAAAGCTCGTAGTTGGATTTTGATGTTACTTATTATGACCCGCCTTGTATAAGGTGTGTTTGTTGTGATAAGTACATCTCCTTACTAGACTTTCATGATTGCACTTAATTGAGTGATCATTTCATTCTGATTCGTTGGGGTGAGTGATGAGTAGACCTACTGGGTTTGAGATTGTGGACGAACTTCTTCGGAGGTTGGTTCTGCTTAGATTCAGTAACTATTCATTAGAAATCTAGTTCATTTACTTTGAGTAAATTAGAGTGTTCAAGGCAAGCAAATTTGTTTCTGCAATGAATACTATTAGCATGGGATAATGGAACAGGACACGTATTCTAGTTTTCCGTTGGTTTCTAGAATTTTTAGT…	Eukaryota; Amoebozoa; Lobosa; Discosea-Flabellinia; Dactylopodida; Paramoebidae; Neoparamoeba; Neoparamoeba_pemaquidensis	0.0	0.0	0.0	0.0	0.0	0.0	0.0	0.0	73.0	0.0	222.0	0.0	0.0	0.0	0.0	0.0	0.0	0.0	0.0	0.0	0.0	0.0	0.0	0.0	0.0	0.0	0.0	0.0	0.0	109.0	204.0	0.0	243.0	0.0	0.0	0.0	0.0	0.0	0.0	0.0	0.0	0.0	0.0	0.0	0.0	0.0	0.0
2ad18a54fff0478cf2a9584a41c0c6e5	AGCTCCAAGAGCGTATATTAAAGTTGTTGCGGTTAAAAAGCTCGTAGTTGAATTCGGAATAATTGCTTTTGAGAATTAAACTAAGTTTAATTCCTCTTTAGCGTTGCTCTTCTTTCATAATGACTAAGTCATTTTGATCGTTTACTTTGAAAAAATTAGAGTGTTTCAAACAGACAAATGTCTGGATATTACAGCATGGAATAATGAAAAAAGACATACGCCTTAATTTGTTGGTTTCTTTGGCGAATGTAATGACTAATAGGGACAGTTGGGGTCGCTCGTATTAGCTCGCTAGGGGTGAAATCCTATGATTGAGTTAGGACGAACTACTGCGAAAGCATTCGACAAGGATGTTTTCA	Eukaryota; Amoebozoa; Lobosa; Tubulinea; Tubulinea_X; Tubulinea_XX; Tubulinea_XXX; Tubulinea_XXX_sp.	0.0	0.0	0.0	0.0	0.0	0.0	0.0	0.0	0.0	0.0	0.0	0.0	0.0	0.0	0.0	0.0	128.0	3.0	0.0	0.0	0.0	0.0	0.0	0.0	9.0	0.0	0.0	0.0	0.0	0.0	3.0	0.0	253.0	0.0	0.0	0.0	0.0	0.0	0.0	0.0	0.0	0.0	0.0	0.0	0.0	85.0	0.0
2f72505b32d52ababf27160d79bf01ee	AGCTCCAATAGTGTATACTAATGTTGCTGCAGTTAAAAAGCTCGTAGTTGGATTTCGGTTAATAAGGGGTTAGTCTACTTTTTTATAAGTACGCACTGTCAACTTATTTCCTTCTTTTCAGTAACAAATTTTTATTTGTTCTGAATCTTTTACTTTGAAAAAATTAGAGTGTTCAAAGCAGGCGTATTTTGCCTTTGAATATATTAGCATGGGATAATGAAATAAGACTTTTTGCCTTATTCTCGTTGGTTCTTGAGGCTTAAGTAATGATTAATAGGGATAGTTGGGGTCATTAGTATTTAATTGTCAGAGGTGAAATTCTAAGATTAATTAAAGACTAACTACTGCGAAAGCATTTGACAAGGATGTTTTCA	Eukaryota; Amoebozoa; Lobosa; Tubulinea; Leptomyxida; Flabellulidae	0.0	0.0	0.0	0.0	0.0	0.0	0.0	0.0	0.0	0.0	0.0	0.0	0.0	0.0	0.0	0.0	0.0	0.0	0.0	0.0	0.0	0.0	0.0	0.0	0.0	0.0	0.0	0.0	0.0	0.0	0.0	0.0	0.0	0.0	0.0	0.0	0.0	0.0	0.0	0.0	0.0	0.0	0.0	0.0	0.0	0.0	0.0
4aced1ad5295ed30aab683154b7c0b52	AGCTCCATCAGTGTATATTAACGTTGTTGCGGTTAAAAAGCTCGTAGTTGGATTTCGGAGTATGGGACTCAAGGCCAGTCAAATTGGCTGTGCCCGAGGAACATCTCCTAGCTTAGGGTAACAGCCTCGCTTCCTTTGCGGGTTGCGATGTGCAGTTCCCTATCATTTACTTTGATAAAATCAGAGTGTTCAAAGCAGGCGTCTTGCCTTGAATGTTGCCGCAAGGGATAATAGAATATGACTTCGGTCCTATTTTGTTGGTTTCTAGGGCTGAAGTAATGACTAATAGGGACAGTTGGGGGCGCTCGTATTGAGTTGTCAGAGGTGAAATTCTAGGATTTACTCAAGACGAACTACTGCGAAAGCATTCGCCAAGGATGTTTTCA	Eukaryota; Amoebozoa; Lobosa; Tubulinea; Nolandida; Nolandellidae; Nolandella; Nolandella_hibernica	0.0	0.0	0.0	0.0	0.0	0.0	0.0	0.0	0.0	0.0	0.0	0.0	0.0	0.0	0.0	0.0	147.0	512.0	1524.0	1276.0	1382.0	0.0	0.0	0.0	1646.0	0.0	0.0	0.0	0.0	0.0	0.0	0.0	0.0	0.0	0.0	0.0	0.0	0.0	0.0	0.0	0.0	0.0	0.0	142.0	0.0	0.0	0.0
65241d1f4a4577d88827c74e37fca57a	AGCTCTAATAGCGTATATTAATGTTGTTGCAGTTAAAAAGCTCGTAGTTGAATTTTGAACATTATTAGCAAGTTTGGTTTACTTTTTTAAAGTATGACTACTTGTTAGTGTTCTTCCTACTAGATACTCGATACTGTTCTTAATTGAATGGTATAGCATTTCGCAAGAGATGTCGATAGATGATAATAGCTCCTCCAATATGTGGAGATGCGTAAAAACATCAAAATATATTGAGTGGATCAAGTTATTGTTTTTTATTGGAGTTCTAGTTCATTTACTTTGAGAAAATTAGAGTGTTTCAAGCAGCCTCTTTGGGCTCTGAATATATTAGCATGGGATAATAGAATAGGATTTAAATTTTATATTTGTTGGTTTGAATAATTTAAATAATGATTAATA…	Eukaryota; Amoebozoa; Lobosa; Discosea-Flabellinia; Vannellida; Vannellidae; Vannella; Vannella_sp.	0.0	0.0	0.0	0.0	18.0	0.0	0.0	0.0	0.0	0.0	0.0	0.0	0.0	0.0	0.0	0.0	0.0	0.0	0.0	0.0	0.0	0.0	0.0	0.0	0.0	0.0	28.0	0.0	0.0	0.0	0.0	0.0	0.0	0.0	0.0	0.0	0.0	0.0	0.0	0.0	0.0	0.0	0.0	0.0	0.0	0.0	0.0
914a4ecbaae4207208778e30e944d22f	AGCTCCAATAGCATATATTAAAGTTGTTGCAGTTAAAAAGCTCGTAGTTGGATTTTGATGTTACTTTTTATGACCCGCCTTGTATAAGGTGTGTTTGTTGTGATAAGTACATCTCCTTACTAGACTTTCATGATTGCACTTCATTGAGTGATCATTTCATTCTGATTCGTTGGGGTGAGTGATGAGTAGACCTACTGGGTTTGAGATTGTGGACGAACTTCTTCGGAGGTTGGTTCTGCTTAGATTCAGTAACTATTCATTAGAAATCTAGTTCATTTACTTTGAGTAAATTAGAGTGTTCAAGGCAAGCAAATTTGTTTCTGCAATGAATACTATTAGCATGGGATAATGGAACAGGACACGTATTCTAGTTTTCCGTTGGTTTCTAGAATTTTTAGT…	Eukaryota; Amoebozoa; Lobosa; Discosea-Flabellinia; Dactylopodida; Paramoebidae; Neoparamoeba; Neoparamoeba_pemaquidensis	0.0	0.0	0.0	0.0	0.0	0.0	0.0	0.0	0.0	0.0	0.0	0.0	0.0	0.0	0.0	0.0	0.0	0.0	0.0	0.0	0.0	0.0	0.0	0.0	0.0	0.0	0.0	0.0	0.0	0.0	0.0	0.0	0.0	0.0	0.0	0.0	0.0	0.0	0.0	0.0	0.0	0.0	0.0	0.0	0.0	0.0	0.0
43a368cc071f80dcb71cae66cf804206	AGCTCCATCAGTGTATATTAACGTTGTTGCGGTTAAAAAGCTCGTAGTTGGATTTCGGAGATGAGAATGTCAAGGTCCATCAGAATGGTGTGATCCGATAGACTCCTCCTATTTTTTAGAGTAATGGTCTTTGATTTCTTTAACGAGGAATTGAAGAACAATCCATTCTCTATCTTTTACTTTGATAAAATCAGAGTGTTCAAAGCAGGCGTTTTAACTTTGCCTTGAATGTTGCCGCAGGGGATAATAGAATATGACTTTGGTCTTATTTTGTTGGTTTCTAGGGCTGAAGTAATGACTAATAGGGACAGTTGGGGGCGCTCGTATTGAGTTGTCAGAGGTGAAATTCTAGGATTTACTCAAGACGAACTAGTGCGAAAGCATTCGCCAAGGATGTTT…	Eukaryota; Amoebozoa; Lobosa; Tubulinea	0.0	0.0	0.0	0.0	0.0	0.0	0.0	0.0	0.0	0.0	0.0	0.0	0.0	0.0	0.0	0.0	0.0	0.0	0.0	0.0	0.0	0.0	2517.0	0.0	0.0	0.0	0.0	0.0	0.0	0.0	0.0	0.0	0.0	0.0	0.0	0.0	0.0	0.0	0.0	0.0	0.0	0.0	0.0	0.0	0.0	0.0	0.0
c2385d3afad11f0d369616630fe119d0	AGCTCCATCAGTGTATATTAACGTTGTTGCGGTTAAAAAGCTCGTAGTTGGATTTCGGAGAGCGAAGGTCAAGACCCATCGAATCGGTGTGGTCCGACAATCGCCTCCTAGCTTAGGGTAACAGCCTCTCTTCCTTTACGGGTTGGGATGTGCCGTTCCCTATCATTTACTTTGATAAAATCAGAGTGTTCAAAGCAGGCGTCACTTGCCTTGAATGTTGCCGCAAGGGATAATAGAATATGACTTTGGTCTTATTTTGTTGGTTTCTAGGGCTGAAGTAATGACTAATAGGGACAGTTGGGGGCGCTCGTATTGAGTTGTCAGAGGTGAAATTCTAGGATTTACTCAAGACGGACTACTGCGAAAGCATTCGCCAAGGATGTTTTCA	Eukaryota; Amoebozoa; Lobosa; Tubulinea	409.0	0.0	0.0	0.0	0.0	0.0	0.0	0.0	0.0	0.0	46.0	315.0	0.0	21.0	0.0	0.0	0.0	0.0	0.0	0.0	0.0	0.0	0.0	0.0	0.0	0.0	0.0	0.0	0.0	0.0	0.0	0.0	143.0	142.0	0.0	80.0	0.0	1085.0	157.0	0.0	230.0	0.0	0.0	46.0	0.0	0.0	0.0
bcbc217fc03f00984db059b47807c072	AGCTCCAATAGCATATATTAAAGTTGTTGCAGTTAAAAAGCTCGTAGTTGGATTTTGAAATGATTTAAAACAACCCGCTTTTGTAAGTGTGTTTTTGTTGTTTTATATCTTTCTCCTTACTAGACTTTCACTATTGTTCTTCATTGATCGATAGTTTCATCTCTCTTTTGGGGTGAGTGATGGTTAGACCTCTTGGGTTTAGGATTGTGGATGATTGCTTCGGTGATTGTTCTGCTTAGGTTCAAGAACTGATCATTAGAAATCTAGTTCTTTTACTTTGAGTAAATTAGAGTGTTCAAGGCAAGCAAATTATTATTGTTGCAATGAATACTATTAGCATGGGATAATGGAACAGGACACGTATTCTAGTTTTCTGTTGGTTTCTAGAATTTTTTGACT…	Eukaryota; Amoebozoa; Lobosa; Discosea-Flabellinia; Dactylopodida; Paramoebidae; Neoparamoeba; Neoparamoeba_branchiphila	0.0	0.0	0.0	0.0	0.0	0.0	0.0	0.0	0.0	0.0	0.0	0.0	0.0	0.0	0.0	0.0	0.0	0.0	0.0	0.0	0.0	0.0	0.0	0.0	0.0	0.0	0.0	0.0	0.0	0.0	0.0	0.0	0.0	0.0	0.0	0.0	0.0	0.0	0.0	0.0	0.0	0.0	0.0	0.0	0.0	0.0	0.0
c45b6c636108ead5afd2e02625050983	AGCTCTAATAGCGTATATTAATGTTGTTGCAGTTAAAAAGCTCGTAGTTGAATTTTGAACATTCTTAACAAGTTTGGTTTGCTTTTTTAAAGTATGACTACTTGTTAGTGTTCTTCCTACTAGATACTCGATACTGTTCTTAATTGAATGGTATAGCATTTCGCAAGAGATGTCAATAGATGATAATAGCTCCTCCAATATGTGGAGATGCGTAAAAACATCAAAATATATTGAGTGGATCAAGTTATTGTTTTTTATTGGAGTTCTAGTTCATTTACTTTGAGAAAATTAGAGTGTTTCAAGCAGCCTCTTTGGGCTCTGAATATATTAGCATGGGATAATAGAATAGGATTTAAATTTTATATTTGTTGGTTTGAATAATTTAAATAATGATTAATA…	Eukaryota; Amoebozoa; Lobosa; Discosea-Flabellinia; Vannellida; Vannellidae; Vannella; Vannella_sp.	0.0	0.0	0.0	0.0	56.0	0.0	195.0	0.0	0.0	0.0	0.0	0.0	0.0	0.0	0.0	0.0	0.0	0.0	0.0	0.0	0.0	0.0	0.0	0.0	0.0	0.0	0.0	0.0	0.0	0.0	0.0	0.0	0.0	0.0	0.0	0.0	0.0	0.0	0.0	0.0	0.0	0.0	0.0	0.0	0.0	0.0	0.0
1035196e7fba7b3acce8b74c737e2514	AGCTCCAATAGCATATATTAAAGTTGTTGCAGTTAAAAAGCTCGTAGTTGGATTTTGATGTTACTTATTATGACCCGCCTTGTATAAGGTGTGTTTGTTGTGATAAGTACATCTCCTTACTAGACTTTCATGATTGCACTTAATTGAGTGATCATTTCATCTTGATTCGTTGGGGTGAGTGATGAGTAGACCTACTGGGTTTGAGATTGTGGACGAACTTCTTCGGAGGTTGGTTCTGCTTAGATTCAGTAACTATTCATTAGAAATCTAGTTCATTTACTTTGAGTAAATTAGAGTGTTCAAGGCAAGCAAATTTGTTTCTGCAATGAATACTATTAGCATGGGATAATGGAACAGGACACGTATTCTAGTTTTCCGTTGGTTTCTAGAATTTTTAGT…	Eukaryota; Amoebozoa; Lobosa; Discosea-Flabellinia; Dactylopodida; Paramoebidae; Neoparamoeba; Neoparamoeba_pemaquidensis	0.0	0.0	0.0	0.0	0.0	0.0	0.0	0.0	0.0	0.0	0.0	0.0	0.0	0.0	0.0	0.0	0.0	0.0	0.0	0.0	0.0	0.0	0.0	0.0	0.0	0.0	0.0	0.0	0.0	0.0	0.0	0.0	0.0	0.0	0.0	0.0	0.0	0.0	0.0	0.0	0.0	0.0	0.0	0.0	0.0	0.0	0.0
db6937a40628b95e15ebc58f15c75b76	AGCTCCAATAGCGTATATTAATGTTGTTGCAGTTAAAAAGCTCGTAGTTGGATCTCGGAGCGTTTTGGAGGCGTCGGTCCGCCGTGAAGGTGTGCACTGGCCCTCTCGCTCTTTCCTTGGGGACATTCGTCACGGTTATTAGTTTAGCTGTGATATTCCGCTCTCGGGCGGTTTTGCGCGAGTCTTTCGAGGCCCGCGTAGAGTGCCTCATCGTTTACCTTGAATAAATTAGAGTGTTCCAAGCAGGCATGTTCGCCTTGAATACATTAGCATGGGATAATGGAGTAGGACTTTGGTTCTATTTCGTTGGTTTTCAGAGCCAGAGTAATGATTAATAGGGACAGTTGGGGGCATTCGTATTTAATTGTCAGAGGTGAAATTCTTGGATTTATGAAAGAC…	Eukaryota; Amoebozoa; Lobosa; Lobosa_X; Stygamoebida; Vermistella-lineage; Vermistella; Vermistella_sp.	0.0	0.0	0.0	0.0	0.0	0.0	0.0	0.0	0.0	0.0	0.0	0.0	0.0	0.0	0.0	0.0	0.0	0.0	0.0	67.0	0.0	0.0	0.0	0.0	0.0	0.0	0.0	0.0	0.0	0.0	0.0	0.0	0.0	0.0	0.0	17.0	0.0	0.0	0.0	0.0	0.0	0.0	0.0	0.0	0.0	0.0	0.0
3912ecdf77d0cd7953dceaccf0da473d	AGCTCCATCAGTGTATATTAACGTTGTTGCGGTTAAAAAGCTCGTAGTTGGATTTCGGAGCACGCTACTCAAGGCCAGTCAAATTGGCTTGGCCCGAGGAACGTCTCCTAGCTTAGGGTAACAGCCTCGCTTCCTTTGCGGGTTGCGATGTGCCGTTCCCTATCATTTACTTTGATAAAATCAGAGTGTTCAAAGCAGGCGTCTTGCCTTGAATGTTGCCGCAAGGGATAATAGAATATGACTTCGGTCCTATTTTGTTGGTTTCTAGGGCTGAAGTAATGACTAATAGGGACAGTTGGGGGCGCTCGTATTGAGTTGTCAGAGGTGAAATTCTAGGATTTACTCAAGACGAACTACTGCGAAAGCATTCGCCAAGGATGTTTTCA	Eukaryota; Amoebozoa; Lobosa; Tubulinea; Nolandida; Nolandellidae; Nolandella; Nolandella_hibernica	0.0	0.0	0.0	0.0	0.0	0.0	0.0	0.0	0.0	0.0	0.0	0.0	0.0	0.0	0.0	0.0	0.0	0.0	0.0	0.0	0.0	0.0	0.0	0.0	0.0	0.0	0.0	0.0	0.0	0.0	0.0	0.0	0.0	0.0	0.0	0.0	0.0	0.0	0.0	0.0	0.0	0.0	8285.0	0.0	0.0	0.0	0.0
46918c09f09ea41837f1c1c9a15fd70d	AGCTCCAATAGCATATATTAAAGTTGTTGCAGTTAAAAAGCTCGTAGTTGGATTTTGATGTTACATATGATGACCCGCTTGTATAAGTGTGTTGTTGTTATATGTTCATCTCCTTACTAGACTTTCACGAATATCATTTATTTGGTGTTCATTGTATTTTGATTCGTCAAGGTACGTGGTAGGAGGACCTATTGGGTTCGAGATTGTGGACGAATTTCTTCGGAGGTTGGTTCTGCTTGGATTCAGTAACCTTTTACTAGAAATCTAGTTCATTTACTTTGAGTAAATTAGAGTGTTCAAGGCAAGCAAACTTGTTTCTGCAATGAATACTATTAGCATGGGATAATGGAACAGGACACGTATTCTAGTTTTCCGTTGGTTTCTAGAATTTTTGTACCC…	Eukaryota; Amoebozoa; Lobosa; Discosea-Flabellinia; Dactylopodida; Paramoebidae; Neoparamoeba; Neoparamoeba_aestuarina	0.0	0.0	0.0	0.0	0.0	0.0	0.0	0.0	14.0	0.0	27.0	0.0	0.0	0.0	0.0	0.0	0.0	0.0	0.0	0.0	0.0	0.0	0.0	0.0	0.0	0.0	0.0	0.0	0.0	0.0	0.0	0.0	0.0	14.0	0.0	0.0	0.0	0.0	0.0	0.0	0.0	0.0	0.0	0.0	0.0	0.0	0.0
99c0e5cfff771f948affe2bfa1c0698a	AGCTCCAAGAGCGTATATTAAAGTTGTTGTGGTTAAAAAGCTCGTAGTTGAATTCGGAATAATTGCTTTTGAGAATTAAACTAAGTTTAATTCCTCTTTAGCGTTGCTCTTCTTTCATAATGACTAAGTCATTTTGATCGTTTACTTTGAAAAAATTAGAGTGTTTCAAACAGACAAATGTCTGGATATTACAGCATGGAATAATGAAAAAAGACATACGCCTTAATTTGTTGGTTTCTTTGGCGAATGTAATGACTAATAGGGACAGTTGGGGTCGCTCGTATTAGCTCGCTAGGGGTGAAATCCTATGATTGAGTTAGGACGAACTACTGCGAAAGCATTCGACAAGGATGTTTTCA	Eukaryota; Amoebozoa; Lobosa; Tubulinea; Tubulinea_X; Tubulinea_XX; Tubulinea_XXX; Tubulinea_XXX_sp.	0.0	0.0	0.0	0.0	0.0	0.0	0.0	0.0	0.0	0.0	230.0	0.0	0.0	0.0	0.0	0.0	0.0	0.0	0.0	0.0	18.0	0.0	0.0	0.0	0.0	0.0	0.0	0.0	0.0	5.0	0.0	0.0	0.0	0.0	0.0	0.0	0.0	0.0	0.0	0.0	0.0	0.0	0.0	0.0	0.0	0.0	0.0
bd8b029bd5484d9d1929c86d45574072	AGCTCCAATAGCGTATATTAAAGTTGTTGCAGTTAAAAAGCTCGTAGTTGGATCTAGGGACGCGCATTTCAAGCGCCCGTGTCGTCGGGTCAAACCGGCGACTGCGTTGGCGTTGCGGGCTCGGTCCGTCGGTGCCCCACAAAGGTTATCGGCGTGTCAACCGGCCCGCCCGTCCCCTCCTTCTGGATTCCCGTTCCTGCTATTGAGTTAGTGGGGACGTCACAGGAGGTTCATCGTCGACGTTTCAACGCGTCGGCGGTGGATCTCTGGGGCCCAGATCGTTTACCGTGAAAAAATTAGAGTGTTCAAAGCAGGCAGATTCAATTTTCTGCCACCGAATACATTAGCATGGGATAATGGAATAGGACCCTGTCCTCCTATTTTCAGTTGGTTTTGGCA…	Eukaryota; Amoebozoa; Lobosa; Lobosa_X; Centramoebida; Acanthamoebidae; Acanthamoeba	0.0	0.0	0.0	0.0	0.0	0.0	0.0	0.0	0.0	0.0	0.0	0.0	0.0	0.0	0.0	0.0	0.0	0.0	0.0	0.0	0.0	0.0	89.0	0.0	0.0	0.0	0.0	0.0	0.0	0.0	0.0	0.0	0.0	0.0	0.0	0.0	0.0	0.0	0.0	0.0	0.0	0.0	0.0	0.0	0.0	0.0	0.0
8de407d2bbd163089c4014f40e23b06b	AGCTCCATCAGTGTATATTAACGTTGTTGCGGTTAAAAAGCTCGTAGTTGGATTTCGAAGTGCGAAAGTCAAGACCCATCAAATTGGTGTGGTCCGACAGTCGCCTTCTAGCTTAGGGTAACAGCCTCTCTTCCTTTACGGGTTGGGATGTGCCGTTCCCTATCTTTTACTTTGATAAAATCAGAGTGTTCAAAGCAGGCGTCACTTGCCTTGAATGTTGCCGCAAGGGATAATAGAATATGACTTCGGTCTTATTTTGTTGGTTTCTAGGGCTGAAGTAATGACTAATAGGGACAGTTGGGGGCGCTCGTATTGAGTTGTCAGAGGTGAAATTCTAGGATTTACTCAAGACGGACTACTGCGAAAGCATTCGCCAAGGATGTTTTCA	Eukaryota; Amoebozoa; Lobosa; Tubulinea; Echinamoebida; Vermamoebidae; Hartmannella; Hartmannella_abertawensis	0.0	0.0	0.0	0.0	0.0	0.0	0.0	0.0	0.0	0.0	0.0	0.0	0.0	0.0	0.0	0.0	0.0	0.0	0.0	0.0	0.0	0.0	0.0	0.0	0.0	0.0	0.0	0.0	0.0	0.0	0.0	0.0	0.0	0.0	75.0	0.0	0.0	0.0	0.0	0.0	0.0	0.0	0.0	0.0	0.0	0.0	0.0
faf0875fc24c62424e9900efafde1cdf	AGCTCCAATAGCGTATATTAATGTTGTTGCAGTTAAAAAGCTCGTAGTTGGATCTCGGGGCGTGGAGGCGTCGGTCCGCCGTGAAGGTGTGCACTGGCCCGCCCGCTCTTTCCTTGGGGACGTTCGCCCTCGCCATTAGTTTGGCGGTGGTATTCCGGCTTCGGCTGGTTTCGCTGAGTGGCACTCGTGTCGCTGAGTGGAGCGCCCCATCTTTTACCTTGAATAAATTAGAGTGTTCCAAGCAGGCATGTTCGCCGTGAATACATTAGCATGGGATAATGGAATAGGACTTTGGTGCTATTTCGTTGGTTTTCAGAACCAGAGTAATGATTAATAGGGACAGTTGGGGGCATTCGTATTTAGTTGTCAGAGGTGAAATTCTTGGATTTACGAAAGACG…	Eukaryota; Amoebozoa; Lobosa; Lobosa_X; Stygamoebida; Vermistella-lineage; Vermistella; Vermistella_sp.	0.0	0.0	0.0	0.0	0.0	0.0	0.0	0.0	0.0	0.0	0.0	0.0	0.0	0.0	0.0	0.0	0.0	8.0	0.0	0.0	0.0	0.0	0.0	0.0	0.0	0.0	0.0	0.0	0.0	0.0	0.0	0.0	0.0	577.0	55.0	95.0	0.0	0.0	0.0	0.0	0.0	0.0	0.0	0.0	0.0	0.0	0.0
c0027e36bafed41f63a55523ccab1ac5	AGCTCCAATAGCGTATATTAATGTTGTTGCAGTTAAAAAGCTCGTAGTTGGATCTCGGAGCGTTTTGGAGGCGTCGGTCCGCCGTGAAGGTGTGCACTGGCCCTCTCGCTCTTTCCTTGGGGACATTCGTCACGGTTATTAGTTTAGTTGTGATATTCCGCTCTCGGGTGGTTTTGCGCCTGTTTCGGCTTGCGTAGAGTGCCTCATCGTTTACCTTGAATAAATTAGAGTGTTCCAAGCAGGCATGTTCGCCTTGAATACATTAGCATGGGATAATGGAGTAGGACTTTGGTTCTATTTCGTTGGTTTTCAGAGCCAGAGTAATGATTAATAGGGACAGTTGGGGGCATTCGTATTTAATTGTCAGAGGTGAAATTCTTGGATTTATGAAAGACGAAC…	Eukaryota; Amoebozoa; Lobosa; Lobosa_X; Stygamoebida; Vermistella-lineage; Vermistella; Vermistella_sp.	0.0	0.0	0.0	0.0	0.0	0.0	0.0	0.0	0.0	0.0	0.0	0.0	0.0	0.0	0.0	0.0	0.0	0.0	0.0	0.0	0.0	0.0	0.0	0.0	0.0	0.0	0.0	0.0	0.0	0.0	0.0	0.0	0.0	0.0	0.0	0.0	0.0	0.0	0.0	0.0	0.0	0.0	0.0	0.0	0.0	0.0	0.0
635bd2b8a7e24905d346001bb4953bb3	AGCTCCAATAGCGTATATTAATGTTGTTGCAGTTAAAAAGCTCGTAGTTGGATCTCGGAGCGTTTTGGAGGCGTCGGTCCGCCGTGAAGGTGTGCACTGGCCCTCTCGCTCTTTCCTTGGGGACATTCGTCACGATTATTAATTTAGTTGTGATATTCCACTTTCGGGTGGTTTTGCAAACCTTCGGGTTTGTAGAGTGCCTCATCGTTTACCTTGAATAAATTAGAGTGTTCCAAGCAGGCATGTTCGCCTTGAATACATTAGCATGGGATAATGGAGTAGGACTTTGGTTCTATTTCGTTGGTTTTCAGAGCCAGAGTAATGATTAATAGGGACAGTTGGGGGCATTCGTATTTAATTGTCAGAGGTGAAATTCTTGGATTTATGAAAGACGAACTT…	Eukaryota; Amoebozoa; Lobosa; Lobosa_X; Stygamoebida; Vermistella-lineage; Vermistella; Vermistella_sp.	0.0	0.0	0.0	0.0	0.0	0.0	0.0	0.0	0.0	0.0	0.0	0.0	0.0	0.0	0.0	0.0	0.0	0.0	0.0	0.0	0.0	0.0	0.0	0.0	0.0	0.0	0.0	0.0	0.0	0.0	0.0	0.0	0.0	0.0	0.0	0.0	0.0	0.0	0.0	0.0	0.0	0.0	0.0	0.0	109.0	0.0	0.0
db1934407639166c4832f06c8adf57d0	AGCTCCATCAGTGTATATTAACGTTGTTGCGGTTAAAAAGCTCGTAGTTGGATTTCGGAGATGAGAATGTCAAGGTCAGTCAAAATGGCTTGATCCGATAGACTCCTCCTATTTTTTAGAGTAATGGTCTTTGATTTCTTTTAACGAGGAATTTGAAGAACTATCCATTCTCTATCTTTTACTTTGATAAAATCAGAGTGTTCAAAGCAGGCGTTTTAACTTTGCCTTGAATGTTGCCGCAGGGGATAATAGAATATGACTTTGGTCTTATTTTGTTGGTTTCTAGGGCTGAAGTAATGACTAATAGGGACAGTTGGGGGCGCTCGTATTGAGTTGTCAGAGGTGAAATTCTAGGATTTACTCAAGACGAACTAGTGCGAAAGCATTCGCCAAGGATGT…	Eukaryota; Amoebozoa; Lobosa; Tubulinea	0.0	0.0	0.0	0.0	0.0	0.0	0.0	0.0	0.0	0.0	0.0	0.0	0.0	0.0	0.0	0.0	0.0	0.0	0.0	0.0	0.0	0.0	473.0	0.0	0.0	0.0	0.0	0.0	0.0	0.0	0.0	0.0	0.0	0.0	0.0	0.0	0.0	0.0	0.0	0.0	0.0	0.0	0.0	0.0	0.0	0.0	0.0
bf9f16d4f9d0c569cf138d328c1f6262	AGCTCCAATAGCGTATATTTATGTTGTTGCAGTTGAAAAGCTCGTAGTTGGATTTGAGGTTTGTTGATATGGTCTCATATTCGTATGTTGTACTGTTTTAGCTTACCTTTTACGTGAGAAGGTATTCTGTTCTTTATTGGATGGTTTATTGACTCATGTCTTTTACTTTGAAAAAATTAGAGTGTTCAAAGCAGGCTTTTTGCTTGAATACATTAGCATGGAATAATAAGATAGGACTTTTGTCTATTTTGTTGGTTTTTATGGACTGAAGTAATGATTAATAGGGGCAGTTGGGGACATTAATATTTAATTGTCAGAGGTGAAATTCTTGGATTTATTAAAGATTAACTACTGCGAAAGCATTTGTCAAGGATGTTTTCA	Eukaryota; Amoebozoa; Breviatea; Breviatea_X; Breviatea_XX; Breviatea_XXX; Breviatea_XXXX; Breviatea_XXXX_sp.	0.0	0.0	0.0	0.0	0.0	0.0	0.0	0.0	0.0	0.0	4.0	0.0	0.0	0.0	0.0	0.0	0.0	0.0	0.0	0.0	0.0	0.0	0.0	0.0	0.0	0.0	0.0	0.0	0.0	0.0	0.0	0.0	0.0	0.0	0.0	0.0	0.0	0.0	0.0	0.0	0.0	0.0	0.0	0.0	0.0	0.0	0.0
7322a2adc68d8b627c5c75e7dd750279	AGCTCCAATAGCGTATATTAATGTTGTTGCAGTTAAAAAGCTCGTAGTTGGATCTCGGAGCGTTTTGGAGGCGTCGGTCCGCCGTGAAGGTGTGCACTGGCCCTCTCGCTCTTTCCTTGGGGACATTCGTCACGATTATTAATTTAGTTGTGATATTCCACTTTCGGGTGGGTTTGCAAACCCTCGGGTTTGTAGAGTGCCTCATCGTTTACCTTGAATAAATTAGAGTGTTCCAAGCAGGCATGTTCGCCTTGAATACATTAGCATGGGATAATGGAGTAGGACTTTGGTTCTATTTCGTTGGTTTTCAGAGCCAGAGTAATGATTAATAGGGACAGTTGGGGGCATTCGTATTTAATTGTCAGAGGTGAAATTCTTGGATTTATGAAAGACGAACTT…	Eukaryota; Amoebozoa; Lobosa; Lobosa_X; Stygamoebida; Vermistella-lineage; Vermistella; Vermistella_sp.	0.0	0.0	0.0	0.0	0.0	0.0	0.0	0.0	0.0	0.0	0.0	0.0	0.0	0.0	0.0	0.0	0.0	0.0	0.0	0.0	0.0	0.0	0.0	0.0	0.0	0.0	0.0	0.0	0.0	0.0	0.0	0.0	0.0	0.0	0.0	0.0	0.0	0.0	0.0	0.0	0.0	0.0	0.0	0.0	0.0	0.0	0.0
d8c4ecdf9e257ff3a5a4ac868567db24	AGCTCCAATAGCGTATATTAATGTTGTTGCAGTTAAAAAGCTCGTAGTTGGATCTCGGAGCGTTTTGGAGGCGTCGGTCCGCCGTGAAGGTGTGCACTGGCCCTCTCGCTCTTTCCTTGGGGACATTCGTCACGATTATTAATTTAGTTGTGATATTCCACTTTCGGGTGGTTTTGCGCGAGCCTTTCGAGGCTCGTGTAGAGTGCCTCATCGTTTACCTTGAATAAATTAGAGTGTTCCAAGCAGGCATGTTCGCCTTGAATACATTAGCATGGGATAATGGAGTAGGACTTTGGTTCTATTTCGTTGGTTTTCAGAGCCAGAGTAATGATTAATAGGGACAGTTGGGGGCATTCGTATTTAATTGTCAGAGGTGAAATTCTTGGATTTATGAAAGAC…	Eukaryota; Amoebozoa; Lobosa; Lobosa_X; Stygamoebida; Vermistella-lineage; Vermistella; Vermistella_sp.	0.0	0.0	0.0	0.0	0.0	0.0	0.0	0.0	0.0	0.0	0.0	0.0	0.0	0.0	0.0	0.0	0.0	0.0	0.0	73.0	0.0	0.0	0.0	0.0	0.0	0.0	0.0	0.0	0.0	0.0	0.0	0.0	0.0	0.0	0.0	89.0	0.0	0.0	0.0	0.0	0.0	297.0	32.0	311.0	0.0	0.0	0.0
8ca4d2ea64ab272797c4eb087f108d44	AGCTCCAATAGTGTATACTAAAGTTGCTGCAGTTAAAAAGCTCGTAGTTGGATTTCGGTTAATAGGAAAACAGTCTACTTTTTTATAAGTACGCACTGTGATCTTATTTCCTTCTTTCTAGATATACAATTTATTGTGTTCTAGATCTTTTACTTTGAAAAAATTAGAGTGTTCAAAGCAGGCGTAACAAAGCCTTTGAATATATTAGCATGGGATAATGAAATAAGACTTTTTGCCTTATTCTCGTTGGTTCTTGGGGCTAAAGTAATGATTAATAGGGATAGTTGGGGTCATTAGTATTTAATTGTCAGAGGTGAAATTCTAAGATTTATTAAAGACTGACTGCTGCGAAAGCGTTTGACAAGGATGTTTTCA	Eukaryota; Amoebozoa; Lobosa; Tubulinea; Leptomyxida; Flabellulidae; Paraflabellula	0.0	0.0	0.0	0.0	0.0	0.0	0.0	0.0	0.0	0.0	0.0	0.0	0.0	0.0	0.0	0.0	0.0	0.0	0.0	0.0	0.0	0.0	0.0	0.0	0.0	0.0	0.0	0.0	0.0	3.0	4.0	54.0	0.0	0.0	0.0	0.0	0.0	0.0	0.0	0.0	0.0	0.0	0.0	0.0	0.0	0.0	0.0
2ce80cc93c12907106ec9a6c0e8ed079	AGCTCCAATAGCATATATTAAAGTTGTTGCAGTTAAAAAGCTCGTAGTTGGATTTTGAAATGATTTAAAATAACCCGCTTTTTTAAGTGTGTTTTGTTATTTTATATCTTTCTCCTTACTAGTTTTTCACTATTATTCTTTATTGATTGATAGTTTCATCTCTTTTTTGGAGGTGAGTGATGATTAGACCTTTTGGGTTTAAGATTGTGGATGATTATTTCGATGATTATTCTGCTTAGATTCATGAACTGATTATTAGAAATCTAGTTCTTTTACTTTGAGTAAATTAAAGTGTTCAAGGCAAGCAAATTATTATTGTTGCAATGAATACTATTAGCATGGGATAATGGAACAGGACACGTATTCTAGTTTTCTGTTGGTTTTTAGAATTTTTTGACT…	Eukaryota; Amoebozoa; Lobosa; Discosea-Flabellinia; Dactylopodida; Paramoebidae; Neoparamoeba; Neoparamoeba_branchiphila	0.0	0.0	0.0	0.0	0.0	0.0	0.0	0.0	0.0	0.0	0.0	0.0	0.0	0.0	0.0	0.0	0.0	0.0	0.0	0.0	0.0	0.0	0.0	0.0	0.0	0.0	0.0	0.0	0.0	0.0	0.0	0.0	0.0	0.0	0.0	0.0	0.0	0.0	0.0	0.0	0.0	0.0	0.0	0.0	0.0	0.0	0.0
e63a9fa92e796491cf62708e2a84c503	AGCTCCAATAGCATATATTAAAGTTGTTGCAGTTAAAAAGCTCGTAGTTGGATTTTGATGTTATTTATTATGACCCGCCTTGTATAAGGTGTGTTTGTTGTGATAAGTACATCTCCTTACTAGACTTTCATGATTGCACTTTATTGAGTGATCATTTCATTCTGATTCGTTAGGGTGAGTGATGAGTAGACCTACTGGGTTTGAGATTGTGGATGAACTTCTTCGGAAGTTGGTTCTGCTTAGATTCAGTAACTATTCATTAGAAATCTAGTTCATTTACTTTGAGTAAATTAGAGTGTTCAAGGCAAGCAAATTTGTTTCTGCAATGAATACTATTAGCATGGGATAATGGAACAGGACACGTATTCTAGTTTTCCGTTGGTTTCTAGAATTTTTAGT…	Eukaryota; Amoebozoa; Lobosa; Discosea-Flabellinia; Dactylopodida; Paramoebidae; Neoparamoeba; Neoparamoeba_pemaquidensis	0.0	0.0	0.0	0.0	0.0	0.0	0.0	0.0	0.0	0.0	0.0	0.0	0.0	0.0	0.0	0.0	0.0	0.0	0.0	0.0	0.0	0.0	0.0	0.0	0.0	0.0	0.0	0.0	0.0	0.0	0.0	0.0	0.0	0.0	0.0	0.0	0.0	0.0	0.0	0.0	0.0	0.0	0.0	0.0	0.0	0.0	0.0
fe52d0c678d2ec6ce52b80a959aa1f9f	AGCTCCATCAGTGTATATTAACGTTGTTGCGGTTAAAAAGCTCGTAGTTGGATTTCGAAGTGCGAATGTCAAGACCCATCAAATTGGTGTGGTCCGACAGTCGCCTTCTAGCTTAGGGTAACAGCCTCTCTTCCTTTACGGGTTGGGATGTGCCGTTCCCTATCTTTTACTTTGATAAAATCAGAGTGTTCAAAGCAGGCGTCACTTGCCTTGAATGTTGCCGCAAGGGATAATAGAATATGACTTCGGTCTTATTTTGTTGGTTTCTAGGGCTGAAGTAATGACTAATAGGGACAGTTGGGGGCGCTCGTATTGAGTTGTCAGAGGTGAAATTCTAGGATTTACTCAAGACGGACTACTGCGAAAGCATTCGCCAAGGATGTTTTCA	Eukaryota; Amoebozoa; Lobosa; Tubulinea; Echinamoebida; Vermamoebidae; Hartmannella; Hartmannella_abertawensis	0.0	0.0	0.0	0.0	0.0	0.0	0.0	0.0	0.0	0.0	0.0	0.0	0.0	0.0	0.0	0.0	0.0	0.0	0.0	0.0	0.0	0.0	0.0	0.0	0.0	0.0	0.0	0.0	0.0	0.0	0.0	0.0	0.0	274.0	0.0	312.0	30.0	0.0	0.0	0.0	0.0	0.0	0.0	0.0	0.0	0.0	0.0
6d7e2912bb3c4de43d09dc356b3d20b2	AGCTCCAATAGCATATATTAAAGTTGTTGCAGTTAAAAAGCTCGTAGTTGGATTTTGATGTTATTTATTATGACCCGCCTTGTATAAGGTGTGTTTGTTGTGATAAGTACATCTCCTTACTAGACTTTCATGATTGCACTTTATTGAGTGATCATTTCATTCTGATTCGTTGGGGTGAGTGATGAGTAGACCTACTGGGTTTGAGATTGTGGATGAACTTCTTCGGAGGTTGGTTCTGCTTAGATTCAGTAACTATTCATTAGAAATCTAGTTCATTTACTTTGAGTAAATTAGAGTGTTCAAGGCAAGCAAATTTGTTTCTGCAATGAATACTATTAGCATGGGATAATGGAACAGGACACGTATTCTAGTTTTCCGTTGGTTTCTAGAATTTTTAGT…	Eukaryota; Amoebozoa; Lobosa; Discosea-Flabellinia; Dactylopodida; Paramoebidae; Neoparamoeba; Neoparamoeba_pemaquidensis	0.0	0.0	0.0	0.0	0.0	0.0	0.0	0.0	0.0	0.0	0.0	0.0	0.0	0.0	0.0	0.0	0.0	0.0	0.0	0.0	0.0	0.0	0.0	0.0	0.0	0.0	0.0	0.0	0.0	48.0	0.0	0.0	0.0	0.0	0.0	0.0	0.0	0.0	0.0	0.0	0.0	0.0	0.0	0.0	0.0	0.0	0.0
6a180c82fd934aa913b5154559ef1fdf	AGCTCCATCAGTGTATATTAACGTTGTTGCGGTTAAAAAGCTCGTAGTTGGATTTCGGAGTGCGAAGGTCAAGACCCATCGAATCGGTGTGGTCCGACAATCGCCTCCTAGCTTAGGGTAACAGTCTCTCTTCCTTTACGGGTTGGGATGTGCCGTTCCCTATCATTTACTTTGATAAAATCAGAGTGTTCAAAGCAGGCGTCACTTGCCTTGAATGTTGCCGCAAGGGATAATAGAATATGACTTTGGTCTTATTTTGTTGGTTTCTAGGGCTGAAGTAATGACTAATAGGGACAGTTGGGGGCGCTCGTATTGAGTTGTCAGAGGTGAAATTCTAGGATTTACTCAAGACGGACTACTGCGAAAGCATTCGCCAAGGATGTTTTCA	Eukaryota; Amoebozoa; Lobosa; Tubulinea; Echinamoebida; Vermamoebidae; Hartmannella; Hartmannella_abertawensis	0.0	0.0	0.0	0.0	0.0	0.0	0.0	0.0	0.0	0.0	0.0	0.0	0.0	0.0	0.0	0.0	0.0	0.0	0.0	0.0	0.0	0.0	0.0	0.0	0.0	0.0	0.0	0.0	0.0	0.0	0.0	0.0	139.0	0.0	0.0	0.0	0.0	0.0	0.0	0.0	0.0	0.0	0.0	0.0	0.0	0.0	0.0
1c8a658c2f3eb20193fb08a8972edb09	AGCTCCAATAGCGTATATTAATGTTGTTGCAGTTAAAAAGCTCGTAGTTGGATCTCGGGGCGTGGAGGCGCCGGTCCGCCGTGAAGGTGTGCACTGGCCCGCCCGCTCTTTCCTTGGGGACGTTCGCCCTCGCCATTAGTTTGGCGGTGGTATTCCGGCTTCGGCTGGTTTCGCTGAGCGGCACTCGTGTCGCTGAGTGGAGCGCCCCATCTTTTACCTTGAATAAATTAGAGTGTTCCAAGCAGGCATGTTCGCCGTGAATACATTAGCATGGGATAATGGAATAGGACTTTGGTGCTATTTCGTTGGTTTTCAGAACCAGAGTAATGATTAATAGGGACAGTTGGGGGCATTCGTATTTAGTTGTCAGAGGTGAAATTCTTGGATTTACGAAAGACG…	Eukaryota; Amoebozoa; Lobosa; Lobosa_X; Stygamoebida; Vermistella-lineage; Vermistella; Vermistella_sp.	0.0	0.0	0.0	0.0	0.0	0.0	0.0	0.0	0.0	0.0	0.0	0.0	0.0	0.0	0.0	0.0	0.0	0.0	0.0	0.0	0.0	0.0	0.0	0.0	0.0	0.0	0.0	0.0	0.0	0.0	0.0	0.0	0.0	0.0	0.0	0.0	0.0	0.0	0.0	0.0	0.0	0.0	0.0	0.0	0.0	0.0	0.0
9367fdf79938f5dfc0ab3c42aadf12d1	AGCTCCATCAGTGTATATTAACGTTGTTGCGGTTAAAAAGCTCGTAGTTGGATTTCGAAGTTGTAAAGATCAAGATCCGTCAAATTGACGTGGTCCGATGTTTGCCTTCTAATTTAGAGTAATAATCTTATTTCCTTTGCGGGTTATAAGAACTTATTCTCTATCATTTACTTTGATAAAATCAGAGTGTTCAAAGCAGGCGTCAACTTGCCTTGAATGTTGCCGCAAGGGATAATAAAATATGACTTCGGTCTTATTTTGTTGGTTTCTAGGGCTGAAGTAATGATAAATAGGGACAGTCGGGGGCGCTCGTATTGAATTGTCAGAGGTGAAATTCTAGGATTTATTCAAGACGAACTAATGCGAAAGCATTCGCCAAGGATGTTTTCA	Eukaryota; Amoebozoa; Lobosa; Tubulinea; Echinamoebida; Vermamoebidae; Hartmannella; Hartmannella_abertawensis	0.0	0.0	0.0	0.0	0.0	0.0	0.0	0.0	0.0	0.0	0.0	0.0	0.0	0.0	0.0	0.0	0.0	0.0	0.0	0.0	0.0	0.0	0.0	48.0	0.0	0.0	0.0	0.0	0.0	0.0	0.0	0.0	0.0	0.0	0.0	0.0	0.0	0.0	0.0	0.0	0.0	0.0	0.0	0.0	0.0	46.0	0.0
f8d771d809d13f0cd5b1cd90fe29795d	AGCTCCAATAGCATATATTAAAGTTGTTGCAGTTAAAAAGCTCGTAGTTGGATTTTGATGTTACTTATTATGACCCGCCTTGTATAAGGTGTGTTTGTTGTGATAAGTACATCTCCTTACTAGACTTTCATGATTGCACTTAATTGAGTGATCATTTCATTCTGATTCGTTGGGGTGAGTGATGAGTAGACCTACTGGATTTGAGATTGTGGACGAACTTCTTCGGAGGTTGGTTCTGCTTAGATTCAGTAACTATTCATTAGAAATCTAGTTCATTTACTTTGAGTAAATTAGAGTGTTCAAGGCAAGCAAATTTGTTTCTGCAATGAATACTATTAGCATGGGATAATGGAACAGGACACGTATTCTAGTTTTCCGTTGGTTTCTAGAATTTTTAGT…	Eukaryota; Amoebozoa; Lobosa; Discosea-Flabellinia; Dactylopodida; Paramoebidae; Neoparamoeba; Neoparamoeba_pemaquidensis	0.0	0.0	0.0	0.0	0.0	0.0	0.0	0.0	35.0	0.0	67.0	45.0	0.0	0.0	0.0	0.0	0.0	0.0	0.0	0.0	0.0	0.0	0.0	0.0	0.0	0.0	0.0	0.0	0.0	0.0	63.0	0.0	65.0	0.0	0.0	0.0	0.0	0.0	0.0	0.0	0.0	0.0	0.0	0.0	0.0	0.0	0.0
2b13dd738f919208e3a8787f93119647	AGCTCTAGTAGCGTATATTAATGTTGTTGCAGTTAAAAAGCTCGTAGTTGAAACTTGAATATTGTAATAAGTTTGGTTTTCTAGTTTACTAGTATAACTACTTATTCGTATTCTTCCTACTAGTAACTCGATTCGGTTCTTAATTGAATTGGATAGCATTCCTTCGGGGGTGTCGGTACATATGAATAGCTCCACCATCTATGTGGATAGACGTAAAAATCTTGAAGTGTAATGAGTGGATCAAGTTAATTGTGTGAATTGGAGTTCTAGTTCATTTACTTTGAGAAAATTAGAGTGTTTAAAGCAGCCTCTTGGGGCTCTGAATACATTAGCATGGGATAATAGAATAGGATTTCAATCATATCTTTGTTGGTTTGAATGGATGAAATAATGATTAAG…	Eukaryota; Amoebozoa; Lobosa; Discosea-Flabellinia; Vannellida; Vannellidae; Vannella	0.0	0.0	0.0	0.0	0.0	0.0	0.0	0.0	0.0	0.0	0.0	0.0	0.0	0.0	0.0	0.0	0.0	0.0	0.0	0.0	0.0	0.0	0.0	0.0	0.0	0.0	0.0	0.0	0.0	0.0	0.0	0.0	0.0	0.0	0.0	0.0	0.0	0.0	0.0	0.0	0.0	0.0	18.0	0.0	35.0	0.0	0.0
daaf5ff171bc85fce4edb03df6382f57	AGCTCCAATAGCGTATATTAATGTTGTTGCAGTTAAAAAGCTCGTAGTTGAAACTTGAACATATGATAAGTTTGGTTACTATTTTTATAGTTAACTACTTGTCAGTGTTCTTCCAACTAGATACTCGATTCTGTTCTTAATTGAATGGAATAGCATATTTCGGTGTGTCGATAGTTTATGATAGCTCTTCCATTATGTTGAAGTGTGTAAAAGCATGGATATATAATGAGGGGATCAAGTTATTGTCTTTTATTGGAGTTCTAGTTCATTTACTTTGAGAAAATTAGAGTGTTTAAAGCAGCCTCTTAGGGCTCTGAATACATTAGCATGGGATAATAGAATAGGATTTAGGTCAATATATTTGTTGGTTTGAATGAACTAAATAATGATTAATAGGAA…	Eukaryota; Amoebozoa; Lobosa; Discosea-Flabellinia; Vannellida; Vannellidae; Vannella; Vannella_sp.	0.0	0.0	0.0	0.0	0.0	0.0	0.0	0.0	0.0	0.0	0.0	0.0	0.0	0.0	0.0	0.0	0.0	0.0	0.0	0.0	0.0	0.0	0.0	0.0	0.0	0.0	0.0	0.0	0.0	0.0	0.0	0.0	0.0	0.0	0.0	0.0	0.0	0.0	0.0	0.0	0.0	0.0	86.0	0.0	0.0	0.0	0.0
50acbd53ffc231e4a807311daeb0992e	AGCTCCAATAGCATATATTAAAGTTGTTGCAGTTAAAAAGCTCGTAGTTGGATTTTGATGTTACTTATTATGACCCGCCTTGTATAAGGTGTGTTTGTTGTGATAAGTACATCTCCTTACTAGACTTTCATGATTGCACTTAATTGAGTGATCATTTCATTCTGATTCGTTGGGGTGAGTGATGAGTAGACCTACTGGGTTTGAGATTGTGGACGAACTTCTTCGGAGGTTGGTTCTGCTTAGATTCAGTAACTATTCATTAGAAATCTAGTTCATTTACTTTGAGTAAATTAGAGTGTTCAAGGCAAGCAAATTTGTTTCTGCAATGAATACTATTAGCATGGGATAATGGAACAGGACACGTATTCTAGTTTTCCGTTGGTTTCTAGAATTTTTAGT…	Eukaryota; Amoebozoa; Lobosa; Discosea-Flabellinia; Dactylopodida; Paramoebidae; Neoparamoeba; Neoparamoeba_pemaquidensis	0.0	0.0	0.0	0.0	0.0	0.0	0.0	0.0	91.0	0.0	78.0	57.0	0.0	0.0	0.0	0.0	0.0	0.0	0.0	0.0	0.0	0.0	0.0	0.0	0.0	0.0	0.0	0.0	0.0	58.0	101.0	0.0	102.0	0.0	0.0	0.0	0.0	0.0	0.0	0.0	0.0	0.0	0.0	0.0	0.0	0.0	0.0
6b60e8877d398f65185ac4be1c432793	AGCTCCAATAGCATATATTAAAGTTGTTGCAGTTAAAAAGCTCGTAGTTGGATTTTGATGTTACTTTTCATAACCTGCCTTGTATAAGGTATGTTTGTTGTGATTCGTACATCTCCTTACTAGACTTTCATGATTGCACTTAATTGAGTGATCATTTCATCTTGATTCGTTGGGGTGAGTGATGAGTAGACCTACTGGGTTTGAGATTGTGGATGAACTTCTTCGGAGGTTGGTTCTGCTTGGATTCAGTAACTATTCATTAGAAATCTAGTTCATTTACTTTGAGTAAATTAGAGTGTTCAAGGCAAGCAAATTTGTTTCTGCAATGAATACTATTAGCATGGGATAATGGAACAGGACACGTATTCTAGTTTTCCGTTGGTTTCTAGAATTTTTAGT…	Eukaryota; Amoebozoa; Lobosa; Discosea-Flabellinia; Dactylopodida; Paramoebidae; Neoparamoeba; Neoparamoeba_pemaquidensis	0.0	0.0	0.0	0.0	0.0	0.0	0.0	0.0	72.0	0.0	0.0	0.0	0.0	0.0	0.0	0.0	0.0	0.0	0.0	0.0	0.0	0.0	0.0	0.0	0.0	0.0	0.0	0.0	0.0	0.0	0.0	0.0	0.0	0.0	0.0	0.0	0.0	0.0	0.0	0.0	0.0	0.0	0.0	0.0	0.0	0.0	0.0
9dcd693aec93dc38d78e4c0d8749265d	AGCTCCATCAGTGTATATTAACGTTGTTGCGGTTAAAAAGCTCGTAGTTGGATTTCGGAGTGCGAAGGTCAAGACCCATCGAATCGGTGTGGTCCGACAGTCGCCTCCTAGCTTAGGGTAACAGCCTCTCGTCCTTTACGGGTTGGGATGTGCCGTTCCCTATCATTTACTTTGATAAAATCAGAGTGTTCAAAGCAGGCGTCACTTGCCTTGAATGTTGCCGCAAGGGATAATAGAATATGACTTTGGTCTTATTTTGTTGGTTTCTAGGGCTGAAGTAATGACTAATAGGGACAGTTGGGGGCGCTCGTATTGAGTTGTCAGAGGTGAAATTCTAGGATTTACTCAAGACGGACTACTGCGAAAGCATTCGCCAAGGATGTTTTCA	Eukaryota; Amoebozoa; Lobosa; Tubulinea; Echinamoebida; Vermamoebidae; Hartmannella; Hartmannella_abertawensis	39.0	0.0	0.0	0.0	0.0	0.0	0.0	0.0	0.0	0.0	0.0	0.0	0.0	0.0	0.0	0.0	0.0	0.0	0.0	0.0	0.0	0.0	0.0	0.0	0.0	0.0	0.0	0.0	0.0	0.0	0.0	0.0	0.0	0.0	0.0	0.0	0.0	0.0	0.0	0.0	0.0	0.0	0.0	0.0	0.0	0.0	0.0
082ddb7687435c261acf4681c42aa957	AGCTCCAATAGCATATATTAAAGTTGTTGCAGTTAAAAAGCTCGTAGTTGGATTTTGATGTTACTTATTATGACCCGCCTTGTATAAGGTGTGTTTGTTGTGATAAGTACATCTCCTTACTAGACTTTCATGGTTGCACTTAATTGAGTGATCATTTCATCTTGATTCGTTGGGGTGAGTGATGAGTAGACCTATTGGGTTTGAGATTGTGGATGAACTTCTTCGGAGGTTGGTTCTGCTTAGATTCAGTAACTATTCATTAGAAATCTAGTTCATTTACTTTGAGTAAATTAGAGTGTTCAAGGCAAGCAAATTTGTTTCTGCAATGAATACTATTAGCATGGGATAATGGAACAGGACACGTATTCTAGTTTTCCGTTGGTTTCTAGAATTTTTAGT…	Eukaryota; Amoebozoa; Lobosa; Discosea-Flabellinia; Dactylopodida; Paramoebidae; Neoparamoeba; Neoparamoeba_pemaquidensis	0.0	0.0	0.0	0.0	0.0	0.0	0.0	0.0	0.0	0.0	0.0	0.0	0.0	0.0	0.0	0.0	0.0	0.0	0.0	0.0	0.0	0.0	0.0	0.0	0.0	0.0	0.0	0.0	0.0	0.0	0.0	0.0	0.0	0.0	0.0	0.0	0.0	0.0	0.0	101.0	0.0	0.0	0.0	0.0	0.0	0.0	0.0
e0a614fc163ac5faf87c1ab9514ee736	AGCTCCATCAGTGTATATTAACGTTGTTGCGGTTAAAAAGCTCGTAGTTGGATTTCGGAGTATGGGACTCAAGGCCAGTCAAATTGACTGTGCCCGAGGAACATCTCCTAGCTTAGGGTAACAGCCTCGCTTCCTTTGCGGGTTGCGATGTGCAGTTCCCTATCATTTACTTTGATAAAATCAGAGTGTTCAAAGCAGGCGTCTTGCCTTGAATGTTGCCGCAAGGGATAATAGAATATGATTTCGGTCCTATTTTGTTGGTTTCTAGGGCTGAAGTAATGACTAATAGGGACAGTTGGGGGCGCTCGTATTGAGTTGTCAGAGGTGAAATTCTAGGATTTACTCAAGACGAACTACTGCGAAAGCATTCGCCAAGGATGTTTTCA	Eukaryota; Amoebozoa; Lobosa; Tubulinea; Nolandida; Nolandellidae; Nolandella; Nolandella_hibernica	0.0	0.0	0.0	0.0	0.0	0.0	0.0	0.0	0.0	0.0	0.0	0.0	0.0	0.0	0.0	0.0	0.0	0.0	150.0	0.0	0.0	0.0	0.0	0.0	0.0	0.0	0.0	0.0	0.0	0.0	0.0	0.0	0.0	0.0	0.0	0.0	0.0	0.0	0.0	0.0	0.0	0.0	0.0	0.0	0.0	0.0	0.0
8bb453143af1030b1d5b0474c601c976	AGCTCCAATAGCATATATTAAAGTTGTTGCAGTTAAAAAGCTCGTAGTTGGATTTTGATGTTACTTATTATGACCCGCCTTGTATAAGGTGTGTTTGTTGTGATAAGTACATCTCCTTACTAGACTTTCATGATTGCACTTAATTGAGTGATCATTTCATTCTGATTCGTTGGGGTGAGTGATGAGTAGACCTACTGGGTTTGAGATTGTGGACGAACTTCTTCGGAGGTTGGTTCTGCTTAGATTCAGTAACTATTCATTAGAAATCTAGTTCATTTACTTTGAGTAAATTAGAGTGTTCAAGGCAAGCAAATTTGTTTCTGCAATGAATACTATTAGCATGGGATAATGGAACAGGACACGTATTCTAGTTTTCCGTTGGTTTCTAGAATTTTTAGT…	Eukaryota; Amoebozoa; Lobosa; Discosea-Flabellinia; Dactylopodida; Paramoebidae; Neoparamoeba; Neoparamoeba_pemaquidensis	0.0	0.0	21.0	0.0	0.0	0.0	0.0	0.0	0.0	0.0	44.0	0.0	0.0	0.0	0.0	0.0	0.0	0.0	0.0	0.0	0.0	0.0	0.0	41.0	0.0	0.0	0.0	0.0	0.0	29.0	19.0	0.0	17.0	0.0	0.0	0.0	0.0	0.0	0.0	0.0	0.0	0.0	0.0	0.0	0.0	90.0	0.0
fec798f9e138780f9fdf4c4206c26c17	AGCTCCAATAGCATATATTAAAGTTGTTGCAGTTAAAAAGCTCGTAGTTGGATTTTGATGTTACTTTTCATAACCTGCCTTGTATAAGGTATGTTTGTTGTGATTAGTTCATCTCCTTACTAGACTTTCATGATTACACTTAATTGAGTGATCATTTCATCTTGATTTATTGGGGTGAGTGATGAGTAGACCTACTGGGTTCGAGATTGTGGATGAACTTCTTCGGAGGTTGGTTCTGCTTGGATTCAGTAACTATTCATTAGAAATCTAGTTCATTTACTTTGAGTAAATTAGAGTGTTCAAGGCAAGCAAATTTGTTTCTGCAATGAATACTATTAGCATGGGATAATGGAACAGGACACGTATTCTAGTTTTCCGTTGGTTTCTAGAATTTTTAGT…	Eukaryota; Amoebozoa; Lobosa; Discosea-Flabellinia; Dactylopodida; Paramoebidae; Neoparamoeba; Neoparamoeba_pemaquidensis	0.0	0.0	0.0	0.0	0.0	0.0	0.0	0.0	68.0	0.0	0.0	39.0	0.0	0.0	0.0	0.0	0.0	0.0	0.0	0.0	0.0	0.0	0.0	0.0	0.0	0.0	0.0	0.0	0.0	0.0	3.0	0.0	0.0	0.0	0.0	0.0	0.0	0.0	0.0	0.0	0.0	0.0	0.0	0.0	0.0	0.0	0.0
2270d9d80315f1dfef4b1092e6277224	AGCTCCAATAGCATATATTAAAGTTGTTGCAGTTAAAAAGCTCGTAGTTGGATTTTGAAATGATTTAAAATAACCCGCTTTTGTAAGTGTGTTTTGTTATTTTATATCTTTCTCCTTACTAGTTTTTCACTATTATTCTTTATTGATTGATAGTTTCATCTCTTTTTTGGAGGTGAGTGATGATTAGACCTCTTGGGTTTAAGATTGTGGATGATTATTTCGATGATTATTCTGCTTAGATTCAAGAACTAATTATTAGAAATCTAGTTCTTTTACTTTGAGTAAATTAGAGTGTTCAAGGCAAGCAAATTATTATTGTTGCAATGAATACTATTAGCATGGGATAATGGAACAGGACACGTATTCTAGTTTTCTGTTGGTTTCTAGAATTTTATGACT…	Eukaryota; Amoebozoa; Lobosa; Discosea-Flabellinia; Dactylopodida; Paramoebidae; Neoparamoeba; Neoparamoeba_branchiphila	0.0	0.0	0.0	0.0	0.0	0.0	0.0	0.0	0.0	0.0	0.0	0.0	0.0	0.0	0.0	0.0	0.0	0.0	0.0	0.0	0.0	0.0	0.0	0.0	0.0	0.0	0.0	0.0	0.0	0.0	0.0	0.0	0.0	0.0	0.0	0.0	0.0	0.0	0.0	0.0	0.0	0.0	0.0	0.0	0.0	0.0	0.0
3adb4e1d617a6bc2e3733ecba9475f19	AGCTCCAATAGCATATATTAAAGTTGTTGCAGTTAAAAAGCTCGTAGTTGGATTTTGATGTTATTTATTATGACCCGCCTTGTATAAGGTGTGTTTGTTGTGATAAGTACATCTCCTTACTAGACTTTCATGATTGCACTTTATTGAGTGATCATTTCATCTTGATTCGTTAGGGTGAGTGATGAGTAGACCTACTGGGTTTGAGATTGTGGATGAACTTCTTCGGAAGTTGGTTCTGCTTAGATTCAGTAACTATTCATTAGAAATCTAGTTCATTTACTTTGAGTAAATTAGAGTGTTCAAGGCAAGCAAATTTGTTTCTGCAATGAATACTATTAGCATGGGATAATGGAACAGGACACGTATTCTAGTTTTCCGTTGGTTTCTAGAATTTTTAGT…	Eukaryota; Amoebozoa; Lobosa; Discosea-Flabellinia; Dactylopodida; Paramoebidae; Neoparamoeba; Neoparamoeba_pemaquidensis	0.0	0.0	0.0	0.0	0.0	0.0	0.0	0.0	0.0	0.0	0.0	0.0	0.0	0.0	0.0	0.0	0.0	0.0	0.0	0.0	0.0	0.0	0.0	0.0	0.0	0.0	0.0	0.0	0.0	0.0	0.0	0.0	0.0	0.0	0.0	0.0	0.0	0.0	0.0	0.0	0.0	0.0	0.0	0.0	0.0	0.0	0.0
a0eb783bdd70510274b3384d683ba567	AGCTCCAATAGCATATATTAAAGTTGTTGCAGTTAAAAAGCTCGTAGTTGGATTTTGATGTTATTTATTATGACCCGCCTTGTATAAGGTGTGTTTGTTGTGATAAGTACATCTCCTTACTAGACTTTCATGATTGCACTTTATTGAGTGATCATTTCATTCTGATTCGTTAGGGTGAGTGATGAGTAGACCTACTGGGTTTGAGATTGTGGATGAACTTCTTCGGAGGTTGGTTCTGCTTAGGTTCAGTAACTATTCATTAGAAATCTAGTTCATTTACTTTGAGTAAATTAGAGTGTTCAAGGCAAGCAAATTTGTTTCTGCAATGAATACTATTAGCATGGGATAATGGAACAGGACACGTATTCTAGTTTTCCGTTGGTTTCTAGAATTTTTAGT…	Eukaryota; Amoebozoa; Lobosa; Discosea-Flabellinia; Dactylopodida; Paramoebidae; Neoparamoeba; Neoparamoeba_pemaquidensis	0.0	0.0	0.0	0.0	0.0	0.0	0.0	0.0	0.0	0.0	0.0	0.0	0.0	0.0	0.0	0.0	0.0	0.0	0.0	0.0	0.0	0.0	0.0	0.0	0.0	0.0	0.0	0.0	0.0	0.0	0.0	0.0	0.0	0.0	0.0	0.0	0.0	0.0	0.0	0.0	0.0	0.0	0.0	0.0	0.0	0.0	0.0
fa8919a1d7b57f93f3b2e6d82ffa1264	AGCTCCAATAGCATATATTAAAGTTGTTGCAGTTAAAAAGCTCGTAGTTGGATTTTGATGTTACTTATTATGACCCGCCTTGTATAAGGTGTGTTTGTTGTGATAAGTACATCTCCTTACTAGACTTTCATGATTGCACTTAATTGAGTGATCATTTCATTTCGATTCGTTGGGGTGAGTGATGAGTAGACCTACTGGGTTTGAGATTGTGGACGAACTTCTTCGGAGGTTGGTTCTGCTTAGATTCAGTAACTATTCATTAGAAATCTAGTTCATTTACTTTGAGTAAATTAGAGTGTTCAAGGCAAGCAAATTTGTTTCTGCAATGAATACTATTAGCATGGGATAATGGAACAGGACACGTATTCTAGTTTTCCGTTGGTTTCTAGAATTTTTAGT…	Eukaryota; Amoebozoa; Lobosa; Discosea-Flabellinia; Dactylopodida; Paramoebidae; Neoparamoeba; Neoparamoeba_pemaquidensis	0.0	0.0	0.0	0.0	0.0	0.0	0.0	0.0	48.0	0.0	199.0	92.0	0.0	0.0	0.0	0.0	0.0	0.0	0.0	0.0	0.0	0.0	0.0	0.0	0.0	0.0	0.0	0.0	0.0	63.0	71.0	0.0	98.0	0.0	0.0	0.0	0.0	0.0	0.0	0.0	0.0	0.0	0.0	0.0	0.0	0.0	0.0
a14d1921a55497ad55b7594380dcc9d3	AGCTCCAATAGCATATATTAAAGTTGTTGCAGTTAAAAAGCTCGTAGTTGGATTTTGATGTTACTTTTCATAACCTGCCTTGTATAAGGTATGTTTGTTGTGATTAGTTCATCTCCTTACTAGACTTTCATGATTGCACTTAATTGCGTGATCATTTCATTCTGATTTATTGGGGTGAGTGATGAGTAGACCGACTGGGTTCGAGATTGTGGATGAACTTCTTCGGAGGTTGGTTCTGCTTGGGTTCAGTAACTATTCATTAGAAATCTAGTTCATTTACTTTGAGTAAATTAGAGTGTTCAAGGCAAGCAAATTTGTTTCTGCAATGAATACTATTAGCATGGGATAATGGAACAGGACACGTATTCTAGTTTTCCGTTGGTTTCTAGAATTTTTAGT…	Eukaryota; Amoebozoa; Lobosa; Discosea-Flabellinia; Dactylopodida; Paramoebidae; Neoparamoeba; Neoparamoeba_pemaquidensis	0.0	0.0	0.0	0.0	0.0	0.0	0.0	0.0	50.0	0.0	0.0	0.0	0.0	0.0	0.0	0.0	0.0	0.0	0.0	0.0	0.0	0.0	0.0	0.0	0.0	0.0	0.0	0.0	0.0	0.0	0.0	0.0	0.0	0.0	0.0	0.0	0.0	0.0	0.0	0.0	0.0	0.0	0.0	0.0	0.0	0.0	0.0
e01041c17094341f79d3d29388daa572	AGCTCCAATAGCGTATATTAATGTTGTTGCAGTTAAAAAGCTCGTAGTTGGATCTCGGAGCGTTTTGGAGGCGGCGGTCCGCCGTGAAGGTGTGCACTGGCCCTCTCGCTCTTTCCTTGGGGACATTCGTCACGATTATTAATTTAGTTGTGATATTCCACTTTCGGGTGGTTTTGCGCGAGTCTCTTGCGTAGAGTGCCTCATCGTTTACCTTGAATAAATTAGAGTGTTCCAAGCAGGCATGTTCGCCTTGAATACATTAGCATGGGATAATGGAGTAGGACTTTGGTTCTATTTCGTTGGTTTTCAGAGCCAGAGTAATGATTAATAGGGACAGTTGGGGGCATTCGTATTTAATTGTCAGAGGTGAAATTCTTGGATTTATGAAAGACGAACTTG…	Eukaryota; Amoebozoa; Lobosa; Lobosa_X; Stygamoebida; Vermistella-lineage; Vermistella; Vermistella_sp.	0.0	0.0	0.0	0.0	0.0	0.0	0.0	0.0	0.0	0.0	0.0	0.0	0.0	0.0	0.0	0.0	0.0	0.0	0.0	0.0	0.0	0.0	0.0	0.0	0.0	0.0	0.0	0.0	0.0	0.0	0.0	0.0	0.0	0.0	0.0	0.0	0.0	0.0	0.0	0.0	0.0	0.0	0.0	0.0	0.0	0.0	0.0
fe9a082c778514693d44da8c0b425c59	AGCTCCAATAGCATATATTAAAGTTGTTGCAGTTAAAAAGCTCGTAGTTGGATTTTGATGCTACTTATTATGACCCGCCTTGTATAAGGTGTGTTTGTTGTGATAAGTACATCTCCTTACTAGACTTTCATGGTTGCACTTAATTGAGTGATCATTTCATTCTGATTCGTTGGGGTGAGTGATGAGTAGTCCTACTGGGTTTGAGATTGTGGACGAACTTCTTCGGAGGTTGGTTCTGCTTAGATTCAGTAACTATTCATTAGAAATCTAGTTCATTTACTTTGAGTAAATTAGAGTGTTCAAGGCAAGCAAATTTGTTTCTGCAATGAATACTATTAGCATGGGATAATGGAACAGGACACGTATTCTAGTTTTCCGTTGGTTTCTAGAATTTTTAGT…	Eukaryota; Amoebozoa; Lobosa; Discosea-Flabellinia; Dactylopodida; Paramoebidae; Neoparamoeba; Neoparamoeba_pemaquidensis	0.0	0.0	0.0	0.0	0.0	0.0	0.0	0.0	0.0	0.0	0.0	0.0	0.0	0.0	0.0	0.0	0.0	0.0	0.0	0.0	0.0	0.0	0.0	0.0	0.0	0.0	0.0	0.0	0.0	0.0	0.0	0.0	0.0	0.0	0.0	0.0	0.0	0.0	0.0	0.0	0.0	0.0	0.0	0.0	0.0	0.0	0.0
7aa33df02bd85db3a20c9069cef10e7c	AGCTCCATCAGTGTATATTAACGTTGTTGCGGTTAAAAAGCTCGTAGTTGGATTTCGAAGTTGCGAAGATCAAGATCCGTCAAATTGACGTGGTCCGATGTTCGCCTTCTAATTTAGAGTAATAGCTTTGTTTCCTTTGCGGGTTACAGAGATTCTATTCTCTATCATTTACTTTGATAAAATCAGAGTGTTCAAAGCAGGCGTCAACTTGCCTTGAATGTTGCCGCAAGGGATAATAAAATATGACTTCGGTCTTATTTTGTTGGTTTCTAGGGCTGAAGTAATGATAAATAGGGACAGTCGGGGGCGCTCGTATTGAATTGTCAGAGGTGAAATTCTAGGATTTATTCAAGACGAACTAATGCGAAAGCATTCGCCAAGGATGTTTTCA	Eukaryota; Amoebozoa; Lobosa; Tubulinea; Echinamoebida; Vermamoebidae; Hartmannella; Hartmannella_abertawensis	0.0	0.0	0.0	0.0	0.0	0.0	0.0	0.0	0.0	0.0	0.0	0.0	0.0	0.0	0.0	0.0	0.0	0.0	0.0	0.0	0.0	0.0	0.0	0.0	0.0	0.0	0.0	0.0	0.0	0.0	0.0	0.0	0.0	0.0	0.0	0.0	0.0	0.0	0.0	0.0	0.0	0.0	0.0	0.0	0.0	0.0	0.0
727085049dc54c9144ffeca00463ce41	AGCTCCATCAGTGTATATTAACGTTGTTGCGGTTAAAAAGCTCGTAGTTGGATTTCGGAGATGAGAATGTCAAGGTCAGTCAAAATGGCTTGATCCGATAGACTCCTCCTATTTTTTAGAGTAATGGTCTTTGATTTCTTTTCACGAGGAATTTGAAGAACAATCCATTCTCTATCTTTTACTTTGATAAAATCAGAGTGTTCAAAGCAGGCGTTTTAACTTTGCCTTGAATGTTGCCGCAGGGGATAATAGAATATGACTTTGGTCTTATTTTGTTGGTTTCTAGGGCTGAAGTAATGACTAATAGGGACAGTTGGGGGCGCTCGTATTGAGTTGTCAGAGGTGAAATTCTAGGATTTACTCAAGACGAACTAGTGCGAAAGCATTCGCCAAGGATGT…	Eukaryota; Amoebozoa; Lobosa; Tubulinea	0.0	0.0	0.0	0.0	0.0	0.0	0.0	0.0	0.0	0.0	0.0	0.0	0.0	0.0	0.0	0.0	0.0	0.0	0.0	0.0	0.0	0.0	2172.0	0.0	0.0	0.0	0.0	0.0	0.0	0.0	0.0	0.0	0.0	0.0	0.0	0.0	0.0	0.0	0.0	0.0	0.0	0.0	0.0	0.0	0.0	0.0	0.0
1bfd37d7e35db00be64e4bdc43502a4c	AGCTCCAATAGCGTATATTAATGTTGTTGCAGTTAAAAAGCTCGTAGTTGGATCTCGGGGCGTGGAGGCGTCGGTCCGCCGTGAAGGTGTGCACTGGCCCGCCCGCTCTTTCCTTGGGGACGTTCGCCATCGCCATTGATTTGGTGGTGGTATTCCGGCTTCGGCTGGTTTCGAATGAGTGCACTCGTGTACTTGTTTGGAGCGCCCCATCTTTTACCTTGAATAAATTAGAGTGTTCCAAGCAGGCATGTTCGCCGTGAATACATTAGCATGGGATAATGGAATAGGACTTTGGTGCTATTTCGTTGGTTTTCAGAACCAGAGTAATGATTAATAGGGACAGTTGGGGGCATTCGTATTTAGTTGTCAGAGGTGAAATTCTTGGATTTACGAAAGACG…	Eukaryota; Amoebozoa; Lobosa; Lobosa_X; Stygamoebida; Vermistella-lineage; Vermistella; Vermistella_sp.	0.0	19.0	0.0	0.0	0.0	0.0	0.0	0.0	0.0	0.0	0.0	0.0	0.0	0.0	0.0	0.0	0.0	0.0	0.0	0.0	0.0	0.0	0.0	0.0	0.0	0.0	0.0	0.0	0.0	10.0	0.0	0.0	0.0	0.0	0.0	0.0	0.0	0.0	0.0	0.0	0.0	0.0	0.0	0.0	0.0	0.0	0.0
a463bbf9c2eb0dcb4af487b673ee814a	AGCTCCAATAGCATATATTAAAGTTGTTGCAGTTAAAAAGCTCGTAGTTGGATTTTGATGTTACTTTTCATAACCTGCCTTGTATAAGGTATGTTTGTTGTGATTCGTACATCTCCTTACTAGACTTTCATGATTGCACTTAATTGCGTGATCATTTCATTCTGATTTATTGGGGTGAGTGATGAGTAGACCTACTGGATTCGAGATTGTGGATGAACTTCTTCGGAGGTTGGTTCTGCTTGGATTCAGTAACTATTTATTAGAAATCTAGTTCATTTACTTTGAGTAAATTAGAGTGTTCAAGGCAAGCAAATTTGTTTCTGCAATGAATACTATTAGCATGGGATAATGGAACAGGACACGTATTCTAGTTTTCCGTTGGTTTCTAGAATTTTTAGT…	Eukaryota; Amoebozoa; Lobosa; Discosea-Flabellinia; Dactylopodida; Paramoebidae; Neoparamoeba; Neoparamoeba_pemaquidensis	0.0	0.0	0.0	0.0	0.0	0.0	0.0	0.0	46.0	0.0	0.0	0.0	0.0	0.0	0.0	0.0	0.0	0.0	0.0	0.0	0.0	0.0	0.0	0.0	0.0	0.0	0.0	0.0	0.0	0.0	0.0	0.0	0.0	0.0	0.0	0.0	0.0	0.0	0.0	0.0	0.0	0.0	0.0	0.0	0.0	23.0	0.0
bb9a12fed955b5182af00f6a8eec5f37	AGCTCCAATAGCATATATTAAAGTTGTTGCAGTTAAAAAGCTCGTAGTTGGATTTTGATGTTACTTTTTATGACCCGCCTTGTATAAGGTGTGTTTGTTGTGATAAGTACATCTCCTTACTAGACTTTCATGATTGCACTTCATTGAGTGATCATTTCATCTTGATTCGTTAGGGTGAGTGATGAGTAGACCTACTGGGTTTGAGATTGTGGACGAACTTCTTCGGAGGTTGGTTCTGCTTAGATTCAGTAACTATTCATTAGAAATCTAGTTCATTTACTTTGAGTAAATTAGAGTGTTCAAGGCAAGCAAATTTGTTTCTGCAATGAATACTATTAGCATGGGATAATGGAACAGGACACGTATTCTAGTTTTCCGTTGGTTTCTAGAATTTTTAGT…	Eukaryota; Amoebozoa; Lobosa; Discosea-Flabellinia; Dactylopodida; Paramoebidae; Neoparamoeba; Neoparamoeba_pemaquidensis	0.0	0.0	0.0	0.0	0.0	0.0	0.0	0.0	0.0	0.0	0.0	0.0	0.0	0.0	0.0	0.0	0.0	0.0	0.0	0.0	0.0	0.0	0.0	0.0	0.0	0.0	0.0	0.0	0.0	0.0	0.0	0.0	0.0	0.0	0.0	0.0	0.0	0.0	0.0	0.0	0.0	0.0	0.0	0.0	0.0	0.0	0.0
12a201680a0dff652bcd0321e57959ce	AGCTCCAATAGCATATATTAAAGTTGTTGCAGTTAAAAAGCTCGTAGTTGGATTTTGATGTTACTTATTATGACCCGCCTTGTATAAGGTGTGTTTGTTGTGATAAGTACATCTCCTTACTAGACTTTCATGGTTGCACTTAATTGAGTGATCATTTCATTCTGATTCGTTGGGGTGAGTGATGAGTAGACCTACTGGGTTTGAGATTGTGGACGAATTTCTTCGGAGGTTGGTTCTGCTTAGGTTCAGTAACTATTCATTAGAAATCTAGTTCATTTACTTTGAGTAAATTAGAGTGTTCAAGGCAAGCAAATTTGTTTCTGCAATGAATACTATTAGCATGGGATAATGGAACAGGACACGTATTCTAGTTTTCCGTTGGTTTCTAGAATTTTTAGT…	Eukaryota; Amoebozoa; Lobosa; Discosea-Flabellinia; Dactylopodida; Paramoebidae; Neoparamoeba; Neoparamoeba_pemaquidensis	0.0	41.0	0.0	0.0	0.0	0.0	0.0	0.0	0.0	0.0	0.0	0.0	0.0	0.0	0.0	0.0	0.0	0.0	0.0	0.0	0.0	0.0	0.0	0.0	0.0	0.0	0.0	0.0	0.0	0.0	0.0	0.0	0.0	0.0	0.0	0.0	0.0	0.0	0.0	0.0	0.0	0.0	0.0	0.0	0.0	0.0	0.0
819f90beef4cdd8dac346e33663a9792	AGCTCCAATAGCATATATTAAAGTTGTTGCAGTTAAAAAGCTCGTAGTTGGATTTTGAAATGATTTAAAATAACCCGCTTTTGTAAGTGTGTTTTGTTATTTTATATCTTTCTCCTTACTAGTTTTTCACTATTATTCTTTATTGATTGATAGTTTCATCTCTTTTTTGGAGGTGAGTGATGATTAGACCTCTTGGGTTTAAGATTGTGGATGATTATTTCGATGATTATTCTGCTTAGATTCAAGAACTAATTATTAGAAATCTAGTTCTTTTACTTTGAGTAAATTAGAGTGTTCAAGGCAAGCAAATTATTATTGTTGCAATGAATACTATTAGCATGGGATAATGGAACAGGACACGTATTCTAGTTTTCTGTTGGTTTCTAGAATTTTTTGACT…	Eukaryota; Amoebozoa; Lobosa; Discosea-Flabellinia; Dactylopodida; Paramoebidae; Neoparamoeba; Neoparamoeba_branchiphila	0.0	0.0	0.0	0.0	0.0	0.0	0.0	0.0	0.0	0.0	0.0	0.0	0.0	0.0	0.0	0.0	0.0	0.0	0.0	0.0	0.0	0.0	0.0	0.0	0.0	0.0	0.0	0.0	0.0	0.0	0.0	0.0	0.0	0.0	0.0	0.0	0.0	0.0	0.0	0.0	0.0	0.0	0.0	0.0	0.0	0.0	0.0
ff81e1efb509f5c08690b0b0bf35696f	AGCTCCAATAGTGTATACTAATGTTGCTGCAGTTAAAAAGCTCGTAGTTGGATTTCGGTTAATAGTCTGCTAGTCTACTTTTTTATAAGTACGCACTGTCAGTCTATTTCCTTCTTTTCAGTAACAAAATTTATTTTGTTCTGAATTATTTACTTTGAAAAAATTAGAGTGTTCAAATCAGGCGTATTTTGCCTTTGAATATATTAGCATGGGATAATGAAATAAGACTTTTTGCCTTATTCTCGTTGGTTTTTGAGGCTAAAGTAATGATTAATAGGGATAGTTGGGGTCATTAGTATTTAATTGTCAGAGGTGAAATTCTAAGATTAATTAAAGACTAACTACTGCGAAAGCATTTGACAAGGATGTTTTCA	Eukaryota; Amoebozoa; Lobosa; Tubulinea; Leptomyxida; Flabellulidae; Paraflabellula	0.0	0.0	0.0	0.0	0.0	0.0	0.0	0.0	0.0	0.0	0.0	0.0	0.0	0.0	0.0	0.0	0.0	0.0	0.0	0.0	0.0	0.0	0.0	0.0	0.0	0.0	0.0	0.0	0.0	0.0	0.0	0.0	0.0	0.0	0.0	0.0	0.0	0.0	0.0	401.0	0.0	0.0	0.0	0.0	456.0	0.0	0.0
545677f6e3560815833f0be084fb610f	AGCTCCAATAGCATATATTAAAGTTGTTGCAGTTAAAAAGCTCGTAGTTGGATTTTGATGTTACTTATTGTGACCCGCCTTGTATAAGGTGTGTTTGTTGTGATAAGTACATCTCCTTACTAGACTTTCATAGTTGCACTTAATTGAGTGACTATTTCATTCTGATTCGTTGGGGTGAGTGATGAGTAGACCTACTGGGTTTGAGATTGTGGACGAATTTCTTCGGAGGTTGGTTCTGCTTAGATTCAGTAACTATTCATTAGAAATCTAGTTCATTTACTTTGAGTAAATTAGAGTGTTCAAGGCAAGCAAATTTGTTTCTGCAATGAATACTATTAGCATGGGATAATGGAACAGGACACGTATTCTAGTTTTCCGTTGGTTTCTAGAATTTTTAGT…	Eukaryota; Amoebozoa; Lobosa; Discosea-Flabellinia; Dactylopodida; Paramoebidae; Neoparamoeba; Neoparamoeba_pemaquidensis	0.0	0.0	0.0	0.0	0.0	0.0	0.0	0.0	0.0	0.0	0.0	0.0	0.0	0.0	0.0	0.0	0.0	0.0	0.0	0.0	0.0	0.0	0.0	0.0	0.0	0.0	0.0	0.0	0.0	0.0	0.0	0.0	0.0	0.0	0.0	0.0	0.0	0.0	0.0	0.0	0.0	0.0	0.0	0.0	0.0	0.0	0.0
5531ac6b8201116d511c84501f50bc0c	AGCTCCAATAGCATATATTAAAGTTGTTGCAGTTAAAAAGCTCGTAGTTGGATTTTGATGTTACTTATTATGACCCGCCTTGTATAAGGTGTGTTTGTTGTGATAAGTACATCTCCTTACTAGACTTTCATAGTTGCACTTAATTGAGTGACTATTTCATCTTGATTCGTTGGGGTGAGTGATGAGTAGACCTACTGGGTTTGAGATTGTGGACGAACTTCTTCGGAGGTTGGTTCTGCTTAGGTTCAGTAACTATTCATTAGAAATCTAGTTCATTTACTTTGAGTAAATTAGAGTGTTCAAGGCAAGCAAATTTGTTTCTGCAATGAATACTATTAGCATGGGATAATGGAACAGGACACGTATTCTAGTTTTCCGTTGGTTTCTAGAATTTTTAGT…	Eukaryota; Amoebozoa; Lobosa; Discosea-Flabellinia; Dactylopodida; Paramoebidae; Neoparamoeba; Neoparamoeba_pemaquidensis	0.0	0.0	0.0	0.0	0.0	0.0	0.0	0.0	0.0	0.0	0.0	0.0	0.0	0.0	0.0	0.0	0.0	0.0	0.0	0.0	0.0	0.0	0.0	0.0	0.0	0.0	0.0	0.0	0.0	0.0	0.0	0.0	0.0	0.0	0.0	0.0	0.0	0.0	0.0	0.0	0.0	0.0	0.0	0.0	0.0	0.0	0.0
9486a7a7da6f782fddc627dbeb2df8c6	AGCTCCAATAGCATATATTAAAGTTGTTGCAGTTAAAAAGCTCGTAGTTGGATTTTGATGTTATTTATTATGACCCGCCTTGTATAAGGTGTGTTTGTTGTGATAAGTACATCTCCTTACTAGACTTTCATGATTGCACTTTATTGAGTGATCATTTCATTCTGATTCGTTAGGGTGAGTGATGAGTAGACCTACTGGGTTTGAGATTGTGGATGAACTTCTTCGGAGGTTGGTTCTGCTTAGATTCAGTAACTATTCATTAGAAATCTAGTTCATTTACTTTGAGTAAATTAGAGTGTTCAAGGCAAGCAAATTTGTTTCTGCAATGAATACTATTAGCATGGGATAATGGAACAGGACACGTATTCTAGTTTTCCGTTGGTTTCTAGAATTTTTAGT…	Eukaryota; Amoebozoa; Lobosa; Discosea-Flabellinia; Dactylopodida; Paramoebidae; Neoparamoeba; Neoparamoeba_pemaquidensis	0.0	0.0	0.0	0.0	0.0	0.0	0.0	0.0	0.0	0.0	0.0	0.0	0.0	0.0	0.0	0.0	0.0	0.0	0.0	0.0	0.0	0.0	0.0	0.0	0.0	0.0	0.0	0.0	0.0	0.0	0.0	0.0	0.0	0.0	0.0	0.0	0.0	0.0	0.0	0.0	0.0	0.0	0.0	0.0	0.0	0.0	0.0
8a95d4aed17a91031530b41ef7b770e5	AGCTCCAATAGCATATATTAAAGTTGTTGCAGTTAAAAAGCTCGTAGTTGGATTTTGATGCTATTTATTATGACCCGCCTTGTATAAGGTGTGTTTGTTGTGATAAGTACATCTCCTTACTAGACTTTCATGATTGCACTTCATTGAGTGATCATTTCATTCTGATTCGTTGGGGTGAGTGATGAGTAGACCTACTGGGTTTGAGATTGTGGACGAACTTCTTCGGAGGTTGGTTCTGCTTAGATTCAGTAACTATTCATTAGAAATCTAGTTCATTTACTTTGAGTAAATTAGAGTGTTCAAGGCAAGCAAATTTGTTTCTGCAATGAATACTATTAGCATGGGATAATGGAACAGGACACGTATTCTAGTTTTCCGTTGGTTTCTAGAATTTTTAGT…	Eukaryota; Amoebozoa; Lobosa; Discosea-Flabellinia; Dactylopodida; Paramoebidae; Neoparamoeba; Neoparamoeba_pemaquidensis	0.0	0.0	0.0	0.0	0.0	0.0	0.0	0.0	0.0	0.0	0.0	0.0	0.0	0.0	0.0	0.0	0.0	0.0	0.0	0.0	0.0	0.0	0.0	0.0	0.0	0.0	0.0	0.0	0.0	0.0	0.0	0.0	0.0	0.0	0.0	0.0	0.0	0.0	0.0	0.0	0.0	0.0	0.0	0.0	0.0	0.0	0.0
c831ff9c038efbb08ef01ba67f714fcf	AGCTCCATCAGTGTATATTAACGTTGTTGCGGTTAAAAAGCTCGTAGTTGGATTTCGAAGTTGTGAAGATCAAGATCCGTCAAATTGACGTGGTCCGATGTTCGCCTTCTAATTTAGAGTAATAATCTTGTTTCCTTTGCGGGTTACAAGAACTTATTCTCTATCATTTACTTTGATAAAATCAGAGTGTTCAAAGCAGGCGTCAACTTGCCTTGAATGTTGCCGCAAGGGATAATAAAATATGACTTCGGTCTTATTTTGTTGGTTTCTAGGGCTGAAGTAATGATAAATAGGGACAGTCGGGGGCGCTCGTATTGAATTGTCAGAGGTGAAATTCTAGGATTTATTCAAGACGAACTAATGCGAAAGCATTCGCCAAGGATGTTTTCA	Eukaryota; Amoebozoa; Lobosa; Tubulinea; Echinamoebida; Vermamoebidae; Hartmannella; Hartmannella_abertawensis	0.0	0.0	104.0	0.0	0.0	0.0	0.0	0.0	0.0	0.0	0.0	0.0	0.0	0.0	0.0	0.0	0.0	0.0	0.0	0.0	0.0	0.0	0.0	51.0	0.0	0.0	0.0	0.0	0.0	0.0	0.0	0.0	0.0	0.0	0.0	0.0	0.0	0.0	0.0	0.0	0.0	0.0	0.0	0.0	0.0	21.0	0.0
11c25147441a4b6cb00ae29e43c7903c	AGCTCCAATAGCGTATATTAATGTTGTTGCAGTTAAAAAGCTCGTAGTTGGATCTCGGGGCGTGGAGGCGTCGGTCCGCCGTGAAGGTGTGCACTGGCCCGCCCGCTCTTTCCTTGGGGACGTTCGCCATCGCCATTAATTTGGTGGTGGTATTCCGGCTTCGGCTGGTTTCGGCGCGGTGCACTCGTGTGCCGCGTTGGAGCGCCCCATCTTTTACCTTGAATAAATTAGAGTGTTCCAAGCAGGCATGTTCGCCGTGAATACATTAGCATGGGATAATGGAATAGGACTTTGGTGCTATTTCGTTGGTTTTCAGAACCAGAGTAATGATTAATAGGGACAGTTGGGGGCATTCGTATTTAGTTGTCAGAGGTGAAATTCTTGGATTTACGAAAGACG…	Eukaryota; Amoebozoa; Lobosa; Lobosa_X; Stygamoebida; Vermistella-lineage; Vermistella; Vermistella_sp.	0.0	0.0	0.0	0.0	0.0	0.0	0.0	0.0	0.0	0.0	0.0	0.0	0.0	0.0	0.0	6.0	0.0	0.0	0.0	0.0	0.0	0.0	8.0	10.0	0.0	0.0	0.0	0.0	0.0	0.0	0.0	55.0	0.0	0.0	0.0	59.0	0.0	0.0	0.0	0.0	0.0	0.0	0.0	0.0	0.0	0.0	0.0
f0e00743631a1723029ecca4cae09083	AGCTCCAATAGCGTATATTAACGTTGTTGCGGTTAAAAAGCTCGTAGTTGGATTTCGGAGTGCGAAGGTCAAGACCCATCGAATCGGTGTGGTCCGACAATCGCCTCCTAGCTTAGGGTAACAGCCTCTCTTCCTTTACGGGTTGGGATGTGCCGTTCCCTATCATTTACTTTGAGTAAATTAGAGTGTTCAAGGCAAGCAAATTTGTTTCTGCAATGAATACTATTAGCATGGGATAATGGAACAGGACATGTATTCTAGTTTTCCGTTGGTTTCTAGAATTTTTAGTCACTCCTCGGAGTGGCGAAGTGTAATGATTAAAAGGGACAGTTGGGGGCAATCGTATTTCATTGTCAGAGGTGAAATTCTTGGATTTATGAAAGACGAACTTCTGCGAAA…	Eukaryota; Amoebozoa; Lobosa; Discosea-Flabellinia; Dactylopodida; Paramoebidae	0.0	0.0	0.0	0.0	0.0	0.0	0.0	0.0	0.0	0.0	0.0	12.0	0.0	0.0	0.0	0.0	0.0	0.0	0.0	0.0	0.0	0.0	0.0	0.0	0.0	0.0	0.0	0.0	0.0	0.0	0.0	0.0	0.0	0.0	0.0	0.0	0.0	0.0	0.0	0.0	0.0	0.0	0.0	0.0	0.0	0.0	0.0
5a537c00c542da4ab26d770d941c7715	AGCTCCAATAGCATATATTAAAGTTGTTGCAGTTAAAAAGCTCGTAGTTGGATTTTGATGTTACTTTTCATAACCTGCCTTGTATAAGGTATGTTTGTTGTGATTTGTACATCTCCTTACTAGACTTTCATGATTGCACTTAATTGAGTGATCATTTCATCTTGATTTATTGGGGTGAGTGATGAGTAGACCTACTGGGTTCGAGATTGTGGATGAACTTCTTCGGAGGTTGGTTCTGCTTGGATTCAGTAACTATTCATTAGAAATCTAGTTCATTTACTTTGAGTAAATTAGAGTGTTCAAGGCAAGCAAATTTGTTTCTGCAATGAATACTATTAGCATGGGATAATGGAACAGGACACGTATTCTAGTTTTCCGTTGGTTTCTAGAATTTTTAGT…	Eukaryota; Amoebozoa; Lobosa; Discosea-Flabellinia; Dactylopodida; Paramoebidae; Neoparamoeba; Neoparamoeba_pemaquidensis	0.0	0.0	0.0	0.0	0.0	0.0	0.0	0.0	0.0	0.0	0.0	32.0	0.0	0.0	0.0	0.0	0.0	0.0	0.0	0.0	0.0	0.0	0.0	0.0	0.0	0.0	0.0	0.0	0.0	17.0	0.0	0.0	0.0	0.0	0.0	0.0	0.0	0.0	0.0	0.0	0.0	0.0	0.0	0.0	0.0	35.0	0.0
810e2fb765994b817317f9e53be2ed36	AGCTCCAATAGCATATATTAAAGTTGTTGCAGTTAAAAAGCTCGTAGTTGGATTTTGATGTTACTTATTATGACCCGCCTTGTATAAGGTGTGTTTGTTGTGATAAGTACATCTCCTTACTAGACTTTCATGGTTGCACTTAATTGAGTGATCATTTCATCTTGATTCGTTGGGGTGAGTGATGAGTAGACCTATTGGGTTTGAGATTGTGGATGAACTTCTTCGGAGGTTGGTTCTGCTTAGATTCAGTAACTATTCATTAGAAATCTAGTTCATTTACTTTGAGTAAATTAGAGTGTTCAAGGCAAGCAAATTTGTTTCTGCAATGAATACTATTAGCATGGGATAATGGAACAGGACACGTATTCTAGTTTTCCGTTGGTTTCTAGAATTTTTAGT…	Eukaryota; Amoebozoa; Lobosa; Discosea-Flabellinia; Dactylopodida; Paramoebidae; Neoparamoeba; Neoparamoeba_pemaquidensis	0.0	0.0	0.0	0.0	0.0	0.0	0.0	0.0	0.0	0.0	0.0	0.0	0.0	0.0	0.0	0.0	0.0	0.0	0.0	0.0	0.0	0.0	0.0	0.0	0.0	0.0	0.0	0.0	0.0	0.0	0.0	0.0	0.0	0.0	0.0	0.0	0.0	0.0	0.0	29.0	0.0	0.0	0.0	0.0	0.0	0.0	0.0
b466348669a0bb377b5d861f5abe5f56	AGCTCCATCAGTGTATATTAACGTTGTTGCGGTTAAAAAGCTCGTAGTTGGATTTCGGAGCATGGGACTCAAGGCCAGTCAAATTGATTGTGCCCGAGGAACATCTCCTAGCTTAGGGTAACAGCCTCGCTTCCTTTGCGGGTTGCGATGTGCCGTTCCCTATCATTTACTTTGATAAAATCAGAGTGTTCAAAGCAGGCGTCTTGCCTTGAATGTTGCCGCAAGGGATAATAGAATATGACTTCGGTCCTATTTTGTTGGTTTCTAGGGCTGAAGTAATGACTAATAGGGACAGTTGGGGGCGCTCGTATTGAGTTGTCAGAGGTGAAATTCTAGGATTTACTCAAGACGAACTACTGCGAAAGCATTCGCCAAGGATGTTTTCA	Eukaryota; Amoebozoa; Lobosa; Tubulinea; Nolandida; Nolandellidae; Nolandella; Nolandella_hibernica	0.0	0.0	0.0	0.0	0.0	0.0	0.0	0.0	0.0	0.0	0.0	0.0	0.0	0.0	0.0	0.0	0.0	0.0	0.0	0.0	0.0	0.0	0.0	0.0	280.0	0.0	0.0	0.0	0.0	0.0	0.0	0.0	0.0	0.0	0.0	0.0	0.0	0.0	0.0	0.0	0.0	0.0	0.0	0.0	0.0	0.0	0.0
d70489592f954abdc78f7bbccda86da6	AGCTCCATCAGTGTATATTAACGTTGTTGCGGTTAAAAAGCTCGTAGTTGGATTTCGGAGTGCGAAGGTCAAGACCCGTCAAATTGGCGTGGTCCGACAGTCGCCTCCTAGCTTAGGGTAACAGCCTCTCTTCCTTTGCGGGTTGAGATGTGCCGTTCCCTATCTTTTACTTTGATAAAATCAGAGTGTTCAAAGCAGGCGTCACTTGCCTTGAATGTTGCCGCAAGGGATAATAGAATATGACTTTGGTCTTATTTTGTTGGTTTCTAGGGCTGAAGTAATGACTAATAGGGACAGTTGGGGGCGCTCGTATTGAGTTGTCAGAGGTGAAATTCTAGGATTTACTCAAGACGAACTACTGCGAAAGCATTCGCCAAGGATGTTTTCA	Eukaryota; Amoebozoa; Lobosa; Tubulinea	0.0	0.0	0.0	0.0	0.0	0.0	0.0	0.0	0.0	0.0	0.0	0.0	0.0	0.0	0.0	0.0	0.0	0.0	0.0	0.0	0.0	0.0	0.0	0.0	0.0	0.0	0.0	0.0	0.0	0.0	0.0	0.0	0.0	0.0	0.0	0.0	0.0	0.0	0.0	0.0	0.0	0.0	0.0	0.0	0.0	0.0	0.0
8de07bbed782283a609cd0b52c423836	AGCTCCAATAGCATATATTAAAGTTGTTGCAGTTAAAAAGCTCGTAGTTGGATTTTGATGTTATTTATTATGACCCGCCTTGTATAAGGTGTGTTTGTTGTGATAAGTACATCTCCTTACTAGACTTTCATGATTGCACTTTATTGAGTGATCATTTCATTCTGATTCGTTAGGGTGAGTGATGAGTAGACCTACTGGGTTTGAGATTGTGGATGAACTTCTTCGGAAGTTGGTTCTGCTTAGATTCAGTAACTATTCATTAGAAATCTAGTTCATTTACTTTGAGTAAATTAGAGTGTTCAAGGCAAGCAAATTTGTTTCTGCAATGAATACTATTAGCATGGGATAATGGAACAGGACACGTATTCTAGTTTTCCGTTGGTTTCTAGAATTTTTAGT…	Eukaryota; Amoebozoa; Lobosa; Discosea-Flabellinia; Dactylopodida; Paramoebidae; Neoparamoeba; Neoparamoeba_pemaquidensis	0.0	0.0	0.0	0.0	0.0	0.0	0.0	0.0	0.0	0.0	0.0	0.0	0.0	0.0	0.0	0.0	0.0	0.0	0.0	0.0	0.0	0.0	0.0	0.0	0.0	0.0	0.0	0.0	0.0	0.0	0.0	0.0	0.0	0.0	0.0	0.0	0.0	0.0	0.0	0.0	0.0	0.0	0.0	0.0	0.0	0.0	0.0
14fb70622d8dc7190665f6fd9d61f625	AGCTCCAATAGCATATATTAAAGTTGTTGCAGTTAAAAAGCTCGTAGTTGGATTTTGAAATGATTTAAAATAACCTGCTTTTATAAGTGTGTTTTGTTATTTTATATCTTTCTCCTTACTAGTTTTTCACTATTATTCTTTATTGATTGATAGTTTCATCTCTTTTTTGTGAGGTGAGTGATGATTAGACCTCTTGGGTTTAAGATTGTGGATGATTATTTCGATGATTATTCTGCTTAGATTCAAGAACTGATTATTAGAAATCTAGTTCTTTTACTTTGAGTAAATTAGAGTGTTCAAGGCAAGCAAATTATTATTGTTGCAATGAATACTATTAGCATGGGATAATGGAACAGGACACGTATTCTAGTTTTCTGTTGGTTTCTAGAATTTTTTGGC…	Eukaryota; Amoebozoa; Lobosa; Discosea-Flabellinia; Dactylopodida; Paramoebidae; Neoparamoeba; Neoparamoeba_branchiphila	0.0	0.0	0.0	0.0	0.0	0.0	0.0	0.0	0.0	0.0	0.0	0.0	0.0	0.0	0.0	0.0	0.0	0.0	0.0	0.0	0.0	0.0	0.0	0.0	0.0	0.0	0.0	0.0	0.0	0.0	0.0	0.0	0.0	0.0	0.0	0.0	0.0	0.0	0.0	0.0	0.0	0.0	0.0	0.0	0.0	0.0	0.0
d671239b79223db9fdc79b0762143a98	AGCTCTAATAGCGTATATTAATATTGTTGCAGTTAAAAAGCTCGTAGTTGAAACTTGAGTATTTCTATCAAGTTTGGTCTACCTTTTAAGGTTTTGACTACTTGATGATACTCTTCCTACTAGTAACTCGATTATGTTCTTAATTGAATGTAATAGCTATCTCTCGGGGTAGTCAATCTATGGGAATAGCTCCACCATACCAATGGATGTGTGTAAAAGCACTGAAAGAGGATGAGTGGATCAAGTTAATCTTGTAGATTGGAGTTCTAGTTCGTTTACTTTGAGAAAATTAGAGTGTTTAAAGCAGCCTCTTGGGGCTCTGAATACATTAGCATGGGATAATAGAATAGGATTTAAGTCACTATATTTGTTGGTTTGAATGAACTTAAATAATGATTA…	Eukaryota; Amoebozoa; Lobosa; Discosea-Flabellinia; Vannellida; Vannellidae; Vannella; Vannella_sp.	0.0	0.0	0.0	0.0	188.0	761.0	128.0	0.0	0.0	0.0	0.0	0.0	0.0	0.0	0.0	0.0	0.0	0.0	0.0	0.0	0.0	0.0	0.0	0.0	0.0	70.0	191.0	0.0	0.0	0.0	0.0	0.0	0.0	0.0	0.0	0.0	0.0	0.0	0.0	0.0	0.0	0.0	0.0	0.0	0.0	0.0	0.0
b3b4e5609f765987aecf49fe1d9dbe57	AGCTCCAATAGTGTATACTAAAGTTGCTGCAGTTAAAAAGCTCGTAGTTGGATTTCGGTTAATAATCTGTTAGTCTACATTATTATATGTACGAACTGACCGGTTATTTCCTTCTTTTCAGATATCAAATTTTTTTTTGGTTCTGAATTTTTTACTTTGAGAAAATTAGAGTGTTCAAAGCAGGCGTAACCAAGCCTTTGAATATATTAGCATGGGATAATGAAATAAGACTTTTTGCCTTATTCTCGTTGGTTCTTAGGGCTAAAGTAATGATTAATAGGGATAGTTGGGGTCATTAGTATTTAATTGTCAGAGGTGAAATTCTAAGATTTATTAAAGACTAACTACTGCGAAAGCATTTGACAAGGATGTTTTCA	Eukaryota; Amoebozoa; Lobosa; Tubulinea; Leptomyxida; Flabellulidae; Paraflabellula	0.0	0.0	0.0	0.0	0.0	0.0	0.0	0.0	0.0	0.0	0.0	0.0	0.0	0.0	0.0	0.0	0.0	0.0	0.0	0.0	0.0	0.0	0.0	0.0	0.0	0.0	0.0	0.0	0.0	0.0	0.0	0.0	0.0	0.0	0.0	0.0	0.0	0.0	0.0	0.0	0.0	0.0	0.0	0.0	0.0	0.0	0.0
0211de2c9a277950fd63721912509d5d	AGCTCCAATAGCATATATTAAAGTTGTTGCAGTTAAAAAGCTCGTAGTTGGATTTTGAAATGTTATAAAACAGCCCGCTTTTGTAAGTGTGTTTTTGTTGTTTTATATCTTTCTCCTTACTAGACTTTCACTATTGTTCTTCATTGATCGATAGTTTCATCTCTTTTTTGGGGTGAGTGATGGTTAGACCTCTTGGGTTTAGGATTGTGGATGATTGCTTCGGTGATTGTTCTGCTTAGATTCAAGAACTAATCATTAGAAATCTAGTTCTTTTACTTTGAGTAAATTAGAGTGTTCAAGGCAAGCAAATTATTATTGTTGCAATGAATACTATTAGCATGGGATAATGGAACAGGACACGTATTCTAGTTTTCTGTTGGTTTCTAGAATTTTTTGGCT…	Eukaryota; Amoebozoa; Lobosa; Discosea-Flabellinia; Dactylopodida; Paramoebidae; Neoparamoeba; Neoparamoeba_branchiphila	0.0	0.0	0.0	0.0	0.0	0.0	0.0	0.0	0.0	0.0	0.0	0.0	0.0	0.0	0.0	0.0	0.0	0.0	0.0	0.0	0.0	0.0	0.0	0.0	0.0	0.0	0.0	0.0	0.0	0.0	0.0	0.0	0.0	0.0	0.0	0.0	0.0	0.0	0.0	0.0	0.0	0.0	0.0	0.0	0.0	0.0	0.0
1f27bc4d188172b79a6063ba66fdaee7	AGCTCCATCAGTGTATATTAACGTTGTTGCGGTTAAAAAGCTCGTAGTTGGATTTCGGAGAGCGAAGGTCAAGACCCATCGAATCGGTGTGGTCCGACAATCGCCTCCTAGCTTAGGGTAACAGCCCCTCTTCCTTTACGGGTTGGGGTGTGCCGTTCCCTATCATTTACTTTGATAAAATCAGAGTGTTCAAAGCAGGCGTCACTTGCCTTGAATGTTGCCGCAAGGGATAATAGAATATGACTTTGGTCTTATTTTGTTGGTTTCTAGGGCTGAAGTAATGACTAATAGGGACAGTTGGGGGCGCTCGTATTGAGTTGTCAGAGGTGAAATTCTAGGATTTACTCAAGACGGACTACTGCGAAAGCATTCGCCAAGGATGTTTTCA	Eukaryota; Amoebozoa; Lobosa; Tubulinea	111.0	0.0	0.0	0.0	0.0	0.0	0.0	0.0	0.0	0.0	0.0	0.0	0.0	0.0	0.0	0.0	0.0	0.0	0.0	0.0	0.0	0.0	0.0	0.0	0.0	0.0	0.0	0.0	0.0	0.0	0.0	0.0	0.0	0.0	0.0	0.0	0.0	0.0	0.0	0.0	0.0	0.0	0.0	0.0	0.0	0.0	0.0
4feaebd92d2656f09ad0b27197ce79d5	AGCTCCAATAGCATATATTAAAGTTGTTGCAGTTAAAAAGCTCGTAGTTGGATTTTGATGCTACTTATTATGACCCGCCTTGTATAAGGTGTGTTTGTTGTGATAAGTACATCTCCTTACTAGACTTTCATGATTGCACTTAATTGAGTGATCATTTCATTCTGATTCGTTGGGGTGAGTGATGAGTAGACCTACTGGGTTTGAGATTGTGGACGAATTTCTTCGGAGGTTGGTTCTGCTTAGGTCCAGTAACTATTCATTAGAAATCTAGTTCATTTACTTTGAGTAAATTAGAGTGTTCAAGGCAAGCAAATTTGTTTCTGCAATGAATACTATTAGCATGGGATAATGGAACAGGACACGTATTCTAGTTTTCCGTTGGTTTCTAGAATTTTTAGT…	Eukaryota; Amoebozoa; Lobosa; Discosea-Flabellinia; Dactylopodida; Paramoebidae; Neoparamoeba; Neoparamoeba_pemaquidensis	0.0	0.0	0.0	0.0	0.0	0.0	0.0	0.0	0.0	0.0	0.0	0.0	0.0	0.0	0.0	0.0	0.0	0.0	0.0	0.0	0.0	0.0	0.0	0.0	0.0	0.0	0.0	0.0	0.0	0.0	0.0	0.0	0.0	0.0	0.0	0.0	0.0	0.0	0.0	0.0	0.0	0.0	0.0	0.0	0.0	0.0	0.0
3382b6e1862f577790e0f23d654ad066	AGCTCCAATAGCATATATTAAAGTTGTTGCAGTTAAAAAGCTCGTAGTTGGATTTTGATGTTATTTATTATGACCCGCCTTGTATAAGGTGTGTTTGTTGTGATAAGTACATCTCCTTACTAGACTTTCATGATTGCACTTAATTGAGTGATCATTTCATTCTGATTCGTTGGGGTGAGTGATGAGTAGACCTACTGGGTTTGAGATTGTGGACGAACTTCTTCGGAGGTTGGTTCTGCTTAGATTCAGTAACTATTCATTAGAAATCTAGTTCATTTACTTTGAGTAAATTAGAGTGTTCAAGGCAAGCAAATTTGTTTCTGCAATGAATACTATTAGCATGGGATAATGGAACAGGACACGTATTCTAGTTTTCCGTTGGTTTCTAGAATTTTTAGT…	Eukaryota; Amoebozoa; Lobosa; Discosea-Flabellinia; Dactylopodida; Paramoebidae; Neoparamoeba; Neoparamoeba_pemaquidensis	0.0	0.0	0.0	0.0	0.0	0.0	0.0	0.0	37.0	0.0	0.0	0.0	0.0	0.0	0.0	0.0	0.0	0.0	0.0	0.0	19.0	0.0	0.0	0.0	0.0	0.0	0.0	0.0	0.0	0.0	0.0	0.0	67.0	0.0	0.0	0.0	0.0	0.0	0.0	0.0	0.0	0.0	0.0	0.0	0.0	0.0	0.0
7c081703dc21a127a67c1e7870fe090e	AGCTCTAATAGTGTATATTAATGTTGTTGCAGTTAAAAAGCTCGTAGTTGAATCTTGAACGTTAATTAAGTTTGGTTTACATTTTTATGTATGACTACTTAATTGCGTTCTTCCTACTAGATACTCGATTCTGTTCTTAATTGAATGGAATAGCATTCTTTCGGGGGTGTCGGTAGTGAGTAATGGCTCCTCCAGTGCATGGATTAGCGTAAAAACTATGAAGTGTATTGAGTGGATCAAGCTGTTGCTTATTATTGGAGTTCTAGTTCATTTACTTTGAGAAAATTAGAGTGTTCAAAGCAGCCTCTTGGGGCTCTGAATATATTAGCATGGGATAATAAAATAGGATTTAAATTATATATTTGTTGGTTTGAATTATTTAAATAATGATTAATAGGG…	Eukaryota; Amoebozoa; Lobosa; Discosea-Flabellinia; Vannellida; Vannellidae; Vannella; Vannella_sp.	0.0	0.0	0.0	0.0	0.0	0.0	0.0	0.0	0.0	0.0	0.0	0.0	0.0	0.0	0.0	0.0	0.0	0.0	0.0	0.0	0.0	0.0	0.0	0.0	0.0	91.0	0.0	0.0	0.0	0.0	0.0	0.0	0.0	0.0	0.0	0.0	0.0	0.0	0.0	0.0	0.0	0.0	0.0	0.0	0.0	0.0	0.0
7e9d4be51fa56acd26dbc2d5fcc9437e	AGCTCCAATAGCATATATTAAAGTTGTTGCAGTTAAAAAGCTCGTAGTTGGATTTTGATGTTACTTATTATGACCCGCCTTGTATAAGGTGTGTTTGTTGTGATAAGTACATCTCCTTACTAGACTTTCATGATTGCACTTAATTGAGTGATCATTTCATTTCGATTCGTTGGGGTGAGTGATGAGTAGACCTACTGGGTTTGAGATTGTGGACGAACTTCTTCGGAGGTTGGTTCTGCTTAGATTCAGTAACTATTCATTAGAAATCTAGTTCATTTACTTTGAGTAAATTAGAGTGTTCAAGGCAAGCAAATTTGTTTCTGCAATGAATACTATTAGCATGGGATAATGGAACAGGACACGTATTCTAGTTTTCCGTTGGTTTCTAGAATTTTTAGT…	Eukaryota; Amoebozoa; Lobosa; Discosea-Flabellinia; Dactylopodida; Paramoebidae; Neoparamoeba; Neoparamoeba_pemaquidensis	0.0	0.0	0.0	0.0	0.0	0.0	0.0	0.0	23.0	0.0	64.0	21.0	0.0	0.0	0.0	0.0	0.0	0.0	0.0	0.0	0.0	0.0	0.0	0.0	0.0	0.0	0.0	0.0	0.0	19.0	44.0	0.0	30.0	0.0	0.0	0.0	0.0	0.0	0.0	0.0	0.0	0.0	0.0	0.0	0.0	0.0	0.0
39eaf519b4ea79cc4dd00d489a595f92	AGCTCCATCAGTGTATATTAACGTTGTTGCGGTTAAAAAGCTCGTAGTTGGATTTCGGAGTGCGAAGGTCAAGACCCATCGAATCGGTGTGGTCCGACAATCGCCTCCTAGCTTAGGGTAACAGCCTCTCTTCCTTTACGGGTTGGGATGTGCCGTTCCCTATCATTTACTTTGATAAAATCAGAGTGTTCAAAGCAGGCGTCACTTGCCTTGAATGTTGCCGCAAGGGATAATAGAATATGACTTTGGTCTTATTTTGTTGGTTTCTAGGGCTGAAGTAATGACTAATAGGGACAGTTGGGGGCGCTCGTATTGAGTTGTCAGAGGTGAAATTCTAGGATTTACTCAAGACGGACTACTGCGAAAGCATTCGCCAAGGATGTTTTCA	Eukaryota; Amoebozoa; Lobosa; Tubulinea	1079.0	62.0	0.0	0.0	0.0	0.0	0.0	0.0	1229.0	1572.0	158.0	5447.0	0.0	0.0	0.0	0.0	132.0	39.0	0.0	60.0	33.0	0.0	203.0	283.0	0.0	0.0	0.0	0.0	0.0	24.0	0.0	3389.0	3568.0	2875.0	2251.0	0.0	2621.0	5014.0	828.0	0.0	0.0	0.0	0.0	81.0	0.0	4327.0	0.0
bad2fc203017dcbcab418888af5c55a5	AGCTCCAATAGCGTATATTAATGTTGTTGCAGTTAAAAAGCTCGTAGTTGAAACTTGAACATATGATGAGTTTGGTTACTATTTTTATAGTTAACTACTTGTCAGTGTTCTTCCAACTAGATACTCGATTCTGTTCTTAATTGAATGGAATAGCATATTTCGGTGTGTCGATAGTTTATGGTAGCTCTTCCATTGTGTTGAAGTGTGTAAAAGCATGGATGCATAATGAGGGGATCAAGTTATCGTTTACTATTGGAGTTCTAGTTCATTTACTTTGAGAAAATTAGAGTGTTTAAAGCAGCCTCTTGGGGCTCTGAATACATTAGCATGGGATAATAGAATAGGATTTAGGTCAATATATTTGTTGGTTTGAATGAACTAAATAATGATTAATAGGAA…	Eukaryota; Amoebozoa; Lobosa; Discosea-Flabellinia; Vannellida; Vannellidae; Vannella; Vannella_sp.	0.0	0.0	0.0	0.0	0.0	0.0	0.0	0.0	0.0	0.0	0.0	0.0	0.0	0.0	0.0	0.0	0.0	0.0	0.0	0.0	0.0	0.0	0.0	0.0	0.0	0.0	0.0	0.0	0.0	0.0	0.0	0.0	0.0	0.0	0.0	0.0	0.0	0.0	0.0	0.0	0.0	0.0	0.0	0.0	24.0	0.0	0.0
2b84faacd7a076d78028b08eca945710	AGCTCCAATAGCATATATTAAAGTTGTTGCAGTTAAAAAGCTCGTAGTTGGATTTTGATGTTACTTATTATGACCCGCCTTGTATAAGGTGTGTTTGTTGTGATAAGTACATCTCCTTACTAGACTTTCATGGTTGCACTTAATTGAGTGATCATTTCATTCTGATTCGTTGGGGTGAGTGATGAGTAGACCTACTGGGTTTGAGATTGTGGACGAATTTCTTCGGAGGTTGGTTCTGCTTAGGTTCAGTAACTATTCATTAGAAATCTAGTTCATTTACTTTGAGTAAATTAGAGTGTTCAAGGCAAGCAAATTTGTTTCTGCAATGAATACTATTAGCATGGGATAATGGAACAGGACACGTATTCTAGTTTTCCGTTGGTTTCTAGAATTTTTAGT…	Eukaryota; Amoebozoa; Lobosa; Discosea-Flabellinia; Dactylopodida; Paramoebidae; Neoparamoeba; Neoparamoeba_pemaquidensis	0.0	54.0	0.0	0.0	0.0	0.0	0.0	0.0	0.0	0.0	0.0	0.0	0.0	0.0	0.0	0.0	0.0	0.0	0.0	0.0	0.0	0.0	0.0	0.0	0.0	0.0	0.0	0.0	0.0	0.0	0.0	0.0	0.0	0.0	0.0	0.0	0.0	0.0	0.0	0.0	0.0	0.0	0.0	0.0	0.0	0.0	0.0
1c73c0cfce3433ffc1a22c29e67d3cd5	AGCTCCATCAGTGTATATTAACGTTGTTGCGGTTAAAAAGCTCGTAGTTGGATTTCGAAGTTGTAAAGATCAAGATCCGTCAAATTGATGTGGTCCGATGTTTGCCTTCTAATTTAGAGTAATAATCTTGTTTCCTTTGCGGGTTACAAGAACTTATTCTCTATCATTTACTTTGATAAAATCAGAGTGTTCAAAGCAGGCGTCAACTTGCCTTGAATGTTGCCGCAAGGGATAATAAAATATGACTTCGGTCTTATTTTGTTGGTTTCTAGGGCTGAAGTAATGATAAATAGGGACAGTCGGGGGCGCTCGTATTGAATTGTCAGAGGTGAAATTCTAGGATTTATTCAAGACGAACTAATGCGAAAGCATTCGCCAAGGATGTTTTCA	Eukaryota; Amoebozoa; Lobosa; Tubulinea; Echinamoebida; Vermamoebidae; Hartmannella; Hartmannella_abertawensis	0.0	0.0	0.0	0.0	0.0	0.0	0.0	0.0	0.0	0.0	0.0	0.0	0.0	0.0	0.0	0.0	0.0	0.0	0.0	0.0	0.0	0.0	0.0	0.0	0.0	0.0	0.0	0.0	0.0	0.0	0.0	0.0	0.0	0.0	0.0	0.0	0.0	0.0	0.0	0.0	0.0	0.0	0.0	0.0	0.0	36.0	0.0
a3a99918e9e135746e8b1e5a9807ce89	AGCTCCAATAGCATATATTAAAGTTGTTGCAGTTAAAAAGCTCGTAGTTGGATTTTGATGTTACTTATTGTGACCCGCCTTGTATAAGGTGTGTTTGTTGTGATAAGTACATCTCCTTACTAGACTTTCATAGTTGCACTTAATTGAGTGACTATTTCATCTTGATTCGTTGGGGTGAGTGATGAGTAGACCTACTGGGTTTGAGATTGTGGACGAACTTCTTCGGAGGTTGGTTCTGCTTAGGTTCAGTAACTATTCATTAGAAATCTAGTTCATTTACTTTGAGTAAATTAGAGTGTTCAAGGCAAGCAAATTTGTTTCTGCAATGAATACTATTAGCATGGGATAATGGAACAGGACACGTATTCTAGTTTTCCGTTGGTTTCTAGAATTTTTAGT…	Eukaryota; Amoebozoa; Lobosa; Discosea-Flabellinia; Dactylopodida; Paramoebidae; Neoparamoeba; Neoparamoeba_pemaquidensis	0.0	0.0	0.0	0.0	0.0	0.0	0.0	0.0	0.0	0.0	0.0	0.0	0.0	0.0	0.0	0.0	0.0	0.0	0.0	0.0	0.0	0.0	0.0	0.0	0.0	0.0	0.0	0.0	0.0	0.0	0.0	0.0	0.0	0.0	0.0	0.0	0.0	0.0	0.0	0.0	0.0	0.0	0.0	0.0	0.0	0.0	0.0
a79005a2cf6d1bb983b974b44f4a8564	AGCTCCATCAGTGTATATTAACGTTGTTGCGGTTAAAAAGCTCGTAGTTGGATTTCGGAGTATGGGACTCAAGGCCAGTCAAATTGGCTGTGCCCGAGGAACATCTCCTAGCTTAGGGTAACAGCCTCGCTTCCTTTGCGGGTTGCGGTGTGCAGTTCCCTATCATTTACTTTGATAAAATCAGAGTGTTCAAAGCAGGCGTCTTGCCTTGAATGTTGCCGCAAGGGATAATAGAATATGACTTCGGTCCTATTTTGTTGGTTTCTAGGGCTGAAGTAATGACTAATAGGGACAGTTGGGGGCGCTCGTATTGAGTTGTCAGAGGTGAAATTCTAGGATTTACTCAAGACGAACTACTGCGAAAGCATTCGCCAAGGATGTTTTCA	Eukaryota; Amoebozoa; Lobosa; Tubulinea; Nolandida; Nolandellidae; Nolandella; Nolandella_hibernica	0.0	0.0	0.0	0.0	0.0	0.0	0.0	0.0	0.0	0.0	0.0	0.0	0.0	0.0	0.0	0.0	0.0	111.0	774.0	0.0	346.0	0.0	0.0	0.0	436.0	0.0	0.0	0.0	0.0	0.0	0.0	0.0	0.0	0.0	0.0	0.0	0.0	0.0	0.0	0.0	0.0	0.0	0.0	0.0	0.0	0.0	0.0
6c5f0156fcda168cadf7824d85dd0850	AGCTCCAATAACGTATGTTAAAGTTGTTGCAGTTACAAAGCTCGTAGTCTGACTCTTGGCCTGACGTTGAGCGCCGGCGGCCCACAAGGTCGCTCGTGTGCGATTCGTTGGCCATGTACTTCGGAGGAGCGCGTCTGCTTTTCATTAAGTGGGCGTGGGATTCCGATAGTTTACTTTGAGAAAAATAGAGTGTTCAAAGCAGGCGATTGCCTTGAATACATTAGCATGGGATAATGAAATAAGACTTTTTGCCTTATTCTCGTTGGTTCTTAGGGCTAAAGTAATGATTAATAGGGATAGTTGGGGTCATTAGTATTTAATTGTCAGAGGTGAAATTCTAAGATTTATTAAAGACTAACTACTGCGAAAGCATTTGACAAGGATGTTTTCA	Eukaryota; Amoebozoa; Lobosa; Tubulinea; Leptomyxida; Flabellulidae; Paraflabellula; Paraflabellula_reniformis	0.0	0.0	0.0	0.0	0.0	0.0	0.0	0.0	0.0	0.0	0.0	0.0	0.0	0.0	0.0	0.0	0.0	0.0	0.0	0.0	0.0	0.0	0.0	0.0	0.0	0.0	0.0	0.0	0.0	0.0	0.0	0.0	0.0	0.0	0.0	0.0	0.0	0.0	0.0	0.0	0.0	0.0	0.0	0.0	0.0	0.0	0.0
2a205cd74d016df31d96bd263ed6838f	AGCTCCAATAGTGTATACTAAAGTTGCTGCAGTTAAAAAGCTCGTAGTTGGATTTCGGTTAATAGAGAAATAGTCTACTTCTATAAGTACGCACTGTTTGTTTATTTCCTTCTTTTGGCATATACAATTTATTGTGTTGCCAATCTTTTACTTTGAAAAAATTAGAGTGTTCAAAGCAGGCGTAACAAAGCCTTTGAATATATTAGCATGGGATAATGAAATAGGACTTTTTGCCTTATTCTCGTTGGTTCTTAGGGCTAAAGTAATGATTAATAGGGATAGTTGGGGTCATTAGTATTTAATAGTCAGAGGTGAAATTCTAAGATTTATTAAAGACTAACTACTGCGAAAGCATTTGACAAGGATGTTTTCA	Eukaryota; Amoebozoa; Lobosa; Tubulinea; Leptomyxida; Flabellulidae; Paraflabellula; Paraflabellula_sp.	0.0	16829.0	0.0	0.0	0.0	0.0	0.0	0.0	0.0	0.0	0.0	0.0	0.0	0.0	0.0	0.0	0.0	0.0	0.0	0.0	0.0	0.0	0.0	0.0	0.0	0.0	0.0	0.0	0.0	0.0	0.0	0.0	0.0	0.0	0.0	0.0	0.0	0.0	0.0	0.0	0.0	0.0	0.0	0.0	0.0	0.0	0.0
59ee74c08127361c4e8f7020766e443f	AGCTCCAATAGCATATATTAAAGTTGTTGCAGTTAAAAAGCTCGTAGTTGGATTTTGATGTTACTTTTCATAACCTGCCTTGTATAAGGTATGTTTGTTGTGATTCGTACATCTCCTTACTAGACTTTCATGATTACACTTAATTGAGTGATCATTTCATTCTGATTTATTGGGGTGAGTGATGAGTAGACCTACTGGGTTCGAGATTGTGGATGAACTTCTTCGGAGGTTGGTTCTGCTTGGATTCAGTAACTATTCATTAGAAATCTAGTTCATTTACTTTGAGTAAATTAGAGTGTTCAAGGCAAGCAAATTTGTTTCTGCAATGAATACTATTAGCATGGGATAATGGAACAGGACACGTATTCTAGTTTTCCGTTGGTTTCTAGAATTTTTAGT…	Eukaryota; Amoebozoa; Lobosa; Discosea-Flabellinia; Dactylopodida; Paramoebidae; Neoparamoeba; Neoparamoeba_pemaquidensis	0.0	0.0	0.0	0.0	0.0	0.0	0.0	0.0	0.0	0.0	0.0	0.0	0.0	0.0	0.0	0.0	0.0	0.0	0.0	0.0	0.0	0.0	0.0	0.0	0.0	0.0	0.0	0.0	0.0	0.0	39.0	0.0	0.0	0.0	0.0	0.0	0.0	0.0	0.0	27.0	0.0	0.0	0.0	0.0	0.0	57.0	0.0
dbf5cb6ae842e34fe5350cbee12a5be3	AGCTCCAATAGCGTATATTAAAGTTGTTGCAGTTAAAAAGCTCGTAGTTGAATTTCTGTACAGTCCCAGTTCTGGCTTCGGTCAAGCTGTGGATTGTGCATCCGCTTGCAAATCTAGCTCGGCCTTCACTGGTCGACTAGGGGAGTAAGCCCTTTACTTTGAGTAAATTAGAGTGTTCAAGGCAAGCAAATTTGTTTCTGCAATGAATACTATTAGCATGGGATAATGGAACAGGACACGTATTCTAGTTTTCCGTTGGTTTCTAGAATTTTTAGTCACTCTTCGGAGTGGCGAAGTGTAATGATTAAAAGGGACAGTTGGGGGCATTCGTATTTCATTGTCAGAGGTGAAATTCTTGGATTTATGAAAGACGAACTTCTGCGAAAGCATTTGTCAAAG…	Eukaryota; Amoebozoa; Lobosa; Discosea-Flabellinia; Dactylopodida; Paramoebidae; Neoparamoeba; Neoparamoeba_sp.	0.0	0.0	0.0	0.0	0.0	0.0	0.0	0.0	0.0	0.0	0.0	75.0	0.0	0.0	0.0	0.0	0.0	0.0	0.0	0.0	0.0	0.0	0.0	0.0	0.0	0.0	0.0	0.0	0.0	0.0	0.0	0.0	0.0	0.0	0.0	0.0	0.0	0.0	0.0	0.0	0.0	0.0	0.0	0.0	0.0	0.0	0.0
58657ac29fb2a2e0fac1a9848a5488a1	AGCTCCAATAGCGTATATTAATGTTGTTGCAGTTAAAAAGCTCGTAGTTGGATCTCGGAGCGTTTTGGAGGCGTCGGTCCGCCGTGAAGGTGTGCACTGGCCCTCTCGCTCTTTCCTTGGGGACATTCGTCACGATTATTAATTTAGTTGTGATTTTCCACTTTCGGGTGGTTTTGCGCCGGTCTCTCGAGGCCGGCGTAGAGTGCCTCATCGTTTACCTTGAATAAATTAGAGTGTTCCAAGCAGGCATGTTCGCCTTGAATACATTAGCATGGGATAATGGAGTAGGACTTTGGTTCTATTTCGTTGGTTTTCAGAGCCAGAGTAATGATTAATAGGGACAGTTGGGGGCATTCGTATTTAATTGTCAGAGGTGAAATTCTTGGATTTATGAAAGAC…	Eukaryota; Amoebozoa; Lobosa; Lobosa_X; Stygamoebida; Vermistella-lineage; Vermistella; Vermistella_sp.	0.0	0.0	0.0	0.0	0.0	0.0	0.0	0.0	0.0	0.0	0.0	0.0	0.0	0.0	0.0	0.0	0.0	0.0	0.0	71.0	0.0	0.0	0.0	0.0	0.0	0.0	0.0	0.0	0.0	0.0	0.0	0.0	0.0	0.0	0.0	0.0	0.0	0.0	0.0	0.0	0.0	0.0	0.0	0.0	0.0	0.0	0.0
a4b81130e30232d7297a3cb39bc32d9e	AGCTCCAATAGCATATATTAAAGTTGTTGCAGTTAAAAAGCTCGTAGTTGGATTTTGATGTTATTTATTATGACCCGCCTTGTATAAGGTGTGTTTGTTGTGATAAGTACATCTCCTTACTAGACTTTCATGATTGCACTTTATTGAGTGATCATTTCATTCTGATTCGTTGGGGTGAGTGATGGGTAGACCTACTGGGTTTGAGATTGTGGATGAACTTCTTCGGAGGTTGGTTCTGCTTAGGTTCAGTAACTATTCATTAGAAATCTAGTTCATTTACTTTGAGTAAATTAGAGTGTTCAAGGCAAGCAAATTTGTTTCTGCAATGAATACTATTAGCATGGGATAATGGAACAGGACACGTATTCTAGTTTTCCGTTGGTTTCTAGAATTTTTAGT…	Eukaryota; Amoebozoa; Lobosa; Discosea-Flabellinia; Dactylopodida; Paramoebidae; Neoparamoeba; Neoparamoeba_pemaquidensis	0.0	0.0	0.0	0.0	0.0	0.0	0.0	0.0	0.0	0.0	0.0	0.0	0.0	0.0	0.0	0.0	0.0	0.0	0.0	0.0	0.0	0.0	0.0	0.0	0.0	0.0	0.0	0.0	0.0	0.0	0.0	0.0	0.0	0.0	0.0	0.0	0.0	0.0	0.0	0.0	0.0	0.0	0.0	0.0	0.0	0.0	0.0
10bbba7c44c87259639e3d57bd1d35fd	AGCTCCAATAGCATATATTAAAGTTGTTGCAGTTAAAAAGCTCGTAGTTGGATTTTGATGTTATTTATTATGACCCGCCTTGTATAAGGTGTGTTTGTTGTGATAAGTACATCTCCTTACTAGACTTTCATGATTGCACTTTATTGAGTGATCATTTCATCTTGATTCGTTAGGGTGAGTGATGAGTAGACCTACTGGGTTTGAGATTGTGGATGAACTTCTTCGGAAGTTGGTTCTGCTTAGATTCAGTAACTATTCATTAGAAATCTAGTTCATTTACTTTGAGTAAATTAGAGTGTTCAAGGCAAGCAAATTTGTTTCTGCAATGAATACTATTAGCATGGGATAATGGAACAGGACACGTATTCTAGTTTTCCGTTGGTTTCTAGAATTTTTAGT…	Eukaryota; Amoebozoa; Lobosa; Discosea-Flabellinia; Dactylopodida; Paramoebidae; Neoparamoeba; Neoparamoeba_pemaquidensis	0.0	0.0	0.0	0.0	0.0	0.0	0.0	0.0	0.0	0.0	0.0	0.0	0.0	0.0	0.0	0.0	0.0	0.0	0.0	0.0	0.0	0.0	0.0	0.0	0.0	0.0	0.0	0.0	0.0	0.0	0.0	0.0	0.0	0.0	0.0	0.0	0.0	0.0	0.0	0.0	0.0	0.0	0.0	0.0	0.0	0.0	0.0
886a3ade914c1b088931354ccb9925ee	AGCTCCAATAGCATATATTAAAGTTGTTGCAGTTAAAAAGCTCGTAGTTGGATTTTGATGTTACTTATTATGACCCGCCTTGTATAAGGTGTGTTTGTTGTGATAAGTACATCTCCTTACTAGACTTTCATGATTGCACTTAATTGAGTGATCATTTCATTCTGATTCGTTGGGGTGAGTGATGAGTAGACCTACTGGATTTGAGATTGTGGATGAACTTCTTCGGAGGTTGGTTCTGCTTAGATTCAGTAACTATTCATTAGAAATCTAGTTCATTTACTTTGAGTAAATTAGAGTGTTCAAGGCAAGCAAATTTGTTTCTGCAATGAATACTATTAGCATGGGATAATGGAACAGGACACGTATTCTAGTTTTCCGTTGGTTTCTAGAATTTTTAGT…	Eukaryota; Amoebozoa; Lobosa; Discosea-Flabellinia; Dactylopodida; Paramoebidae; Neoparamoeba; Neoparamoeba_pemaquidensis	0.0	0.0	0.0	0.0	0.0	0.0	0.0	0.0	30.0	0.0	27.0	0.0	0.0	0.0	0.0	0.0	0.0	0.0	0.0	0.0	0.0	0.0	0.0	0.0	0.0	0.0	0.0	0.0	0.0	7.0	0.0	0.0	46.0	0.0	0.0	0.0	0.0	0.0	0.0	0.0	0.0	0.0	0.0	0.0	0.0	0.0	0.0
493c2b005aa4ab98a04046e390affb25	AGCTCCAATAGCATATATTAAAGTTGTTGCAGTTAAAAAGCTCGTAGTTGGATTTTGATGTTATTTATTATGACCCGCCTTGTATAAGGTGTGTTTGTTGTGATAAGTACATCTCCTTACTAGACTTTCATGATTGCACTTTATTGAGTGATCATTTCATTCTGATTCGTTAGGGTGAGTGATGAGTAGACCTACTGGGTTTGAGATTGTGGATGAACTTCTTCGGAAGTTGGTTCTGCTTAGATTCAGTAACTATTCATTAGAAATCTAGTTCATTTACTTTGAGTAAATTAGAGTGTTCAAGGCAAGCAAATTTGTTTCTGCAATGAATACTATTAGCATGGGATAATGGAACAGGACACGTATTCTAGTTTTCCGTTGGTTTCTAGAATTTTTAGT…	Eukaryota; Amoebozoa; Lobosa; Discosea-Flabellinia; Dactylopodida; Paramoebidae; Neoparamoeba; Neoparamoeba_pemaquidensis	0.0	0.0	0.0	0.0	0.0	0.0	0.0	0.0	0.0	0.0	0.0	0.0	0.0	0.0	0.0	0.0	0.0	0.0	0.0	0.0	0.0	0.0	0.0	0.0	0.0	0.0	0.0	0.0	0.0	0.0	0.0	0.0	0.0	0.0	0.0	0.0	0.0	0.0	0.0	0.0	0.0	0.0	0.0	0.0	0.0	0.0	0.0
4a209ea29d0c5b8416000692426e9a00	AGCTCCAATAGCATATATTAAAGTTGTTGCAGTTAAAAAGCTCGTAGTTGGATTTTGATGTTATTTATTATGACCCGCCTTGTATAAGGTGTGTTTGTTGTGATAAATACATCTCCTTACTAGACTTTCATGATTGCACTTTGTTGAGTGATCATTTCATCTTGATTCGTTAGGGTGAGTGATGAGTAGACCTACTGGGTTTGAGATTGTGGATGAACTTCTTCGGAGGTTGGTTCTGCTTAGATTCAGTAACTATTCATTAGAAATCTAGTTCATTTACTTTGAGTAAATTAGAGTGTTCAAGGCAAGCAAATTTGTTTCTGCAATGAATACTATTAGCATGGGATAATGGAACAGGACACGTATTCTAGTTTTCCGTTGGTTTCTAGAATTTTTAGT…	Eukaryota; Amoebozoa; Lobosa; Discosea-Flabellinia; Dactylopodida; Paramoebidae; Neoparamoeba; Neoparamoeba_pemaquidensis	0.0	0.0	0.0	0.0	0.0	0.0	0.0	0.0	0.0	0.0	0.0	0.0	0.0	0.0	0.0	0.0	0.0	0.0	0.0	0.0	0.0	0.0	0.0	0.0	0.0	0.0	0.0	0.0	0.0	0.0	0.0	0.0	0.0	0.0	0.0	0.0	0.0	0.0	0.0	0.0	0.0	0.0	0.0	0.0	0.0	0.0	0.0
762c7d777b5358cdf28c4bc962995413	AGCTCTAATAGCGTATATTAATGTTGTTGCAGTTAAAAAGCTCGTAGTTGAATTTTGAATATTTTTAACAAGTTTGGTTTACTTTTTTAAAGTATGACTACTTGTTAGTGTTCTTCCTTCTAGATACTCGATACTGTTCTTAATTGAATGGTATAGCATTTCGTAAGAGATGTCAATAGATGATAATAGCTCCTCCAATATGTGGAGATGCGTAAAAACATCAAAATATATTGAGTGGATCAAGTTATTGTTACTTATTGGAGTTCTAGTTCATTTACTTTGAGAAAATTAGAGTGTTTCAAGCAGCCTCTTTGGGCTCTGAATATATTAGCATGGGATAATAGAATAGGATTTAAATTTTATATTTGTTGGTTTGAATAATTTAAATAATGATTAATA…	Eukaryota; Amoebozoa; Lobosa; Discosea-Flabellinia; Vannellida; Vannellidae; Vannella; Vannella_sp.	0.0	0.0	0.0	0.0	134.0	0.0	0.0	0.0	0.0	0.0	0.0	0.0	0.0	0.0	0.0	0.0	0.0	0.0	0.0	0.0	0.0	0.0	0.0	0.0	0.0	0.0	0.0	0.0	0.0	0.0	0.0	0.0	0.0	0.0	0.0	0.0	0.0	0.0	0.0	0.0	0.0	0.0	0.0	0.0	0.0	0.0	0.0
313faefb8b1d99f3edd2f777ae34b21b	AGCTCTAATAGCGTATATTAATGTTGTTGCAGTTAAAAAGCTCGTAGTTGAATTTTGAACATTTTTTACAAGTTTGGTTTACTTTTTTAAAGTATGACTACTTGTTAGTGTTCTTCCTACTAGATACTCGATACTGTTCTTAATTGAATGGTATAGCATTTCGCAAGAGATGTCAATAGATGATAATAGCTCCTCCAATATGTGGAGATGCGTAAAAACATCAAAATATATTGAGTGGATCAAGTTATTGTTATTTATTGGAGTTCTAGTTCATTTACTTTGAGAAAATTAGAGTGTTTCAAGCAGCCTCTTTGGGCTCTGAATATATTAGCATGGGATAATAGAATAGGATTTAAATTTTATATTTGTTGGTTTGAATAATTTAAATAATGATTAATA…	Eukaryota; Amoebozoa; Lobosa; Discosea-Flabellinia; Vannellida; Vannellidae; Vannella; Vannella_sp.	0.0	0.0	0.0	0.0	196.0	0.0	238.0	0.0	0.0	0.0	0.0	0.0	0.0	0.0	0.0	0.0	0.0	0.0	0.0	0.0	0.0	0.0	0.0	0.0	0.0	0.0	0.0	0.0	0.0	0.0	0.0	0.0	0.0	0.0	0.0	0.0	0.0	0.0	0.0	0.0	0.0	0.0	0.0	0.0	0.0	0.0	0.0
4a2e1265314fdcc5d95c3ba403667ded	AGCTCCATCAGTGTATATTAACGTTGTTGCGGTTAAAAAGCTCGTAGTTGGATTTCGAAGTTGTAAAGATCAAGATCCGTCAAATTGATGTGGTCCGATGTTTGCCTTCTAATTTAGAGTAATAGCTTTGTTTCCTTTGCGGGTTACAGAGATTCTATTCTCTATCATTTACTTTGATAAAATCAGAGTGTTCAAAGCAGGCGTCAACTTGCCTTGAATGTTGCCGCAAGGGATAATAAAATATGACTTCGGTCTTATTTTGTTGGTTTCTAGGGCTGAAGTAATGATAAATAGGGACAGTCGGGGGCGCTCGTATTGAATTGTCAGAGGTGAAATTCTAGGATTTACTCAAGACGAACTAGTGCGAAAGCATTCGCCAAGGATGTTTTCA	Eukaryota; Amoebozoa; Lobosa; Tubulinea; Echinamoebida; Vermamoebidae; Hartmannella; Hartmannella_abertawensis	0.0	0.0	0.0	0.0	0.0	0.0	0.0	0.0	0.0	0.0	0.0	0.0	0.0	0.0	0.0	0.0	0.0	0.0	0.0	0.0	0.0	0.0	43.0	0.0	0.0	0.0	0.0	0.0	0.0	0.0	0.0	0.0	0.0	0.0	0.0	0.0	0.0	0.0	0.0	0.0	0.0	0.0	0.0	0.0	0.0	0.0	0.0
6820390767b63e4d1d2281c77de9fc1b	AGCTCCAATAGCATATATTAAAGTTGTTGCAGTTAAAAAGCTCGTAGTTGGATTTTGATGCTACTTATTATGACCCGCCTTGTATAAGGTGTGTTTGTTGTGATAAGTACATCTCCTTACTAGACTTTCATAGTTGCACTTAATTGAGTGACTATTTCATTCTGATTCGTTGGGGTGAGTGATGAGTAGACCTACTGGGTTTGAGATTGTGGACGAATTTCTTCGGAGGTTGGTTCTGCTTAGGTTCAGTAACTATTCATTAGAAATCTAGTTCATTTACTTTGAGTAAATTAGAGTGTTCAAGGCAAGCAAATTTGTTTCTGCAATGAATACTATTAGCATGGGATAATGGAACAGGACACGTATTCTAGTTTTCCGTTGGTTTCTAGAATTTTTAGT…	Eukaryota; Amoebozoa; Lobosa; Discosea-Flabellinia; Dactylopodida; Paramoebidae; Neoparamoeba; Neoparamoeba_pemaquidensis	0.0	0.0	0.0	0.0	0.0	0.0	0.0	0.0	0.0	0.0	0.0	0.0	0.0	0.0	0.0	0.0	0.0	0.0	0.0	0.0	0.0	0.0	0.0	0.0	0.0	0.0	0.0	0.0	0.0	0.0	0.0	0.0	0.0	0.0	0.0	0.0	0.0	0.0	0.0	15.0	0.0	0.0	0.0	0.0	0.0	0.0	0.0
930c71bc2120ff528ada3feb2dd882ed	AGCTCTAATAGCGTATATTAATGTTGTTGCAGTTAAAAAGCTCGTAGTTGAATTTTGAATATTTTTAACAAGTTTGGTTTACTTTTTTAAAGTATGACTACTTGTTAGTGTTCTTCCTACTAGATACTCGATACTGTTCTTAATTGAATGGTATAGCATTTCGCAAGAGATGTCGATAGATGATAATAGCTCCTCCAATATGTGGAGATGCGTAAAAACATCAAAGTATATTGAGTGGATCAAGTTATTGTTTTTTATTGGAGTTCTAGTTCATTTACTTTGAGAAAATTAGAGTGTTTCAAGCAGCCTCTTTGGGCTCTGAATATATTAGCATGGGATAATAGAATAGGATTTAAATTTTATATTTGTTGGTTTGAATAATTTAAATAATGATTAATA…	Eukaryota; Amoebozoa; Lobosa; Discosea-Flabellinia; Vannellida; Vannellidae; Vannella; Vannella_sp.	0.0	0.0	0.0	0.0	267.0	0.0	119.0	0.0	0.0	0.0	0.0	0.0	0.0	0.0	0.0	0.0	0.0	0.0	0.0	0.0	0.0	0.0	0.0	0.0	0.0	0.0	0.0	0.0	0.0	0.0	0.0	0.0	0.0	0.0	0.0	0.0	0.0	0.0	0.0	0.0	0.0	0.0	0.0	0.0	0.0	0.0	0.0
cc98c46d470bd9ecda7563156d5a3b8e	AGCTCCAATAGCATATATTAAAGTTGTTGCAGTTAAAAAGCTCGTAGTTGGATTTTGATGTTACTTATTATGACCCGCCTTGTATAAGGTGTGTTTGTTGTGATAAGTACATCTCCTTACTAGACTTTCATGATTGCACTTAATTGAGTGATCATTTCATTCTGATTCGTTGGGGTGAGTGATGAGTAGACCTACTGGGTTTGAGATTGTGGACGAACTTCTTCGGAGGTTGGTTCTGCTTAGATTCAGTAACTATTCATTAGAAATCTAGTTCATTTACTTTGAGTAAATTAGAGTGTTCAAGGCAAGCAAATTTGTTTCTGCAATGAATACTATTAGCATGGGATAATGGAACAGGACACGTATTCTAGTTTTCCGTTGGTTTCTAGAATTTTTAGT…	Eukaryota; Amoebozoa; Lobosa; Discosea-Flabellinia; Dactylopodida; Paramoebidae; Neoparamoeba; Neoparamoeba_pemaquidensis	0.0	0.0	0.0	0.0	0.0	0.0	0.0	0.0	159.0	0.0	206.0	0.0	0.0	0.0	0.0	0.0	0.0	0.0	0.0	0.0	0.0	0.0	0.0	0.0	0.0	0.0	0.0	0.0	0.0	74.0	82.0	0.0	87.0	0.0	0.0	0.0	0.0	0.0	0.0	0.0	0.0	0.0	0.0	0.0	0.0	41.0	0.0
e33b5982756ae2cd1d00d883b3bca939	AGCTCCAATAGCGTATATTAATGTTGTTGCAGTTAAAAAGCTCGTAGTTGAAACTTGAACATATGATAAGTTTGGTTACTATTTTTATAGTTAACTACTTATCAGTGTTCTTCCAACTAGATACTCGATTCTGTTCTTAATTGAATGGAATAGCATATTTCGGTGTGTCGATAGTTTATAATAGCTCTTCCATTATGTTGAAGTGTGTAAAAGCATGGATATATGATGAGGGGATCAAGTTATTGTTTATTATTGGAGTTCTAGTTCATTTACTTTGAGAAAATTAGAGTGTTTAAAGCAGCCTCTTGGGGCTCTGAATACATTAGCATGGGATAATAGAATAGGATTTAGGTCAATATATTTGTTGGTTTGAATGAACTAAATAATGATTAATAGGAA…	Eukaryota; Amoebozoa; Lobosa; Discosea-Flabellinia; Vannellida; Vannellidae; Vannella; Vannella_sp.	0.0	0.0	0.0	0.0	0.0	0.0	0.0	0.0	0.0	0.0	0.0	0.0	0.0	0.0	0.0	0.0	0.0	0.0	0.0	0.0	0.0	0.0	0.0	0.0	0.0	0.0	0.0	0.0	0.0	0.0	0.0	0.0	0.0	0.0	0.0	0.0	0.0	0.0	0.0	0.0	0.0	0.0	76.0	0.0	0.0	0.0	0.0
65a50197ff043862fa2fa5a669fbca02	AGCTCCAATAGCATATATTAAAGTTGTTGCAGTTAAAAAGCTCGTAGTTGGATTTTGATGTTACTTTTCATAATCTGCCTTGTATAAGGTATGTTTGTTGTGATTAGTTCATCTCCTTACTAGACTTTCATGATTGCACTTAATTGAGTGATCATTTCATCTTGATTCGTTGGGGTGAGTGATGAGTAGACCTACTGGATTCGAGATTGTGGATGAACTTCTTCGGAGGTTGGTTCTGCTTGGATTCAGTAACTATTCATTAGAAATCTAGTTCATTTACTTTGAGTAAATTAGAGTGTTCAAGGCAAGCAAATTTGTTTCTGCAATGAATACTATTAGCATGGGATAATGGAACAGGACACGTATTCTAGTTTTCCGTTGGTTTCTAGAATTTTTAGT…	Eukaryota; Amoebozoa; Lobosa; Discosea-Flabellinia; Dactylopodida; Paramoebidae; Neoparamoeba; Neoparamoeba_pemaquidensis	0.0	12.0	0.0	0.0	0.0	0.0	0.0	0.0	0.0	0.0	0.0	0.0	0.0	0.0	0.0	0.0	0.0	0.0	0.0	0.0	0.0	0.0	0.0	0.0	0.0	0.0	0.0	0.0	0.0	0.0	0.0	0.0	0.0	0.0	0.0	0.0	0.0	0.0	0.0	0.0	0.0	0.0	0.0	0.0	0.0	26.0	0.0
cb239f358dfd7246b6f72c9367bbe9ff	AGCTCCATCAGTGTATATTAACGTTGTTGCGGTTAAAAAGCTCGTAGTTGGATTTCGGAGTATGGGACTCAAGGCCAGTCAAATTGGCTTGGCCCGAGGAACATCTCCTAGCTTAGGGTAACAGCCTCGCTTCCTTTGCGGGTTGCGATGTGCAGTTCCCTATCATTTACTTTGATAAAATCAGAGTGTTCAAAGCAGGCGTGTTGCCTTGAATGTTGCCGCAAGGGATAATAGAATATGACTTCGGTCCTATTTTGTTGGTTTCTAGGGCTGAAGTAATGACTAATAGGGACAGTTGGGGGCGCTCGTATTGAGTTGTCAGAGGTGAAATTCTAGGATTTACTCAAGACGAACTACTGCGAAAGCATTCGCCAAGGATGTTTTCA	Eukaryota; Amoebozoa; Lobosa; Tubulinea; Nolandida; Nolandellidae; Nolandella	0.0	0.0	0.0	0.0	0.0	0.0	0.0	0.0	0.0	0.0	0.0	0.0	0.0	0.0	0.0	0.0	0.0	80.0	0.0	0.0	187.0	0.0	0.0	0.0	55.0	0.0	0.0	0.0	0.0	0.0	0.0	0.0	0.0	0.0	0.0	0.0	0.0	0.0	0.0	0.0	0.0	0.0	0.0	0.0	0.0	0.0	0.0
dc66ba74ce9c70d5f3f4d26a616ad1c9	AGCTCCAATAGCGTATATTAATGTTGTTGCAGTTAAAAAGCTCGTAGTTGGATCTCGGAGCGTTTTGGAGGCGTCGGTCCGCCGTGAAGGTGTGCACTGGCCCTCTCGCTCTTTCCTTGGGGACATTCGTCACGGTTATTAGTTTAGCTGTGATATTCCACTTTCGGGTGGTTTTGCGCCGGTCTCTCGAGGCTCGTGTAGAGTGCCTCATCGTTTACCTTGAATAAATTAGAGTGTTCCAAGCAGGCATGTTCGCCTTGAATACATTAGCATGGGATAATGGAGTAGGACTTTGGTTCTATTTCGTTGGTTTTCAGAGCCAGAGTAATGATTAATAGGGACAGTTGGGGGCATTCGTATTTAATTGTCAGAGGTGAAATTCTTGGATTTATGAAAGAC…	Eukaryota; Amoebozoa; Lobosa; Lobosa_X; Stygamoebida; Vermistella-lineage; Vermistella; Vermistella_sp.	0.0	0.0	0.0	0.0	0.0	0.0	0.0	0.0	0.0	0.0	0.0	0.0	0.0	0.0	0.0	0.0	0.0	0.0	0.0	0.0	0.0	0.0	0.0	0.0	0.0	0.0	0.0	0.0	0.0	0.0	0.0	0.0	0.0	0.0	0.0	0.0	0.0	0.0	0.0	0.0	0.0	0.0	0.0	0.0	0.0	0.0	0.0
9aeb90114823ade7e9bd4ea0735057ed	AGCTCCAATAGCATATATTAAAGTTGTTGCAGTTAAAAAGCTCGTAGTTGGATTTTGATGTTACATATGATGATCCGCTTGTATAAGTGTGTTGTTGTTATATGTTCATCTCCTTACTAGACTTTCATGAATATCATTTGTTTGGTGTTCATTGTGCTTTGATTCGTCAAGGTACGTGGTAGGAGGACCTATTGGGTTCGAGATTGTGGACGAATTTCTTCGGAGGTTGGTTCTGCTTGGATTCAGTAACCTTTTATTAGAAATCTAGTTCATTTACTTTGAGTAAATTAGAGTGTTCAAGGCAAGCAAACTTGTTTCTGCAATGAATACTATTAGCATGGGATAATGGAACAGGACACGTATTCTAGTTTTCCGTTGGTTTCTAGAATTTTTGTACCT…	Eukaryota; Amoebozoa; Lobosa; Discosea-Flabellinia; Dactylopodida; Paramoebidae; Neoparamoeba; Neoparamoeba_aestuarina	0.0	0.0	0.0	0.0	0.0	0.0	0.0	0.0	0.0	0.0	0.0	0.0	0.0	0.0	0.0	0.0	0.0	0.0	0.0	0.0	0.0	0.0	0.0	0.0	0.0	0.0	0.0	0.0	0.0	0.0	0.0	0.0	0.0	0.0	0.0	0.0	0.0	0.0	0.0	0.0	0.0	0.0	0.0	0.0	0.0	0.0	0.0
76e9b9fe9bfe7e2ae4dce42939677c1e	AGCTCTAATAGCGTATATTAATATTGTTGCAGTTAAAAAGCTCGTAGTTGAAACTTGAGTATTTCTATCAAGTTTGGTCTACCTTTTAAGGTTTTGACTACTTGATGATACTCTTCCTACTAGTAACTCGATTATGTTCTTAATTGAATGTAATAGCTATCTTTCGGGGTAGTCAATCTATGAGAATAGCTCCACCATACCAATGGATGTGTGTAAAAGCACTGAAAGAGGATGAGTGGATCAAGTTAATCTTGTAGATTGGAGTTCTAGTTCGTTTACTTTGAGAAAATTAGAGTGTTTAAAGCAGCCTCTTGGGGCTCTGAATACATTAGCATGGGATAATAGAATAGGATTTAAGTCACTATATTTGTTGGTTTGAATGAACTTAAATAATGATTA…	Eukaryota; Amoebozoa; Lobosa; Discosea-Flabellinia; Vannellida; Vannellidae; Vannella; Vannella_sp.	0.0	0.0	0.0	0.0	185.0	275.0	54.0	0.0	0.0	0.0	0.0	0.0	0.0	0.0	0.0	0.0	0.0	0.0	0.0	0.0	0.0	0.0	0.0	0.0	0.0	28.0	38.0	0.0	0.0	0.0	0.0	0.0	0.0	0.0	0.0	0.0	0.0	0.0	0.0	0.0	0.0	0.0	0.0	0.0	0.0	0.0	0.0
0093c652ce2c566e3f9eb2094fbf6aef	AGCTCCAATAGCATATATTAAAGTTGTTGCAGTTAAAAAGCTCGTAGTTGGATTTTGATGTTACTTTTCATAACCTGCCTTGTATAAGGTATGTTTGTTGTGATTCGTACATCTCCTTACTAGACTTTCATGATTACACTTAATTGAGTGATCATTTCATTCTGATTTATTGGGGTGAGTGATGAGTAGACCTACTGGGTTCGAGATTGTGGATGAACTTCTTCGGAGGTTGGTTCTGCTTGGATTCAGTAACTATTCATTAGAAATCTAGTTCATTTACTTTGAGTAAATTAGAGTGTTCAAGGCAAGCAAATTTGTTTCTGCAATGAATACTATTAGCATGGGATAATGGAACAGGACACGTATTCTAGTTTTCCGTTGGTTTCTAGAATTTTTAGT…	Eukaryota; Amoebozoa; Lobosa; Discosea-Flabellinia; Dactylopodida; Paramoebidae; Neoparamoeba; Neoparamoeba_pemaquidensis	0.0	0.0	0.0	0.0	0.0	0.0	0.0	0.0	0.0	0.0	0.0	27.0	0.0	0.0	0.0	0.0	0.0	0.0	0.0	0.0	0.0	0.0	0.0	0.0	0.0	0.0	0.0	0.0	0.0	0.0	123.0	0.0	0.0	0.0	0.0	0.0	0.0	0.0	0.0	0.0	0.0	0.0	0.0	0.0	0.0	125.0	0.0
153bd22d4e495bf1ba6437d5a81423a3	AGCTCCAATAGCGTATATTAATGTTGTTGCAGTTAAAAAGCTCGTAGTTGGATCTCGGAGCGTTTTGGAGGCGTCGGTCCGCCGTGAAGGTGTGCACTGGCCCTCTCGCTCTTTCCTTGGGGACATTCGTCACGATTATTAATTTAGTTGTGATATTCCACTTTCGGGTGGTTTTGCTCGAGTTTCGGCTTGCGTAGAGTGCCTCATCGTTTACCTTGAATAAATTAGAGTGTTCCAAGCAGGCATGTTCGCCTTGAATACATTAGCATGGGATAATGGAGTAGGACTTTGGTTCTATTTCGTTGGTTTTCAGAGCCAGAGTAATGATTAATAGGGACAGTTGGGGGCATTCGTATTTAATTGTCAGAGGTGAAATTCTTGGATTTATGAAAGACGAAC…	Eukaryota; Amoebozoa; Lobosa; Lobosa_X; Stygamoebida; Vermistella-lineage; Vermistella; Vermistella_sp.	0.0	0.0	0.0	0.0	0.0	0.0	0.0	0.0	0.0	0.0	0.0	0.0	0.0	0.0	0.0	0.0	0.0	0.0	0.0	0.0	0.0	0.0	0.0	0.0	0.0	0.0	0.0	0.0	0.0	0.0	0.0	0.0	0.0	0.0	0.0	0.0	0.0	0.0	0.0	0.0	0.0	0.0	0.0	229.0	0.0	0.0	0.0
8eb9fff40108fab8106b77636ace4b75	AGCTCCAATAGCATATATTAAAGTTGTTGCAGTTAAAAAGCTCGTAGTTGGATTTTGATGTTACTTTTCATAACCTGCCTTGTATAAGGTATGTTTGTTGTGATTCGTACATCTCCTTACTAGACTTTCATGATTGCACTTAATTGAGTGATCATTTCATCTTGATTCGTTGGGGTGAGTGATGAGTAGACCTACTGGGTTCGAGATTGTGGATGAACTTCTTCGGAGGTTGGTTCTGCTTGGATTCAGTAACTATTCATTAGAAATCTAGTTCATTTACTTTGAGTAAATTAGAGTGTTCAAGGCAAGCAAATTTGTTTCTGCAATGAATACTATTAGCATGGGATAATGGAACAGGACACGTATTCTAGTTTTCCGTTGGTTTCTAGAATTTTTAGT…	Eukaryota; Amoebozoa; Lobosa; Discosea-Flabellinia; Dactylopodida; Paramoebidae; Neoparamoeba; Neoparamoeba_pemaquidensis	0.0	0.0	0.0	0.0	0.0	0.0	0.0	0.0	0.0	0.0	0.0	0.0	0.0	0.0	0.0	0.0	0.0	0.0	0.0	0.0	0.0	0.0	0.0	0.0	25.0	0.0	0.0	0.0	0.0	0.0	0.0	0.0	0.0	0.0	0.0	0.0	0.0	0.0	0.0	0.0	0.0	0.0	0.0	0.0	0.0	0.0	0.0
9a284509b5ba4f86a459e71cf3019495	AGCTCCAATAGCATATATTAAAGTTGTTGCAGTTAAAAAGCTCGTAGTTGGATTTTGATGTTACTTATTATGACCCGCCTTGTATAAGGTGTGTTTGTTGTGATAAGTACATCTCCTTACTAGACTTTCATGATTGCACTTTATTGAGTGATCATTTCATTCTGATTCGTTAGGGTGAGTGATGAATAGACCTACTGGGTTTGAGATTGTGGATGAACTTCTTCGGAAGTTGGTTCTGCTTAGATTCAGTAACTATTCATTAGAAATCTAGTTCATTTACTTTGAGTAAATTAGAGTGTTCAAGGCAAGCAAATTTGTTTCTGCAATGAATACTATTAGCATGGGATAATGGAACAGGACACGTATTCTAGTTTTCCGTTGGTTTCTAGAATTTTTAGT…	Eukaryota; Amoebozoa; Lobosa; Discosea-Flabellinia; Dactylopodida; Paramoebidae; Neoparamoeba; Neoparamoeba_pemaquidensis	0.0	0.0	0.0	0.0	0.0	0.0	0.0	0.0	0.0	0.0	0.0	0.0	0.0	0.0	0.0	0.0	0.0	0.0	0.0	0.0	0.0	0.0	0.0	0.0	0.0	0.0	0.0	0.0	0.0	0.0	0.0	0.0	0.0	0.0	0.0	0.0	0.0	0.0	0.0	0.0	0.0	0.0	0.0	0.0	0.0	0.0	0.0
f588f41e864e4d7fee124edd81d716c2	AGCTCCAATAGCGTATATTAAAGTTGTTGCAGTTAAAAAGCTCGTAGTTGGATCTAGGGACGCGCATTTCAAGCGCCCGTGTCGTTGGGTCAAACCAGCGACTGCGTTGGCGTTGCGGGCTCGGTCCGTCGGTGCCCCACAAAGGGCTATCGGCGTGTCAACCGGCCCGCCCGTCCCCTCCTTCTGGATTCCCGTTCCTGCTATTGAGTTAGTGGGGACGTCACAGGGGGCTCATCGTCGTCGTGCAAACGGCGGCGGTGGGTCCCTGGGGCCCAGATCGTTTACCGTGAAAAAATTAGAGTGTTCAAAGCAGGCAGATCCAATTTTCTGCCACCGAATACATTAGCATGGGATAATGGAATAGGACCCTGTCCTCCTATTTTCAGTTGGTTTTGGCAG…	Eukaryota; Amoebozoa; Lobosa; Lobosa_X; Centramoebida; Acanthamoebidae; Acanthamoeba	0.0	0.0	0.0	0.0	0.0	0.0	283.0	2433.0	0.0	0.0	0.0	0.0	0.0	0.0	0.0	0.0	0.0	0.0	0.0	0.0	0.0	0.0	0.0	0.0	0.0	0.0	0.0	98.0	0.0	0.0	0.0	0.0	0.0	0.0	0.0	0.0	0.0	0.0	0.0	0.0	0.0	0.0	0.0	0.0	0.0	0.0	0.0
9146de044369aefd1789c090802981b1	AGCTCCAATAGCGTATATTAATGTTGTTGCAGTTAAAAAGCTCGTAGTTGGATCTCGGAGCGTTTTGGAGGCGTCGGTCCGCCGTGAAGGTGTGCACTGGCCCTCTCGCTCTTTCCTTGGGGACATTCGTCGCGGTTATTAGTTTAGCTGTGATATTCCACTTTCGGGTGGTTTTGCGCGGGTCTCTCGAGGCTCGTGTAGAGTGCCTCATCGTTTACCTTGAATAAATTAGAGTGTTCCAAGCAGGCATGTTCGCCTTGAATACATTAGCATGGGATAATGGAGTAGGACTTTGGTTCTATTTCGTTGGTTTTCAGAGCCAGAGTAATGATTAATAGGGACAGTTGGGGGCATTCGTATTTAATTGTCAGAGGTGAAATTCTTGGATTTATGAAAGAC…	Eukaryota; Amoebozoa; Lobosa; Lobosa_X; Stygamoebida; Vermistella-lineage; Vermistella; Vermistella_sp.	0.0	0.0	0.0	0.0	0.0	0.0	0.0	0.0	0.0	0.0	0.0	0.0	0.0	0.0	0.0	0.0	0.0	0.0	0.0	0.0	0.0	0.0	0.0	0.0	0.0	0.0	0.0	0.0	0.0	0.0	0.0	0.0	0.0	0.0	0.0	39.0	0.0	0.0	0.0	0.0	0.0	0.0	18.0	483.0	0.0	0.0	0.0
c93ce7dc0a5dfbe8a01de9ec76bc94c9	AGCTCCAATAGCATATATTAAAGTTGTTGCAGTTAAAAAGCTCGTAGTTGGATTTTGGTGTTACTTATTATGACCCGCCTTGTATAAGGTGTGTTTGTTGTGATAAGTACATCTCCTTACTAGACTTTCATGATTGCACTTAATTGAGTGATCATTTCATCTTGATTCGTTGGGGTGAGTGATGAGTAGACCTACTGGGTTTGAGATTGTGGACGAACTTCTTCGGAGGTTGGTTCTGCTTAGGCTCAGTAACTATTCATTAGAAATCTAGTTCATTTACTTTGAGTAAATTAGAGTGTTCAAGGCAAGCAAATTTGTTTCTGCAATGAATACTATTAGCATGGGATAATGGAACAGGACACGTATTCTAGTTTTCCGTTGGTTTCTAGAATTTTTAGT…	Eukaryota; Amoebozoa; Lobosa; Discosea-Flabellinia; Dactylopodida; Paramoebidae; Neoparamoeba; Neoparamoeba_pemaquidensis	0.0	0.0	0.0	0.0	0.0	0.0	0.0	0.0	0.0	0.0	0.0	0.0	0.0	0.0	0.0	0.0	0.0	0.0	0.0	0.0	0.0	0.0	0.0	0.0	0.0	0.0	0.0	0.0	0.0	0.0	0.0	0.0	0.0	0.0	0.0	0.0	0.0	0.0	0.0	0.0	0.0	0.0	0.0	0.0	0.0	0.0	0.0
55269a941d95c3428fc91ede1db46e88	AGCTCCAATAGCATATATTAAAGTTGTTGCAGTTAAAAAGCTCGTAGTTGGATTTTGATGTTACTTATTATGACCCGCCTTGTATAAGGTGTGTTTGTTGTGATAAGTACATCTCCTTACTAGACTTTCATAGTTGCACTTAATTGAGTGACTATTTCATCTTGATTCGTTGGGGTGAGTGATGAGTAGACCTGCTGGGTTTGAGATTGTGGACGAACTTCTTCGGAGGTTGGTTCTGCTTAGATTCAGTAACTATTCATTAGAAATCTAGTTCATTTACTTTGAGTAAATTAGAGTGTTCAAGGCAAGCAAATTTGTTTCTGCAATGAATACTATTAGCATGGGATAATGGAACAGGACACGTATTCTAGTTTTCCGTTGGTTTCTAGAATTTTTAGT…	Eukaryota; Amoebozoa; Lobosa; Discosea-Flabellinia; Dactylopodida; Paramoebidae; Neoparamoeba; Neoparamoeba_pemaquidensis	0.0	0.0	0.0	0.0	0.0	0.0	0.0	0.0	0.0	0.0	0.0	0.0	0.0	0.0	0.0	0.0	0.0	0.0	0.0	0.0	0.0	0.0	0.0	0.0	0.0	0.0	0.0	0.0	0.0	0.0	0.0	0.0	0.0	0.0	0.0	0.0	0.0	0.0	0.0	0.0	0.0	0.0	0.0	0.0	0.0	0.0	0.0
6f2802a2dcf5486e4670345f803b618a	AGCTCCAATAGCGTATATTAATGTTGTTGCAGTTAAAAAGCTCGTAGTTGGATCTCGGAGCGTTTTGGAGGCGTCGGTCCGCCGTGAAGGTGTGCACTGGCCCTCTCGCTCTTTCCTTGGGGACATTCGTCACGGTTATTAGTTTAGCTGTGATATTCCGCTCTCGGGCGGTTTTGCGCGAGTCTCTCGAGGCTCGCGTAGAGTGCCTCATCGTTTACCTTGAATAAATTAGAGTGTTCCAAGCAGGCATGTTCGCCTTGAATACATTAGCATGGGATAATGGAGTAGGACTTTGGTTCTATTTCGTTGGTTTTCAGAGCCAGAGTAATGATTAATAGGGACAGTTGGGGGCATTCGTATTTAATTGTCAGAGGTGAAATTCTTGGATTTATGAAAGAC…	Eukaryota; Amoebozoa; Lobosa; Lobosa_X; Stygamoebida; Vermistella-lineage; Vermistella; Vermistella_sp.	0.0	0.0	0.0	0.0	0.0	0.0	0.0	0.0	0.0	0.0	0.0	0.0	0.0	0.0	0.0	0.0	0.0	0.0	0.0	0.0	0.0	0.0	0.0	0.0	0.0	0.0	0.0	0.0	0.0	0.0	0.0	0.0	0.0	0.0	0.0	0.0	0.0	0.0	0.0	0.0	0.0	0.0	0.0	132.0	0.0	0.0	0.0
92f112bc6d4584da23e474269180f10e	AGCTCTAATAGCGTATATTAATATTGTTGCAGTTAAAAAGCTCGTAGTTGAAACTTGAGTATTTCTATCAAGTTTGGTCTACCTTTTAAGGTTTTGACTACTTGATGATACTCTTCCTACTAGTAACTCGATTATGTTCTTAATTGAATGTAATAGCTATCTTTCGGGATAGTCAATCTATGGGAATAGCTCCACCATACCAATGGATGTGTGTAAAAGCACTGAAAGAGGATGAGTGGATCAAGTTAATTTTGTAGATTGGAGTTCTAGTTCGTTTACTTTGAGAAAATTAGAGTGTTTAAAGCAGCCTCTTGGGGCTCTGAATACATTAGCATGGGATAATAGAATAGGATTTAAGTCACTATATTTGTTGGTTTGAATGAACTTAAATAATGATTA…	Eukaryota; Amoebozoa; Lobosa; Discosea-Flabellinia; Vannellida; Vannellidae; Vannella; Vannella_sp.	0.0	0.0	0.0	0.0	0.0	0.0	0.0	0.0	0.0	0.0	0.0	0.0	0.0	0.0	0.0	0.0	0.0	0.0	0.0	0.0	0.0	0.0	0.0	0.0	0.0	0.0	0.0	0.0	0.0	0.0	0.0	0.0	0.0	0.0	0.0	0.0	0.0	0.0	0.0	0.0	0.0	0.0	0.0	0.0	0.0	0.0	0.0
f32f1a3779b213360fa7f3bbbd41be65	AGCTCCATCAGTGTATATTAACGTTGTTGCGGTTAAAAAGCTCGTAGTTGGATTTCGGAGCATGGAACTCAAGGCCAGTCAAATAGGCTGTGCCCGAGGAACATCTCCTAGCTTAGGGTAACAGCCTCGCTTCCTTTGCGGGTTGCGATGTGCCGTTCCCTATCATTTACTTTGATAAAATCAGAGTGTTCAAAGCAGGCGTCTTGCCTTGAATGTTGCCGCAAGGGATAATAGAATATGACTTCGGTCCTATTTTGTTGGTTTCTAGGGCTGAAGTAATGACTAATAGGGACAGTTGGGGGCGCTCGTATTGAGTTGTCAGAGGTGAAATTCTAGGATTTACTCAAGACGAACTACTGCGAAAGCATTCGCCAAGGATGTTTTCA	Eukaryota; Amoebozoa; Lobosa; Tubulinea; Nolandida; Nolandellidae; Nolandella; Nolandella_hibernica	0.0	0.0	0.0	0.0	0.0	0.0	0.0	0.0	0.0	0.0	0.0	0.0	0.0	0.0	0.0	0.0	0.0	121.0	0.0	0.0	229.0	0.0	0.0	0.0	0.0	0.0	0.0	0.0	0.0	0.0	0.0	0.0	0.0	0.0	0.0	0.0	0.0	0.0	0.0	0.0	0.0	0.0	0.0	0.0	0.0	0.0	0.0
a9fbe426a44a38838878ac31622e6508	AGCTCCATCAGTGTATATTAACGTTGTTGCGGTTAAAAAGCTCGTAGTTGGATTTCGGAGATGAGAATGTCAAGGTCAGTCAAAATGGCTTGATCCGATAGACTCCTCCTATTTTTTAGGGTAACGGCCCTTTGGTTTCTTAACGGAAACTAGGGGGATTACTGTTCTCTATCTTTTACTTTGATAAAATCAGAGTGTTCAAAGCAGGCGTTTTAACTTTGCCTTGAATGTTGCCGCAGGGGATAATAGAATATGACTTTGGTCTTATTTTGTTGGTTTCTAGGGCTGAAGTAATGACTAATAGGGACAGTTGGGGGCGCTCGTATTGAGTTGTCAGAGGTGAAATTCTAGGATTTACTCAAGACGAACTAGTGCGAAAGCATTCGCCAAGGATGTTTT…	Eukaryota; Amoebozoa; Lobosa; Tubulinea	0.0	0.0	0.0	0.0	0.0	0.0	0.0	0.0	0.0	0.0	0.0	0.0	0.0	0.0	0.0	0.0	0.0	0.0	0.0	0.0	0.0	0.0	1871.0	0.0	0.0	0.0	0.0	0.0	0.0	0.0	0.0	0.0	0.0	0.0	0.0	0.0	0.0	0.0	0.0	0.0	0.0	0.0	0.0	0.0	0.0	0.0	0.0
b4e3e584a09c1c70975dce1f996dea05	AGCTCCATCAGTGTATATTAACGTTGTTGCGGTTAAAAAGCTCGTAGTTGGATTTCGAAGTTGTAAAGATCAAGATCCATCAAATTGATGTGGTCCGATGTTTGCCTTCTAATTTAGAGTAATAATCTTGTTTCCTTTGCGGGTTATAAGAATTTATTCTCTATCATTTACTTTGATAAAATCAGAGTGTTCAAAGCAGGCGTCAACTTGCCTTGAATGTTGCCGCAAGGGATAATAAAATATGACTTCGGTCTTATTTTGTTGGTTTCTAGGGCTGAAGTAATGATAAATAGGGACAGTCGGGGGCGCTCGTATTGAATTGTCAGAGGTGAAATTCTAGGATTTATTCAAGACGAACTAATGCGAAAGCATTCGCCAAGGATGTTTTCA	Eukaryota; Amoebozoa; Lobosa; Tubulinea; Echinamoebida; Vermamoebidae; Hartmannella; Hartmannella_abertawensis	0.0	0.0	198.0	0.0	0.0	0.0	0.0	0.0	0.0	0.0	0.0	0.0	0.0	0.0	0.0	0.0	0.0	0.0	0.0	0.0	0.0	0.0	0.0	0.0	0.0	0.0	0.0	0.0	0.0	0.0	0.0	0.0	0.0	0.0	0.0	0.0	0.0	0.0	0.0	0.0	0.0	0.0	0.0	0.0	0.0	0.0	0.0
c88be7d101626ae8735f17c2b259f178	AGCTCCAATAGCGTATATTAATGTTGTTGCAGTTAAAAAGCTCGTAGTTGGATCTCGGGGCGTGGAGGCGTCGGTCCGCCGTGAAGGTGTGCACTGGCCCGCCCGCTCTTTCCTTGGGGACGTTCGCCCTCGCCATTAGTTTGGCGGTGGTATTCCGGCTTCGGCCGGTTTCGCTGAGTGGCACTCGTGTCGCTGAGTGGAGCGCCCCATCTTTTACCTTGAATAAATTAGAGTGTTCCAAGCAGGCATGTTCGCCGTGAATACATTAGCATGGGATAATGGAATAGGACTTTGGTGCTATTTCGTTGGTTTTCAGAACCAGAGTAATGATTAATAGGGACAGTTGGGGGCATTCGTATTTAGTTGTCAGAGGTGAAATTCTTGGATTTACGAAAGACG…	Eukaryota; Amoebozoa; Lobosa; Lobosa_X; Stygamoebida; Vermistella-lineage; Vermistella; Vermistella_sp.	0.0	0.0	0.0	0.0	0.0	0.0	0.0	0.0	0.0	0.0	0.0	0.0	0.0	0.0	0.0	0.0	0.0	0.0	0.0	0.0	0.0	0.0	0.0	0.0	0.0	0.0	0.0	0.0	0.0	86.0	70.0	169.0	0.0	0.0	0.0	0.0	0.0	0.0	0.0	0.0	0.0	0.0	0.0	0.0	0.0	0.0	0.0
6286d85b0d5dfcd65b5a0996592c3e9c	AGCTCCATCAGTGTATATTAACGTTGTTGCGGTTAAAAAGCTCGTAGTTGGATTTCGGAGTGCGAAGGTCAAGACCCATCGAATCGGTGTGGTCCGACAGTCGCCTCCTAGCTTAGGGTAACAGCCTCTCTTCCTTCACGGGTTGGGATGTGCCGTTCCCTATCATTTACTTTGATAAAATCAGAGTGTTCAAAGCAGGCGTCACTTGCCTTGAATGTTGCCGCAAGGGATAATAGAATATGACTTTGGTCTTATTTTGTTGGTTTCTAGGGCTGAAGTAATGACTAATAGGGACAGTTGGGGGCGCTCGTATTGAGTTGTCAGAGGTGAAATTCTAGGATTTACTCAAGACGGACTACTGCGAAAGCATTCGCCAAGGATGTTTTCA	Eukaryota; Amoebozoa; Lobosa; Tubulinea; Echinamoebida; Vermamoebidae; Hartmannella; Hartmannella_abertawensis	0.0	0.0	0.0	0.0	0.0	0.0	0.0	0.0	0.0	0.0	0.0	0.0	0.0	0.0	0.0	0.0	0.0	0.0	0.0	0.0	0.0	0.0	0.0	0.0	0.0	0.0	0.0	0.0	0.0	0.0	0.0	0.0	0.0	274.0	0.0	0.0	0.0	0.0	0.0	0.0	0.0	0.0	0.0	0.0	0.0	0.0	0.0
aa7d08bf1598eb90661f55c5bf3caa79	AGCTCCAATAGCGTATATTAATGTTGTTGCAGTTAAAAAGCTCGTAGTTGGATCTCGGGGCGTGGAGGCGTCGGTCCGCCGTGAAGGTGTGCACTGGCCCGCCCGCTCTTTCCTTGGGGACGTTCGCCCTCGCCATTAGTTTGGCGGTGGTATTCCGGCTTCGGCTGGTTTCGGCGCGGTGCACTCGTGTGCCGCGTTGGAGCGCCCCATCTTTTACCTTGAATAAATTAGAGTGTTCCAAGCAGGCATGTTCGCCGTGAATACATTAGCATGGGATAATGGAATAGGACTTTGGTGCTATTTCGTTGGTTTTCAGAACCAGAGTAATGATTAATAGGGACAGTTGGGGGCATTCGTATTTAGTTGTCAGAGGTGAAATTCTTGGATTTACGAAAGACG…	Eukaryota; Amoebozoa; Lobosa; Lobosa_X; Stygamoebida; Vermistella-lineage; Vermistella; Vermistella_sp.	0.0	0.0	0.0	0.0	0.0	0.0	0.0	0.0	0.0	0.0	0.0	0.0	0.0	0.0	0.0	0.0	0.0	28.0	78.0	0.0	18.0	47.0	0.0	0.0	0.0	0.0	0.0	0.0	0.0	74.0	55.0	0.0	0.0	761.0	65.0	232.0	0.0	0.0	0.0	0.0	0.0	0.0	0.0	38.0	69.0	0.0	0.0
5dce66bb9623257847824a495c2d2ff0	AGCTCTAATAGCGTATATTAATGTTGTTGCAGTTAAAAAGCTCGTAGTTGAATTTTGAACATTTTTTACTAGTTTGGTTTACTTTTTTAAAGTATGACTACTTGTTAGTGTTCTTCCTACTAGATACTCGATACTGTTCTTAATTGAATGGTATAGCATTTCGCAAGAGATGTCAATAGATGATAATAGCTCCTCCAATATGTGGAGATGCGTAAAAACATCAAAATATATTGAGTGGATCAAGTTATTGTTTTTTATTGGAGTTCTAGTTCATTTACTTTGAGAAAATTAGAGTGTTTCAAGCAGCCTCTTTGGGCTCTGAATATATTAGCATGGGATAATAGAATAGGATTTAAATTTTATATTTGTTGGTTTGAATAATTTAAATAATGATTAATA…	Eukaryota; Amoebozoa; Lobosa; Discosea-Flabellinia; Vannellida; Vannellidae; Vannella; Vannella_sp.	0.0	0.0	0.0	0.0	62.0	0.0	38.0	0.0	0.0	0.0	0.0	0.0	0.0	0.0	0.0	0.0	0.0	0.0	0.0	0.0	0.0	0.0	0.0	0.0	0.0	0.0	0.0	0.0	0.0	0.0	0.0	0.0	0.0	0.0	0.0	0.0	0.0	0.0	0.0	0.0	0.0	0.0	0.0	0.0	0.0	0.0	0.0
69cd418607ae06424efb6d34da8f81bb	AGCTCTAATAGCGTATATTAATGTTGTTGCAGTTAAAAAGCTCGTAGTTGAATTTTGAACATTTTTAACAAGTTTGGTTTACTTTTTTAAAGTATGACTACTTGTTAGTGTTCTTCCTACTAGATACTCGATACTGTTCTTAATTGAATGGTATAGCATTTCGCAAGAGATGTCAATAGATGATAATAGCTCCTCCAATATGTGGAGATGCGTAAAAACATCAAAATATATTGAGTGGATCAAGTTATTGTTATTTATTGGAGTTCTAGTTCATTTACTTTGAGAAAATTAGAGTGTTTCAAGCAGCCTCTTTGGGCTCTGAATATATTAGCATGGGATAATAGAATAGGATTTAAATTTTATATTTGTTGGTTTGAATAATTTAAATAATGATTAATA…	Eukaryota; Amoebozoa; Lobosa; Discosea-Flabellinia; Vannellida; Vannellidae; Vannella; Vannella_sp.	0.0	0.0	0.0	0.0	999.0	0.0	584.0	0.0	0.0	0.0	0.0	0.0	0.0	0.0	0.0	0.0	0.0	0.0	0.0	0.0	0.0	0.0	0.0	0.0	0.0	54.0	0.0	0.0	0.0	0.0	0.0	0.0	0.0	0.0	0.0	0.0	0.0	0.0	0.0	0.0	0.0	0.0	0.0	0.0	0.0	0.0	0.0
114be1a02ce9d634e9397d12155ae467	AGCTCTAATAGCGTATATTAATATTGTTGCAGTTAAAAAGCTCGTAGTTGAAACTTGAACACCTCAATAAGTTTGGTCTACCTTTTAAGGTTTGACTACTTGTTAGTGTTCTTCCTACTGGTAACTCGATTATGTTCTTAATTGAATGTAATAGCTATCTTTCGGGATAGTCATCTAGTATGAACAGCTCCACCATATCAGTGGCGATGTGTAAAAGCATTTAAATTGAATGAGTGGATCAAGTTGATTATGTTAGATGGAGTTCCAGTTCGTTTACTTTGAGAAAATTAGAGTGTTTAAAGCAGCCTCTTGGGGCTCTGAATACATTAGCATGGGATAATAGAATAGGATTTAAGTCACTATATTTGTTGGTTTGAATGAATTAAATAATGATTAAGA…	Eukaryota; Amoebozoa; Lobosa; Discosea-Flabellinia; Vannellida; Vannellidae; Vannella; Vannella_contorta	0.0	0.0	0.0	0.0	0.0	0.0	0.0	0.0	0.0	0.0	0.0	0.0	0.0	0.0	0.0	0.0	0.0	0.0	80.0	0.0	0.0	0.0	0.0	0.0	0.0	0.0	0.0	0.0	0.0	0.0	0.0	0.0	0.0	0.0	0.0	0.0	0.0	0.0	0.0	0.0	0.0	0.0	0.0	0.0	0.0	0.0	0.0
d9862ecfd9d210c007d4750e41c5064f	AGCTCCAATAGCATATATTAAAGTTGTTGCAGTTAAAAAGCTCGTAGTTGGATTTTGATGTTACTTTTCATGACCTGCCTTGTATAAGGTATGTTTGTTGTGATTCGTACATCTCCTTACTAGACTTTCATGATTGCACTTAATTGAGTGATCATTTCATTCTGATTTATTGGGGTGAGTGATGAGTAGACCTACTGGGTTCGAGATTGTGGATGAACTTCTTTGGAGGTTGGTTCTGCTTGGGTTCAGTAACTACTTATTAGAAATCTAGTTCATTTACTTTGAGTAAATTAGAGTGTTCAAGGCAAGCAAATTTGTTTCTGCAATGAATACTATTAGCATGGGATAATGGAACAGGACACGTATTCTAGTTTTCCGTTGGTTTCTAGAATTTTTAGT…	Eukaryota; Amoebozoa; Lobosa; Discosea-Flabellinia; Dactylopodida; Paramoebidae; Neoparamoeba; Neoparamoeba_pemaquidensis	0.0	0.0	0.0	0.0	0.0	0.0	0.0	0.0	37.0	0.0	0.0	32.0	0.0	0.0	0.0	0.0	0.0	0.0	0.0	0.0	0.0	0.0	0.0	0.0	0.0	0.0	0.0	0.0	0.0	0.0	0.0	0.0	5.0	0.0	0.0	0.0	0.0	0.0	0.0	0.0	0.0	0.0	0.0	0.0	0.0	0.0	0.0
3eb35225b88da26e11f6187a631c3b22	AGCTCCAATAGTGTATATTAAAGTTGCTGCAGTTAAAAAGCTCGTAGTTGGATGTCGGTTATTGTGAGAAGTGTCTACATTTTATATGTACGTACATGACTCCAATACCTTCTTTCAGATTGTGAATCTAATTCGCATCTGATATTTTACTTTGAGAAAATTAGAGTGTTCAAAGCAGGCGTAACAATGCCTTTGAATATATTAGCATGGGATAATGAAATAAGACTTTTTGCCTTATTCTCGTTGGTTCTTTGGGCTAAAGTAATGATTAATAGGGACAGTTGGGGTTATCTGTATTTGATCGCCAGAGGTGAAATTCTAAGACTGATCAAAGACAAACTAGTGCGAAAGCATTTAACAAGGATGTTTTCA	Eukaryota; Amoebozoa; Lobosa; Tubulinea; Leptomyxida; Flabellulidae; Flabellulidae_X; Flabellulidae_X_sp.	10.0	0.0	0.0	0.0	0.0	0.0	0.0	0.0	0.0	0.0	0.0	0.0	0.0	0.0	0.0	0.0	0.0	0.0	0.0	0.0	0.0	0.0	0.0	0.0	0.0	0.0	0.0	0.0	0.0	0.0	0.0	0.0	0.0	0.0	0.0	0.0	0.0	0.0	0.0	0.0	0.0	0.0	0.0	0.0	0.0	0.0	0.0
051a3a45ad16f204a3a46cfe230f8e06	AGCTCCAATAGCATATATTAAAGTTGTTGCAGTTAAAAAGCTCGTAGTTGGATTTTGATGTTACTTATTATGACCCGCCTTGTATAAGGTGTGTTTGTTGTGATAAGTACATCTCCTTACTAGACTTTCATGATTGCACTTAATTGAGTGATCATTTCATTTCGATTCGTTGGGGTGAGTGATGAGTAGACCTACTGGATTTGAGATTGTGGACGAACTTCTTCGGAGGTTGGTTCTGCTTAGATTCAGTAACTATTCATTAGAAATCTAGTTCATTTACTTTGAGTAAATTAGAGTGTTCAAGGCAAGCAAATTTGTTTCTGCAATGAATACTATTAGCATGGGATAATGGAACAGGACACGTATTCTAGTTTTCCGTTGGTTTCTAGAATTTTTAGT…	Eukaryota; Amoebozoa; Lobosa; Discosea-Flabellinia; Dactylopodida; Paramoebidae; Neoparamoeba; Neoparamoeba_pemaquidensis	0.0	0.0	0.0	0.0	0.0	0.0	0.0	0.0	52.0	0.0	66.0	0.0	0.0	0.0	0.0	0.0	0.0	0.0	0.0	0.0	0.0	0.0	0.0	0.0	0.0	0.0	0.0	0.0	0.0	0.0	37.0	0.0	19.0	0.0	0.0	0.0	0.0	0.0	0.0	0.0	0.0	0.0	0.0	0.0	0.0	0.0	0.0
b5bb4a792d380fa13dd1e7b849bc6828	AGCTCCAATAGCATATATTAAAGTTGTTGCAGTTAAAAAGCTCGTAGTTGGATTTTGATGTTATTTATTATGACCCGCCTTGTATAAGGTGTGTTTGTTGTGATAAGTACATCTCCTTACTAGACTTTCATGATTGCACTTTATTGAGTGATCATTTCATCTTGATTCGTTAGGGTGAGTGATGAATAGACCTACTGGGTTTGAGATTGTGGATGAACTTCTTCGGAAGTTGGTTCTGCTTAGATTCAGTAACTATTCATTAGAAATCTAGTTCATTTACTTTGAGTAAATTAGAGTGTTCAAGGCAAGCAAATTTGTTTCTGCAATGAATACTATTAGCATGGGATAATGGAACAGGACACGTATTCTAGTTTTCCGTTGGTTTCTAGAATTTTTAGT…	Eukaryota; Amoebozoa; Lobosa; Discosea-Flabellinia; Dactylopodida; Paramoebidae; Neoparamoeba; Neoparamoeba_pemaquidensis	0.0	0.0	0.0	0.0	0.0	0.0	0.0	0.0	0.0	0.0	0.0	0.0	0.0	0.0	0.0	0.0	0.0	0.0	0.0	0.0	0.0	0.0	0.0	0.0	0.0	0.0	0.0	0.0	0.0	0.0	0.0	0.0	0.0	0.0	0.0	0.0	0.0	0.0	0.0	0.0	0.0	0.0	0.0	0.0	0.0	0.0	0.0
48bc7df03e9f2d8f95d0a490c19fdeb5	AGCTCCAATAGTGTATATTAAAGTTGTTGCAGTTAAAAAGCTCGTAGTTGGATGTCGGTTACTATGGAGATTGTCCACTCTTTATGAGTGCGTACATAATTCAAGTACCTTCTTTCAGGTAGCATCTTGTATGCTCCTGATTATTTACTTTGAGAAAATTTGAGTGTTCAAAGCAGGCGTAATCTTGCCTTTGAAAATATTAGCATGGGATAATGAAATAAGACTTTTTGCCTTATTCTCGTTGGTTCTTTGGGCTTAAGTAATGATTAATAGGGACAGTTGGGGTAATCTGTATTTGATCGCCAGAGGTGAAATTCTAAGACTGATCAAAGACAAACTAGTGCGAAAGCATTTTACAAGGATGTTTTCA	Eukaryota; Amoebozoa; Lobosa; Tubulinea; Leptomyxida; Flabellulidae; Flabellulidae_X; Flabellulidae_X_sp.	0.0	0.0	0.0	0.0	0.0	0.0	0.0	0.0	0.0	0.0	0.0	0.0	0.0	0.0	0.0	0.0	0.0	0.0	0.0	0.0	0.0	0.0	0.0	0.0	24.0	0.0	0.0	0.0	0.0	0.0	0.0	0.0	0.0	0.0	0.0	0.0	0.0	0.0	0.0	0.0	0.0	0.0	0.0	0.0	0.0	0.0	0.0
749875a7f23c57185c17c3fda13e6e64	AGCTCCATCAGTGTATATTAACGTTGTTGCGGTTAAAAAGCTCGTAGTTGGATTTCGGAGCACGCTACTCAAGGCCAGTCAAATTGGCTTGGCCCGAGGAACGTCTCCTAGCTTAGGGTAACAGCCTCGCTTCCTTTGCGGGTTGCGGTGTGCCGTTCCCTATCATTTACTTTGATAAAATCAGAGTGTTCAAAGCAGGCGTCTTGCCTTGAATGTTGCCGCAAGGGATAATAGAATATGACTTCGGTCCTATTTTGTTGGTTTCTAGGGCTGAAGTAATGACTAATAGGGACAGTTGGGGGCGCTCGTATTGAGTTGTCAGAGGTGAAATTCTAGGATTTACTCAAGACGAACTACTGCGAAAGCATTCGCCAAGGATGTTTTCA	Eukaryota; Amoebozoa; Lobosa; Tubulinea; Nolandida; Nolandellidae; Nolandella; Nolandella_hibernica	0.0	0.0	0.0	0.0	0.0	0.0	0.0	0.0	0.0	0.0	0.0	0.0	0.0	0.0	0.0	0.0	0.0	0.0	0.0	0.0	0.0	0.0	0.0	0.0	0.0	0.0	0.0	0.0	0.0	0.0	0.0	0.0	0.0	0.0	0.0	0.0	0.0	0.0	0.0	0.0	0.0	0.0	860.0	0.0	0.0	0.0	0.0
0a619ca4d1763b07f12225784c248a19	AGCTCTAATAGCGTATATTAATGTTGTTGCAGTTAAAAAGCTCGTAGTTGAATTTTGAACATTTTTAACAAGTTTGGTTTACTTTTTTAAAGTATGACTACTTGTTAGTGTTCTTCCTACTAGATACTCGATACTGTTCTTTATTGAATGGTATAGCATTTCGCAAGAGATGTCGATAGATGATAATAGCTCCTCCATTATGTGGAGATGCGTAAAAACATCAAAATATATTGAGTGGATCCAGTTATTGTTTTTTATTGGAGTTCTAGTTCATTTACTTTGAGAAAATTAGAGTGTTTCAAGCAGCCTCTTTGGGCTCTGAATATATTAGCATGGGATAATAGAATAGGATTTAAATTTTATATTTGTTGGTTTGAATAATTTAAATAATGATTAATA…	Eukaryota; Amoebozoa; Lobosa; Discosea-Flabellinia; Vannellida; Vannellidae; Vannella; Vannella_sp.	0.0	0.0	0.0	0.0	544.0	0.0	80.0	0.0	0.0	0.0	0.0	0.0	0.0	0.0	0.0	0.0	0.0	0.0	0.0	0.0	0.0	0.0	0.0	0.0	0.0	51.0	0.0	0.0	0.0	0.0	0.0	0.0	0.0	0.0	0.0	0.0	0.0	0.0	0.0	0.0	0.0	0.0	0.0	0.0	0.0	0.0	0.0
0b2007b359238eac804b61db956e4c41	AGCTCCAAGAGCGTATGCTAAAGTTGTTGCGGTTAAAAAGCTCGTAGTTGAATTTCGACTGATTGTTATTGGGAATTAAACTAAGTTTAACTTCTTTTTTAACATCAATCTTCTATTAAATTGACTATGTCAATTTAATATTTTACTTTGAAAAAATTAGAGTGTTTCAAGCAGACAAATGTCTGGATATTACAGCATGGGATAATGAAAAAGGACATCAGCCTTAATTTGTTTGGTTTCTTCGGCTAATGTAATGACTAACAGGGACAGTTGGTGTCGCTCGTATTGGTTCGCTAGGGGTGAAATCCTATGATTGAATCAGGACGTACTACTGCGAAAGCATTCGACAAGGATGTTCTCA	Eukaryota; Amoebozoa; Lobosa; Tubulinea; Tubulinea_X; Tubulinea_XX; Tubulinea_XXX; Tubulinea_XXX_sp.	0.0	0.0	0.0	0.0	0.0	0.0	0.0	0.0	0.0	0.0	0.0	0.0	0.0	0.0	0.0	0.0	0.0	0.0	0.0	0.0	0.0	0.0	0.0	0.0	0.0	0.0	0.0	0.0	0.0	0.0	5.0	0.0	0.0	151.0	0.0	0.0	0.0	0.0	0.0	0.0	0.0	0.0	0.0	0.0	0.0	0.0	0.0
6a56f2616e4ed963434e6191cddb5c2b	AGCTCCAATAGCGTATATTAATGTTGTTGCAGTTAAAAAGCTCGTAGTTGGATCTCGGGGCGTGGAGGCGTCGGTCCGCCGTGAAGGTGTGCACTGGCCCGCCCGCTCTTTCCTTGGGGACGTTCGCCCTCGCCATTAGTTTGGCGGTGGTATTCCGGCCTCGGCTGGTTTCGCTGAGTGGCACTCGTGTCGCTGAGTGGAGCGCCCCATCTTTTACCTTGAATAAATTAGAGTGTTCCAAGCAGGCATGTTCGCCGTGAATACATTAGCATGGGATAATGGAATAGGACTTTGGTGCTATTTCGTTGGTTTTCAGAACCAGAGTAATGATTAATAGGGACAGTTGGGGGCATTCGTATTTAGTTGTCAGAGGTGAAATTCTTGGATTTACGAAAGACG…	Eukaryota; Amoebozoa; Lobosa; Lobosa_X; Stygamoebida; Vermistella-lineage; Vermistella; Vermistella_sp.	0.0	0.0	0.0	0.0	0.0	0.0	0.0	0.0	0.0	0.0	0.0	0.0	0.0	0.0	0.0	0.0	0.0	0.0	0.0	0.0	0.0	0.0	0.0	0.0	0.0	0.0	0.0	0.0	0.0	0.0	0.0	0.0	0.0	396.0	0.0	184.0	0.0	0.0	0.0	0.0	0.0	0.0	0.0	90.0	0.0	0.0	0.0
c27d2fdbc76772e6f27b4d84c8f3b30a	AGCTCCATCAGTGTATATTAACGTTGTTGCGGTTAAAAAGCTCGTAGTTGGATTTCGAAGTTGTAAAGATCAAGATCCATCAAATTGATGTGGTCCGATATTTACCTTCTAATTTAGAGTAATAATCTTGTTTCCTTTGCGGGTCACTAGAATTTATTCTCTATCATTTACTTTGATAAAATCAGAGTGTTCAAAGCAGGCGTCAACTTGCCTTGAATGTTGCCGCAAGGGATAATAAAATATGACTTCGGTCTTATTTTGTTGGTTTCTAGGGCTGAAGTAATGATAAATAGGGACAGTCGGGGGCGCTCGTATTGAATTGTCAGAGGTGAAATTCTAGGATTTATTCAAGACGAACTAATGCGAAAGCATTCGCCAAGGATGTTTTCA	Eukaryota; Amoebozoa; Lobosa; Tubulinea	0.0	0.0	0.0	0.0	0.0	0.0	0.0	0.0	0.0	0.0	0.0	0.0	0.0	0.0	0.0	0.0	0.0	0.0	0.0	0.0	0.0	0.0	0.0	0.0	0.0	0.0	0.0	0.0	0.0	0.0	0.0	0.0	0.0	0.0	0.0	0.0	0.0	0.0	0.0	0.0	0.0	0.0	0.0	0.0	0.0	42.0	0.0
f30fa5f63932850bfc4cccc6a983b74a	AGCTCCAATAGCATATATTAAAGTTGTTGCAGTTAAAAAGCTCGTAGTTGGATTTTGATGTTACTTATTATGACCCGCCTTGTATGAGGTGTGTTTGTTGTGATAAGTACATCTCCTTACTAGACTTTCATGATTGCACTTAATTGAGTGATCATTTCATCTTGATTCGTTGGGGTGAGTGATGAGTAGACCTACTGGGTTTGAGATTGTGGACGAACTTCTTCGGAGGTTGGTTCTGCTTAGGTTCAGTAACTATTCATTAGAAATCTAGTTCATTTACTTTGAGTAAATTAGAGTGTTCAAGGCAAGCAAATTTGTTTCTGCAATGAATACTATTAGCATGGGATAATGGAACAGGACACGTATTCTAGTTTTCCGTTGGTTTCTAGAATTTTTAGT…	Eukaryota; Amoebozoa; Lobosa; Discosea-Flabellinia; Dactylopodida; Paramoebidae; Neoparamoeba; Neoparamoeba_pemaquidensis	0.0	0.0	0.0	0.0	0.0	0.0	0.0	0.0	0.0	0.0	0.0	0.0	0.0	0.0	0.0	0.0	0.0	0.0	0.0	0.0	0.0	0.0	0.0	0.0	0.0	0.0	0.0	0.0	0.0	0.0	0.0	0.0	0.0	0.0	0.0	0.0	0.0	0.0	0.0	0.0	0.0	0.0	0.0	0.0	0.0	0.0	0.0
d9f76e7c424c4adf485af772bca3f572	AGCTCCAATAGCATATATTAAAGTTGTTGCAGTTAAAAAGCTCGTAGTTGGATTTTGAAATGTTATAAGATAACCCGCTTTTATAAGTGTGTTTTGTTATTTTATATCTTTCTCCTTACTAGTTTTTCACTATTATTCTTTATTGATTGATAGTTTCATCTCTTTTTTAGAGGTGAGTGATGATTAGACCTCTTGGGTTTAAGATTGTGGATGATTATTTCGATGATTATTCTGCTTAGATTCAAGAACTAATTATTAGAAATCTAGTTCTTTTACTTTGAGTAAATTAGAGTGTTCAAGGCAAGCAAATTATTATTGTTGCAATGAATACTATTAGCATGGGATAATGGAACAGGACACGTATTCTAGTTTTCTGTTGGTTTCTAGAATTTTTTGGCC…	Eukaryota; Amoebozoa; Lobosa; Discosea-Flabellinia; Dactylopodida; Paramoebidae; Neoparamoeba; Neoparamoeba_branchiphila	0.0	0.0	0.0	0.0	0.0	0.0	0.0	0.0	0.0	0.0	0.0	0.0	0.0	0.0	0.0	0.0	0.0	0.0	0.0	0.0	0.0	0.0	0.0	0.0	0.0	0.0	0.0	0.0	0.0	0.0	0.0	0.0	0.0	0.0	0.0	0.0	0.0	0.0	0.0	0.0	0.0	0.0	0.0	0.0	0.0	0.0	0.0
70f58d769ecb24ad35028fa22a9675ee	AGCTCCAATAGCATATATTAAAGTTGTTGCAGTTAAAAAGCTCGTAGTTGGATTTTGATGTTACTTTTCATAACCTGCCTTGTATAAGGTATGTTTGTTGTGATTCGTACATCTCCTTACTAGACTTTCATGATTACACTTAATTGAGTGATCATTTCATCTTGATTTATTGGGGTGAGTGATGAGTAGACCTACTGGGTTCGAGATTGTGGATGAACTTCTTCGGAGGTTGGTTCTGCTTGGATTCAGTAACTATTCATTAGAAATCTAGTTCATTTACTTTGAGTAAATTAGAGTGTTCAAGGCAAGCAAATTTGTTTCTGCAATGAATACTATTAGCATGGGATAATGGAACAGGACACGTATTCTAGTTTTCCGTTGGTTTCTAGAATTTTTAGT…	Eukaryota; Amoebozoa; Lobosa; Discosea-Flabellinia; Dactylopodida; Paramoebidae; Neoparamoeba; Neoparamoeba_pemaquidensis	0.0	0.0	0.0	0.0	0.0	0.0	0.0	0.0	0.0	0.0	0.0	0.0	0.0	0.0	0.0	0.0	0.0	0.0	0.0	0.0	0.0	0.0	0.0	0.0	0.0	0.0	0.0	0.0	0.0	0.0	0.0	0.0	0.0	0.0	0.0	0.0	0.0	0.0	0.0	0.0	0.0	0.0	0.0	0.0	0.0	0.0	0.0
c1f6eec6c0589e4f8a7831bd95e437e5	AGCTCCATCAGTGTATATTAACGTTGTTGCGGTTAAAAAGCTCGTAGTTGGATTTCGAAGTTGCGAAGATCAAGATCCGTCAAATTGATGTGGTCCGATGTTCGCCTTCTAATTTAGAGTAATAGCTTTGTTTCCTTTGCGGGTTACAGAGATTCTATTCTCTATCATTTACTTTGATAAAATCAGAGTGTTCAAAGCAGGCGTCAACTTGCCTTGAATGTTGCCGCAAGGGATAATAAAATATGACTTCGGTCTTATTTTGTTGGTTTCTAGGGCTGAAGTAATGATAAATAGGGACAGTCGGGGGCGCTCGTATTGAATTGTCAGAGGTGAAATTCTAGGATTTATTCAAGACGAACTAATGCGAAAGCATTCGCCAAGGATGTTTTCA	Eukaryota; Amoebozoa; Lobosa; Tubulinea; Echinamoebida; Vermamoebidae; Hartmannella; Hartmannella_abertawensis	0.0	0.0	61.0	0.0	0.0	0.0	0.0	0.0	0.0	0.0	0.0	0.0	0.0	0.0	0.0	0.0	0.0	0.0	0.0	0.0	0.0	0.0	0.0	0.0	0.0	0.0	0.0	0.0	0.0	0.0	0.0	0.0	0.0	0.0	0.0	0.0	0.0	0.0	0.0	0.0	0.0	0.0	0.0	0.0	0.0	0.0	0.0
d7552a945d204eb3607d90c563ff850f	AGCTCCATCAGTGTATATTAACGTTGTTGCGGTTAAAAAGCTCGTAGTTGGATTTCGGAGAGCGAAGGTCAAGACCCATCGAATCGGTGTGGTCCGACAGTCGCCTCCTAGCTTAGGGTAACAGCCTCTCTACCTTTACGGGTTGGGATGTGCCGTTCCCTATCATTTACTTTGATAAAATCAGAGTGTTCAAAGCAGGCGTCACTTGCCTTGAATGTTGCCGCAAGGGATAATAGAATATGACTTTGGTCTTATTTTGTTGGTTTCTAGGGCTGAAGTAATGACTAATAGGGACAGTTGGGGGCGCTCGTATTGAGTTGTCAGAGGTGAAATTCTAGGATTTACTCAAGACGGACTACTGCGAAAGCATTCGCCAAGGATGTTTTCA	Eukaryota; Amoebozoa; Lobosa; Tubulinea; Echinamoebida; Vermamoebidae; Hartmannella; Hartmannella_abertawensis	0.0	0.0	0.0	0.0	0.0	0.0	0.0	0.0	0.0	0.0	0.0	0.0	0.0	0.0	0.0	0.0	0.0	0.0	0.0	0.0	0.0	0.0	0.0	0.0	0.0	0.0	0.0	0.0	0.0	0.0	0.0	0.0	0.0	0.0	0.0	0.0	0.0	665.0	48.0	0.0	0.0	0.0	0.0	0.0	0.0	0.0	0.0
c37f7cc5d6fba3d6b40a2924008755fb	AGCTCCAATAGCATATATTAAAGTTGTTGCAGTTAAAAAGCTCGTAGTTGGATTTTGATGTTACTTATTATGACCCGCCTTGTATAAGGTGTGTTTGTTGTGATAAGTACATCTCCTTACTAGACTTTCATGATTGCACTTCATTGAGTGATCATTTCATTCTGATTCGTTGGGGTGAGTGATGAGTAGACCTACTGGGTTTGAGATTGTGGACGAACTTCTTCGGAGGTTGGTTCTGCTTAGGTTCAGTAACTATTCATTAGAAATCTAGTTCATTTACTTTGAGTAAATTAGAGTGTTCAAGGCAAGCAAATTTGTTTCTGCAATGAATACTATTAGCATGGGATAATGGAACAGGACACGTATTCTAGTTTTCCGTTGGTTTCTAGAATTTTTAGT…	Eukaryota; Amoebozoa; Lobosa; Discosea-Flabellinia; Dactylopodida; Paramoebidae; Neoparamoeba; Neoparamoeba_pemaquidensis	0.0	0.0	0.0	0.0	0.0	0.0	0.0	0.0	0.0	0.0	0.0	0.0	0.0	0.0	0.0	0.0	0.0	0.0	0.0	0.0	0.0	0.0	0.0	0.0	0.0	0.0	0.0	0.0	0.0	0.0	0.0	0.0	0.0	0.0	0.0	0.0	0.0	0.0	0.0	0.0	0.0	0.0	0.0	0.0	0.0	0.0	0.0
61b896f03a978e7a0f85c691f50d0231	AGCTCCAATAGCATATATTAAAGTTGTTGCAGTTAAAAAGCTCGTAGTTGGATTTTGATGTTACTTATTATGACCCGCCTTGTATAAGGTGTGTTTGTTGTGATAAGTACATCTCCTTACTAGACTTTCATGATTGCACTTTATTGAGTGATCATTTCATTCTGATTCGTTAGGGTGAGTGATGAATAGACCTACTGGGTTTGAGATTGTGGATGAACTTCTTCGGAAGTTGGTTCTGCTTAGATTCAGTAACTATTCATTAGAAATCTAGTTCATTTACTTTGAGTAAATTAGAGTGTTCAAGGCAAGCAAATTTGTTTCTGCAATGAATACTATTAGCATGGGATAATGGAACAGGACACGTATTCTAGTTTTCCGTTGGTTTCTAGAATTTTTAGT…	Eukaryota; Amoebozoa; Lobosa; Discosea-Flabellinia; Dactylopodida; Paramoebidae; Neoparamoeba; Neoparamoeba_pemaquidensis	0.0	0.0	0.0	0.0	0.0	0.0	0.0	0.0	0.0	0.0	0.0	0.0	0.0	0.0	0.0	0.0	0.0	0.0	0.0	0.0	0.0	0.0	0.0	0.0	0.0	0.0	0.0	0.0	0.0	0.0	0.0	0.0	0.0	0.0	0.0	0.0	0.0	0.0	0.0	0.0	0.0	0.0	0.0	0.0	0.0	0.0	0.0
48c603a95fd1c2519ed33e94b0f1c678	AGCTCCAATAGCATATATTAAAGTTGTTGCAGTTAAAAAGCTCGTAGTTGGATTTTGATGTTACTTATTATGACCCGCCTTGTATAAGGTGTGTTTGTTGTGATAAGTACATCTCCTTACTAGACTTTCATGATTGCACTTAATTGAGTGATCATTTCATTTCGATTCGTTGGGGTGAGTGGTGAGTAGACCTACTGGGTTTGAGATTGTGGACGAACTTCTTCGGAGGTTGGTTCTGCTTAGATTCAGTAACTATTCATTAGAAATCTAGTTCATTTACTTTGAGTAAATTAGAGTGTTCAAGGCAAGCAAATTTGTTTCTGCAATGAATACTATTAGCATGGGATAATGGAACAGGACACGTATTCTAGTTTTCCGTTGGTTTCTAGAATTTTTAGT…	Eukaryota; Amoebozoa; Lobosa; Discosea-Flabellinia; Dactylopodida; Paramoebidae; Neoparamoeba; Neoparamoeba_pemaquidensis	0.0	0.0	0.0	0.0	0.0	0.0	0.0	0.0	56.0	0.0	108.0	0.0	0.0	0.0	0.0	0.0	0.0	0.0	0.0	0.0	0.0	0.0	0.0	0.0	0.0	0.0	0.0	0.0	0.0	26.0	23.0	0.0	18.0	0.0	0.0	0.0	0.0	0.0	0.0	18.0	0.0	0.0	0.0	0.0	0.0	0.0	0.0
8cce692bd6f021831c8a58885b04be93	AGCTCCAATAGCATATATTAAAGTTGTTGCAGTTAAAAAGCTCGTAGTTGGATTTTGATGTTACTTATTATGACCCGCCTTGTATAAGGTGTGTTTGTTGTGATAAGTACATCTCCTTACTAGACTTTCATAGTTGCACTTAATTGAGTGACTATTTCATTCTGATTCGTTGGGGTGAGTGATGAGTAGACCTACTGGGTTTGAGATTGTGGACGAATTTCTTCGGAGGTTGGTTCTGCTTAGATTCAGTAACTATTCATTAGAAATCTAGTTCATTTACTTTGAGTAAATTAGAGTGTTCAAGGCAAGCAAATTTGTTTCTGCAATGAATACTATTAGCATGGGATAATGGAACAGGACACGTATTCTAGTTTTCCGTTGGTTTCTAGAATTTTTAGT…	Eukaryota; Amoebozoa; Lobosa; Discosea-Flabellinia; Dactylopodida; Paramoebidae; Neoparamoeba; Neoparamoeba_pemaquidensis	0.0	0.0	0.0	0.0	0.0	0.0	0.0	0.0	0.0	0.0	0.0	0.0	0.0	0.0	0.0	0.0	0.0	0.0	0.0	0.0	0.0	0.0	0.0	0.0	0.0	0.0	0.0	0.0	0.0	0.0	0.0	0.0	0.0	0.0	0.0	0.0	0.0	0.0	0.0	0.0	0.0	0.0	0.0	0.0	0.0	0.0	0.0
d79c757b40c5eb5f59052fed1e346e4e	AGCTCCAATAGCATATATTAAAGTTGTTGCAGTTAAAAAGCTCGTAGTTGGATTTTGATGTTACTTATTATGACCCGCCTTGTATAAGGTGTGTTTGTTGTGATAAGTACATCTCCTTACTAGACTTTCATAGTTGCACTTAATTGAGTGACTATTTCATTCTGATTCGTTGGGGTGAGTGATGAGTAGACCTACTGGGTTTGAGATTGTGGACGAATTTCTTCGGAGGTTGGTTCTGCTTAGATTCAGTAACTATTCATTAGAAATCTAGTTCATTTACTTTGAGTAAATTAGAGTGTTCAAGGCAAGCAAATTTGTTTCTGCAATGAATACTATTAGCATGGGATAATGGAACAGGACACGTATTCTAGTTTTCCGTTGGTTTCTAGAATTTTTAGT…	Eukaryota; Amoebozoa; Lobosa; Discosea-Flabellinia; Dactylopodida; Paramoebidae; Neoparamoeba; Neoparamoeba_pemaquidensis	0.0	0.0	0.0	0.0	0.0	0.0	0.0	0.0	0.0	0.0	0.0	0.0	0.0	0.0	0.0	0.0	0.0	0.0	0.0	0.0	0.0	0.0	0.0	0.0	0.0	0.0	0.0	0.0	0.0	0.0	0.0	0.0	0.0	0.0	0.0	0.0	0.0	0.0	0.0	0.0	0.0	0.0	0.0	0.0	0.0	0.0	0.0
cd5e8943bae7b965084fef08815ca748	AGCTCCAATAGCGTATATTAAAGTTGTTGCAGTTAAAAAGCTCGTAGTTGGATCTAGGGACGCGCATTTCAAGCGCCCGTGTCGTCGGGTCAAACCGGCGACTGCGTTGGCGTTGCGGGCTCGGTCCGTCGGTGCCCCACAAAGGGCTATCGGCGTGTCAACCGGCCCGCCCGTCCCCTCCTTCTGGATTCCCGTTCCTGCTATTGAGTTAGTGGGGACGTCACAGGGGGCTCATCGTCGTCGTGCAAACGGCGGCGGTGGGTCCCTGGGGCCCAGATCGTTTACCGTGAAAAAATTAGAGTGTTCAAAGCAGGCAGATCCAATTTTCTGCCACCGAATACATTAGCATGGGATAATGGAATAGGACCCTGTCCTCCTATTTTCAGTTGGTTTTGGCAG…	Eukaryota; Amoebozoa; Lobosa; Lobosa_X; Centramoebida; Acanthamoebidae; Acanthamoeba	11.0	0.0	0.0	0.0	0.0	0.0	0.0	305.0	0.0	0.0	0.0	0.0	0.0	0.0	0.0	0.0	0.0	0.0	0.0	0.0	0.0	0.0	410.0	0.0	0.0	0.0	0.0	0.0	0.0	0.0	0.0	0.0	0.0	0.0	0.0	0.0	0.0	0.0	0.0	0.0	0.0	0.0	0.0	0.0	0.0	0.0	0.0
1ca4767420e5063da8c0c5f135cca347	AGCTCCAATAGCGTATATTAATGTTGTTGCAGTTAAAAAGCTCGTAGTTGGATCTCGGAGCGTTTTGGAGGCGTCGGTCCGCCGTGAAGGTGTGCACTGGCCCTCTCGCTCTTTCCTTGGGGACATTCGTCACGGTTATTAGTTTAGCTGTGATATTCCGCCCTCGGGCGGTTTTGCGCGGGTCTCTCGAGGCCGGCGTAGAGTGCCTCATCGTTTACCTTGAATAAATTAGAGTGTTCCAAGCAGGCATGTTCGCCTTGAATACATTAGCATGGGATAATGGAGTAGGACTTTGGTTCTATTTCGTTGGTTTTCAGAGCCAGAGTAATGATTAATAGGGACAGTTGGGGGCATTCGTATTTAATTGTCAGAGGTGAAATTCTTGGATTTATGAAAGAC…	Eukaryota; Amoebozoa; Lobosa; Lobosa_X; Stygamoebida; Vermistella-lineage; Vermistella; Vermistella_sp.	0.0	0.0	0.0	0.0	0.0	0.0	0.0	0.0	0.0	0.0	0.0	0.0	0.0	0.0	0.0	0.0	0.0	0.0	0.0	0.0	0.0	0.0	0.0	0.0	0.0	0.0	0.0	0.0	0.0	0.0	0.0	0.0	0.0	0.0	0.0	0.0	0.0	0.0	0.0	0.0	0.0	0.0	0.0	149.0	0.0	0.0	0.0
70fc2f858d9f5e365f844b95ffaf3dfd	AGCTCCATCAGTGTATATTAACGTTGTTGCGGTTAAAAAGCTCGTAGTTGGATTTCGGAGCATGGGACTCAAGGCCAGTCAAATTGACTGTGCCTGAGGAACATCTCCTAGCTTAGGGTAACAGCCTCGCTTCCTTTGCGGGTTGCGATGTGCAGTTCCCTATCATTTACTTTGATAAAATCAGAGTGTTCAAAGCAGGCGTCTTGCCTTGAATGTTGCCGCAAGGGATAATAGAATATGACTTCGGTCCTATTTTGTTGGTTTCTAGGGCTGAAGTAATGACTAATAGGGACAGTTGGGGGCGCTCGTATTGAGTTGTCAGAGGTGAAATTCTAGGATTTACTCAAGACGAACTACTGCGAAAGCATTCGCCAAGGATGTTTTCA	Eukaryota; Amoebozoa; Lobosa; Tubulinea; Nolandida; Nolandellidae; Nolandella; Nolandella_hibernica	0.0	0.0	0.0	0.0	0.0	0.0	0.0	0.0	0.0	0.0	0.0	0.0	0.0	0.0	0.0	0.0	0.0	0.0	0.0	376.0	0.0	0.0	0.0	0.0	0.0	0.0	0.0	0.0	0.0	0.0	0.0	0.0	0.0	0.0	0.0	0.0	0.0	0.0	0.0	0.0	0.0	0.0	0.0	0.0	0.0	0.0	0.0
c647c5e441dceb5a7a3e2fdd323ad54d	AGCTCCAATAGCATATATTAAAGTTGTTGCAGTTAAAAAGCTCGTAGTTGGATTTTGATGTTACTTTTCATAACCTGCCTTGTATAAGGTATGTTTGTTGTGATTAGTTCATCTCCTTACTAGACTTTCATGATTACACTTAATTGAGTGATCATTTCATTCTGATTTATTGGGGTGAGTGATGAGTAGACCTACTGGGTTCGAGATTGTGGATGAACTTCTTCGGAGGTTGGTTCTGCTTGGATTCAGTAACTATTCATTAGAAATCTAGTTCATTTACTTTGAGTAAATTAGAGTGTTCAAGGCAAGCAAATTTGTTTCTGCAATGAATACTATTAGCATGGGATAATGGAACAGGACACGTATTCTAGTTTTCCGTTGGTTTCTAGAATTTTTAGT…	Eukaryota; Amoebozoa; Lobosa; Discosea-Flabellinia; Dactylopodida; Paramoebidae; Neoparamoeba; Neoparamoeba_pemaquidensis	0.0	0.0	0.0	0.0	0.0	0.0	0.0	0.0	94.0	0.0	0.0	22.0	0.0	0.0	0.0	0.0	0.0	0.0	0.0	0.0	0.0	0.0	0.0	0.0	0.0	0.0	0.0	0.0	0.0	0.0	52.0	0.0	0.0	0.0	0.0	0.0	0.0	0.0	0.0	19.0	0.0	0.0	0.0	0.0	0.0	147.0	0.0
293f472f243261f4f79c1c32db2c93fe	AGCTCCAATAGCGTATATTAATGTTGTTGCAGTTAAAAAGCTCGTAGTTGGATCTCGGAGCGTTTTGGAGGCGTCGGTCCGCCGTGAAGGTGTGCACTGGCCCTCTCGCTCTTTCCTTGGGGACATTCGTCACGATTATTAATTTAGTTGTGATATTCCACTTTCGGGTGGTTTTGCGCCGGTCTCTCGAGGCTGGCGTAGAGTGCCTCATCGTTTACCTTGAATAAATTAGAGTGTTCCAAGCAGGCATGTTCGCCTTGAATACATTAGCATGGGATAATGGAGTAGGACTTTGGTTCTATTTCGTTGGTTTTCAGAGCCAGAGTAATGATTAATAGGGACAGTTGGGGGCATTCGTATTTAATTGTCAGAGGTGAAATTCTTGGATTTATGAAAGAC…	Eukaryota; Amoebozoa; Lobosa; Lobosa_X; Stygamoebida; Vermistella-lineage; Vermistella; Vermistella_sp.	0.0	0.0	0.0	0.0	0.0	0.0	0.0	0.0	0.0	0.0	0.0	0.0	0.0	0.0	0.0	0.0	0.0	0.0	0.0	0.0	0.0	0.0	0.0	0.0	0.0	0.0	0.0	0.0	0.0	0.0	0.0	0.0	0.0	0.0	0.0	71.0	0.0	0.0	0.0	0.0	0.0	0.0	0.0	166.0	0.0	0.0	0.0
14b1620b0ce6e6325617851e951fd8cb	AGCTCTAATAGCGTATATTAATGTTGTTGCAGTTAAAAAGCTCGTAGTTGAATTTTGAACATATTAACAAGTTTGGTTTACTTTTTTAAAGTATGACTACTTGTTAGTGTTCTTCCTACTAGATACTCGATACTGTTCTTAATTGAATGGTATAGCATTTCGCAAGAGGTGTCGATAGATGATAATAGCTCCTCCAATATGTGGAGATGCGTAAAAACATCAAAATATATTGAGTGGATCCAGTTATTGTTATTTATTGGAGTTCTAGTTCATTTACTTTGAGAAAATTAGAGTGTTTCAAGCAGCCTCTTTGGGCTCTGAATATATTAGCATGGGATAATAGAATAGGATTTAAATTTTATATTTGTTGGTTTGAATAATTTAAATAATGATTAATAG…	Eukaryota; Amoebozoa; Lobosa; Discosea-Flabellinia; Vannellida; Vannellidae; Vannella; Vannella_sp.	0.0	0.0	0.0	0.0	50.0	0.0	120.0	0.0	0.0	0.0	0.0	0.0	0.0	0.0	0.0	0.0	0.0	0.0	0.0	0.0	0.0	0.0	0.0	0.0	0.0	0.0	0.0	0.0	0.0	0.0	0.0	0.0	0.0	0.0	0.0	0.0	0.0	0.0	0.0	0.0	0.0	0.0	0.0	0.0	0.0	0.0	0.0
7a9092198bb68fa4dcadfc80062a51a2	AGCTCCAATAGCATATATTAAAGTTGTTGCAGTTAAAAAGCTCGTAGTTGGATTTTGATGTTACTTATTATGACCCGCCTTGTATAAGGTGTGTTTGTTGTGATAAGTACATCTCCTTACTAGACTTTCATGATTGCACTTAATTGAGTGATCATTTCATTCTGATTCGTTGGGGTGAGTGGTGAGTAGACCTACTGGGTTTGAGATTGTGGACGAACTTCTTCGGAGGTTGGTTCTGCTTAGATTCAGTAACTATTCATTAGAAATCTAGTTCATTTACTTTGAGTAAATTAGAGTGTTCAAGGCAAGCAAATTTGTTTCTGCAATGAATACTATTAGCATGGGATAATGGAACAGGACACGTATTCTAGTTTTCCGTTGGTTTCTAGAATTTTTAGT…	Eukaryota; Amoebozoa; Lobosa; Discosea-Flabellinia; Dactylopodida; Paramoebidae; Neoparamoeba; Neoparamoeba_pemaquidensis	0.0	0.0	0.0	0.0	0.0	0.0	0.0	0.0	0.0	0.0	79.0	0.0	0.0	0.0	0.0	0.0	0.0	0.0	0.0	0.0	0.0	0.0	0.0	0.0	0.0	0.0	0.0	0.0	0.0	0.0	0.0	0.0	0.0	0.0	0.0	0.0	0.0	0.0	0.0	0.0	0.0	0.0	0.0	0.0	0.0	0.0	0.0
4b98dd677b7e2b9afe2426d8b4f4c66c	AGCTCCAATAGCGTATATTAATGTTGTTGCAGTTAAAAAGCTCGTAGTTGGATCTCGGAGCGTTTTGGAGGCGTCGGTCCGCCGTGAAGGTGTGAACTGGCCCTCTCGCTCTTTCCTTGGGGACATTCGTCACGATTATTAGTTTAGTTGTGATATTCCACTTTCGGGTGGTTTTGCGCGGGTCTCTCGAGGCCGGCGTAGAGTGCCTCATCGTTTACCTTGAATAAATTAGAGTGTTCCAAGCAGGCATGTTCGCCTTGAATACATTAGCATGGGATAATGGAGTAGGACTTTGGTTCTATTTCGTTGGTTTTCAGAGCCAGAGTAATGATTAATAGGGACAGTTGGGGGCATTCGTATTTAATTGTCAGAGGTGAAATTCTTGGATTTATGAAAGAC…	Eukaryota; Amoebozoa; Lobosa; Lobosa_X; Stygamoebida; Vermistella-lineage; Vermistella; Vermistella_sp.	0.0	0.0	0.0	0.0	0.0	0.0	0.0	0.0	0.0	0.0	0.0	0.0	0.0	0.0	0.0	0.0	0.0	0.0	0.0	0.0	0.0	0.0	0.0	0.0	0.0	0.0	0.0	0.0	0.0	0.0	0.0	0.0	0.0	0.0	0.0	0.0	0.0	0.0	0.0	0.0	0.0	0.0	0.0	135.0	0.0	0.0	0.0
6741b4127a3cdc08636364bfbd40fcbc	AGCTCCAATAGTGTATATTAAAGTTGCTGCAGTTAAAAAGCTCGTAGTTGGATGTCGGTTATTGCGAGGAGTGTCTACATTTTATATGTACGTACATGACTCCAATACCTTCTTTCAGTTTGTGAATCTAATTCGCAACTGATATTTTACTTTGAGAAAATTAGAGTGTTCAAAGCAGGCGTAACAATGCCTTTGAATATATTAGCATGGGATAATGAAATAAGACTTTTTGCCTTATTCTCGTTGGTTCTTTGGGCTAAAGTAATGATTAATAGGGACAGTTGGGGTTATCTGTATTTGATCGCCAGAGGTGAAATTCTAAGACTGATCAAAGACAAACTAGTGCGAAAGCATTTAACAAGGATGTTTTCA	Eukaryota; Amoebozoa; Lobosa; Tubulinea; Leptomyxida; Flabellulidae; Flabellulidae_X; Flabellulidae_X_sp.	0.0	0.0	0.0	0.0	0.0	0.0	0.0	0.0	0.0	0.0	0.0	0.0	0.0	0.0	0.0	0.0	0.0	0.0	0.0	0.0	0.0	0.0	0.0	98.0	0.0	0.0	0.0	0.0	0.0	0.0	0.0	0.0	0.0	0.0	0.0	0.0	0.0	0.0	0.0	0.0	0.0	0.0	0.0	0.0	0.0	0.0	0.0
26431b0808d9b50f27b3880e2d75218d	AGCTCCAATAGCATATATTAAAGTTGTTGCAGTTAAAAAGCTCGTAGTTGGATTTTGATGTTACTTTTTATGACCCGCCTTGTATAAGGTGTGTTTGTTGTGATAAGTACATCTCCTTACTAGACTTTCATGATTGCACTTCATTGTGTGATCATTTCATTCTGATTCGTTAGGGTGAGTGATGAGTAGACCTACTGGGTTTGAGATTGTGGACGAATTTCTTCGGAGGTTGGTTCTGCTTAGATTCAGTAACTATTCATTAGAAATCTAGTTCATTTACTTTGAGTAAATTAGAGTGTTCAAGGCAAGCAAATTTGTTTCTGCAATGAATACTATTAGCATGGGATAATGGAACAGGACACGTATTCTAGTTTTCCGTTGGTTTCTAGAATTTTTAGT…	Eukaryota; Amoebozoa; Lobosa; Discosea-Flabellinia; Dactylopodida; Paramoebidae; Neoparamoeba; Neoparamoeba_pemaquidensis	0.0	0.0	0.0	0.0	0.0	0.0	0.0	0.0	0.0	52.0	0.0	0.0	0.0	0.0	0.0	0.0	0.0	0.0	0.0	0.0	0.0	0.0	0.0	0.0	0.0	0.0	0.0	0.0	0.0	0.0	0.0	0.0	0.0	0.0	0.0	0.0	0.0	0.0	0.0	0.0	0.0	0.0	0.0	0.0	0.0	0.0	0.0
b9d3ba3531b4b35f6673863086ce907e	AGCTCCAATAGCATATATTAAAGTTGTTGCAGTTAAAAAGCTCGTAGTTGGATTTTGATGTTATTTATTATGACCCGCCTTGTATAAGGTGTGTTTGTTGTGATAAGTACATCTCCTTACTAGACTTTCATGGTTGCACTTCATTGAGTGACCATTTCATTCTGATTCGTTGGGGTGAGTGATGAGTAGACCTACTGGGTTTGAGATTGTGGACGAACTTCTTCGGAGGTTGGTTCTGCTTAGATTCAGTAACTATTCATTAGAAATCTAGTTCATTTACTTTGAGTAAATTAGAGTGTTCAAGGCAAGCAAATTTGTTTCTGCAATGAATACTATTAGCATGGGATAATGGAACAGGACACGTATTCTAGTTTTCCGTTGGTTTCTAGAATTTTTAGT…	Eukaryota; Amoebozoa; Lobosa; Discosea-Flabellinia; Dactylopodida; Paramoebidae; Neoparamoeba; Neoparamoeba_pemaquidensis	0.0	0.0	0.0	0.0	0.0	0.0	0.0	0.0	0.0	0.0	0.0	0.0	0.0	0.0	0.0	0.0	0.0	0.0	0.0	0.0	0.0	0.0	0.0	0.0	0.0	0.0	0.0	0.0	0.0	0.0	0.0	0.0	69.0	0.0	0.0	0.0	0.0	0.0	0.0	0.0	0.0	0.0	0.0	0.0	0.0	0.0	0.0
20d4936e60a6d97319106ff2e47ae916	AGCTCCAATAGCGTATATTAATGTTGTTGCAGTTAAAAAGCTCGTAGTTGGATCTCGGAGCGTTTTGGAGGCGTCGGTCCGCCGTGAAGGTGTGCACTGGCCCTCTCGCTCTTTCCTTGGGGACATTCATCACGATTATTAATTTAGTTGTGATATTCCACTTTCGGGTGGTTTTGCAAACCCTCGGGTTTGTAGAGTGCCTCATCGTTTACCTTGAATAAATTAGAGTGTTCCAAGCAGGCATGTTCGCCTTGAATACATTAGCATGGGATAATGGAGTAGGACTTTGGTTCTATTTCGTTGGTTTTCAGAGCCAGAGTAATGATTAATAGGGACAGTTGGGGGCATTCGTATTTAATTGTCAGAGGTGAAATTCTTGGATTTATGAAAGACGAACTT…	Eukaryota; Amoebozoa; Lobosa; Lobosa_X; Stygamoebida; Vermistella-lineage; Vermistella; Vermistella_sp.	0.0	0.0	0.0	0.0	0.0	0.0	0.0	0.0	0.0	0.0	0.0	0.0	0.0	0.0	0.0	0.0	0.0	0.0	0.0	0.0	0.0	0.0	0.0	0.0	0.0	0.0	0.0	0.0	0.0	0.0	0.0	0.0	0.0	0.0	0.0	0.0	0.0	0.0	0.0	0.0	0.0	0.0	0.0	0.0	139.0	0.0	0.0
2c7a372d3c75704ec3f11e551c217a79	AGCTCCAATAGCGTATATTAATGTTGTTGCAGTTAAAAAGCTCGTAGTTGGATCTCGGGGCGTGGAGGCGTCGGTCCGCCGTGAAGGTGTGCACTGGCCCGCCCGCTCTTTCCTTGGGGACGTTCGCCATCGCCATTGATTTGGTGGTGGTATTCCGGCCTCGGCTGGTTTCGGCGCGAGGCACTCGTGTCTCGCGGTGGAGCGCCCCATCTTTTACCTTGAATAAATTAGAGTGTTCCAAGCAGGCATGTTCGCCGTGAATACATTAGCATGGGATAATGGAATAGGACTTTGGTGCTATTTCGTTGGTTTTCAGAACCAGAGTAATGATTAATAGGGACAGTTGGGGGCATTCGTATTTAGTTGTCAGAGGTGAAATTCTTGGATTTACGAAAGACG…	Eukaryota; Amoebozoa; Lobosa; Lobosa_X; Stygamoebida; Vermistella-lineage; Vermistella; Vermistella_sp.	0.0	0.0	0.0	0.0	0.0	0.0	0.0	0.0	0.0	0.0	0.0	0.0	0.0	0.0	0.0	0.0	0.0	0.0	0.0	0.0	0.0	0.0	0.0	0.0	0.0	0.0	0.0	0.0	0.0	0.0	0.0	0.0	0.0	0.0	0.0	0.0	0.0	0.0	0.0	0.0	0.0	0.0	0.0	0.0	0.0	0.0	0.0
54ab5573a7a24510f8d5ad537534f3a1	AGCTCCACTAGCGTATATTAAAGCTGCTGCAGTTAAAACGCTCGTAGTTGTGGTTTCGTTAGCGAGTGTGGTGAGTGTCTCAAAAAGACGCTTGCCATCTGGCTAATTACAAGCGAGTATGCGTGTTAAGTCACACATACTCAGTAAACCTTGAAAAAATATTGACGCTTAAAATTGGACTTAGGTCCAAGTTCTTTCTGCATGGGATTTTGAAATACGAGTGGTGGAGTAAGATCCGCCGCTAATGACATTTGAGGATGAAAGAGGAAGTTAATATTTAGCTGTCAGAGGTGAAATTCTTGGATTAGCTAAAGATTAACTAATGCGAAGGCATTCTTCAATTGCTTTCCTG	Eukaryota; Amoebozoa; Amoebozoa_X; Amoebozoa_XX; UI13E03-lineage; UI13E03-lineage_X; UI13E03-lineage_XX; UI13E03-lineage_XX_sp.	0.0	0.0	0.0	0.0	0.0	0.0	0.0	0.0	0.0	0.0	0.0	0.0	0.0	0.0	0.0	0.0	0.0	0.0	0.0	14.0	0.0	0.0	0.0	0.0	0.0	0.0	0.0	0.0	0.0	0.0	0.0	0.0	0.0	0.0	0.0	0.0	0.0	0.0	0.0	0.0	0.0	0.0	0.0	0.0	0.0	0.0	0.0
06b7fb6a015b15ffe561062620129435	AGCTCTAATAGCGTATATTAATGTTGTTGCAGTTAAAAAGCTCGTAGTTGAATTTTGAATATTTTTAACAAGTTTGGTTTACTTTTGTAAGTATGACTACTTGTTAGTGTTCTTCCTACTAGATACTCGATACTGTTCTTAATTGAATGGTATAGCATTTCGCAAGAGATGTCAATAGATGATAATAGCTCCTCCAATATGTGGAGATGCGTAAAAACATCAAAATATATTGAGTGGATCAAGTTATTGTTTTGTATTGGAGTTCTAGTTCATTTACTTTGAGAAAATTAGAGTGTTTCAAGCAGCCTCTTTGGGCTCTGAATATATTAGCATGGGATAATAGAATAGGATTTAAATTTTATATTTGTTGGTTTGAATAATTTAAATAATGATTAATAG…	Eukaryota; Amoebozoa; Lobosa; Discosea-Flabellinia; Vannellida; Vannellidae; Vannella; Vannella_sp.	0.0	0.0	0.0	0.0	316.0	0.0	109.0	0.0	0.0	0.0	0.0	0.0	0.0	0.0	0.0	0.0	0.0	0.0	0.0	0.0	0.0	0.0	0.0	0.0	0.0	27.0	0.0	0.0	0.0	0.0	0.0	0.0	0.0	0.0	0.0	0.0	0.0	0.0	0.0	0.0	0.0	0.0	0.0	0.0	0.0	0.0	0.0
592406aef65c57aedfa3ea9cde998853	AGCTCCAATAGCATATATTAAAGTTGTTGCAGTTAAAAAGCTCGTAGTTGGATTTTGATGTTACTTTTTATGACCCGCCTTGTATAAGGTGTGTTTGTTGTGATAAGTACATCTCCTTACTAGACTTTCATGATTGCACTTCATTGAGTGATCATTTCATTCTGATTCGTTGGGGTGAGTGATGAGTAGACCTACTGGGTTTGAGATTGTGGACGAACTTCTTCGGAGGTTGGTTCTGCTTAGATTCAGTAACTATTCATTAGAAATCTAGTTCATTTACTTTGAGTAAATTAGAGTGTTCAAGGCAAGCAAATTTGTTTCTGCAATGAATACTATTAGCATGGGATAATGGAACAGGACACGTATTCTAGTTTTCCGTTGGTTTCTAGAATTTTTAGT…	Eukaryota; Amoebozoa; Lobosa; Discosea-Flabellinia; Dactylopodida; Paramoebidae; Neoparamoeba; Neoparamoeba_pemaquidensis	0.0	0.0	0.0	0.0	0.0	0.0	0.0	0.0	0.0	0.0	0.0	0.0	0.0	0.0	0.0	0.0	0.0	0.0	0.0	0.0	0.0	0.0	0.0	0.0	0.0	0.0	0.0	0.0	0.0	0.0	0.0	0.0	0.0	0.0	0.0	0.0	0.0	0.0	0.0	0.0	0.0	0.0	0.0	0.0	0.0	0.0	0.0
b5b6b517095ef4bc45238ec9d9826163	AGCTCCATCAGTGTATATTAACGTTGTTGCGGTTAAAAAGCTCGTAGTTGGATTTCGGAGATGAGAATGTCAAGATCAGTCAAAATGGCTTGATCCGATAGACTCCTCCTATTTTTTAGAGTAACGGCCCTTTGGTTTCTTTACGGAAACTAGGGGGGATTACCGTTCTCTATCTTTTACTTTGATAAAATCAGAGTGTTCAAAGCAGGCGTTTTAACTTTGCCTTGAATGTTGCCGCAGGGGATAATAGAATATGACTTTGGTCTTATTTTGTTGGTTTCTAGGGCTGAAGTAATGACTAATAGGGACAGTTGGGGGCGCTCGTATTGAGTTGTCAGAGGTGAAATTCTAGGATTTACTCAAGACGAACTAGTGCGAAAGCATTCGCCAAGGATGTTT…	Eukaryota; Amoebozoa; Lobosa; Tubulinea; Echinamoebida; Vermamoebidae; Hartmannella; Hartmannella_abertawensis	0.0	0.0	0.0	0.0	0.0	0.0	0.0	0.0	0.0	0.0	0.0	0.0	0.0	0.0	0.0	0.0	0.0	0.0	0.0	0.0	0.0	0.0	679.0	0.0	0.0	0.0	0.0	0.0	0.0	0.0	0.0	0.0	0.0	0.0	0.0	0.0	0.0	0.0	0.0	0.0	0.0	0.0	0.0	0.0	0.0	0.0	0.0
e5f55d1a035a2204b31a1e8bd4711035	AGCTCCAATAGCGTATATTAATGTTGTTGCAGTTAAAAAGCTCGTAGTTGGATCTCGGAGCGTTTTGGAGGCGTCGGTCCGCCGTGAAGGTGTGCACTGGCCCTCTCGCTCTTTCCTTGGGGACATTCGTCACGATTATTAATTTAGTTGTGATATTCCACTTTCGGGTGGTTTTGCGCGGGTCTCTCGAGGCTCGCGTAGAGTGCCTCATCGTTTACCTTGAATAAATTAGAGTGTTCCAAGCAGGCATGTTCGCCTTGAATACATTAGCATGGGATAATGGAGTAGGACTTTGGTTCTATTTCGTTGGTTTTCAGAGCCAGAGTAATGATTAATAGGGACAGTTGGGGGCATTCGTATTTAATTGTCAGAGGTGAAATTCTTGGATTTATGAAAGAC…	Eukaryota; Amoebozoa; Lobosa; Lobosa_X; Stygamoebida; Vermistella-lineage; Vermistella; Vermistella_sp.	0.0	0.0	0.0	0.0	0.0	0.0	0.0	0.0	0.0	0.0	0.0	0.0	0.0	0.0	0.0	0.0	0.0	0.0	0.0	0.0	0.0	0.0	0.0	0.0	0.0	0.0	0.0	0.0	0.0	0.0	0.0	0.0	0.0	0.0	0.0	0.0	0.0	0.0	0.0	0.0	0.0	0.0	0.0	0.0	0.0	0.0	0.0
d7e136a6bc9ff8100884cb4edae727eb	AGCTCCATCAGTGTATATTAACGTTGTTGCGGTTAAAAAGCTCGTAGTTGGATTTCGGAGTGCGAAGGTCAAGACCCATCGAATCGGTGTGGTCCGACAATCGCCTCCTAGCTTAGGGTAACAGCCTCTCTTCCTTTACGGGTTGGGATGTGCCGTTCCCTATCATTTACTTTGATAAAATCAGAGTGTTCAAAGCAGGCGTCACTTGCCTTGAATGTTGCCGCAAGGGATAATAGAATATGACTTCGGTCTTATTTTGTTGGTTTCTAGGGCTGAAGTAATGACTAATAGGGACAGTTGGGGGCGCTCGTATTGAGTTGTCAGAGGTGAAATTCTAGGATTTACTCAAGACGGACTACTGCGAAAGCATTCGCCAAGGATGTTTTCA	Eukaryota; Amoebozoa; Lobosa; Tubulinea; Echinamoebida; Vermamoebidae; Hartmannella; Hartmannella_abertawensis	0.0	0.0	0.0	0.0	0.0	0.0	0.0	0.0	0.0	0.0	0.0	0.0	0.0	0.0	0.0	0.0	0.0	0.0	0.0	0.0	0.0	0.0	0.0	0.0	0.0	0.0	0.0	0.0	0.0	0.0	0.0	0.0	0.0	521.0	285.0	0.0	250.0	0.0	0.0	0.0	0.0	0.0	0.0	0.0	0.0	0.0	0.0
5b5cb0579d1b4467fd1bb052a3aae601	AGCTCCAATAGCATATATTAAAGTTGTTGCAGTTAAAAAGCTCGTAGTTGGATTTTGATGTTACTTTTTATGACCCGCCTTGTATAAGGTGTGTTTGTTGTGATAAGTACATCTCCTTACTAGACTTTCATGATTGCACTTCATTGAGTGATCATTTCATTCTGATTCGTTGGGGTGAGTGATGAGTAGACCTACTGGGTTTGAGATTGTGGACGAACTTCTTCGGAGGTTGGTTCTGCTTAGATTCAGTAACTATTCATTAGAAATCTAGTTCATTTACTTTGAGTAAATTAGAGTGTTCAAGGCAAGCAAATTTGTTTCTGCAATGAATACTATTAGCATGGGATAATGGAACAGGACACGTATTCTAGTTTTCCGTTGGTTTCTAGAATTTTTAGT…	Eukaryota; Amoebozoa; Lobosa; Discosea-Flabellinia; Dactylopodida; Paramoebidae; Neoparamoeba; Neoparamoeba_pemaquidensis	0.0	0.0	0.0	0.0	0.0	0.0	0.0	0.0	0.0	0.0	0.0	0.0	0.0	0.0	0.0	0.0	0.0	0.0	0.0	0.0	0.0	0.0	0.0	0.0	0.0	0.0	0.0	0.0	0.0	0.0	0.0	0.0	0.0	0.0	0.0	0.0	0.0	0.0	0.0	0.0	0.0	0.0	0.0	0.0	0.0	0.0	0.0
a36cfcfeb2ea976525eb0ab64b8d2af3	AGCTCCATCAGTGTATATTAACGTTGTTGCGGTTAAAAAGCTCGTAGTTGGATTTCGAAGTTGCGAAGATCAAGATCCGTCAAATTGATGTGGTCCGATGTTCGCCTTCTAATTTAGAGTAATAGCTTTGTTTCCTTTGCGGGTTACAGAGATTTCTATTCTCTATCATTTACTTTGATAAAATCAGAGTGTTCAAAGCAGGCGTCAACTTGCCTTGAATGTTGCCGCAAGGGATAATAAAATATGACTTCGGTCTTATTTTGTTGGTTTCTAGGGCTGAAGTAATGATAAATAGGGACAGTCGGGGGCGCTCGTATTGAATTGTCAGAGGTGAAATTCTAGGATTTATTCAAGACGAACTAATGCGAAAGCATTCGCCAAGGATGTTTTCA	Eukaryota; Amoebozoa; Lobosa; Tubulinea; Echinamoebida; Vermamoebidae; Hartmannella; Hartmannella_abertawensis	0.0	0.0	0.0	0.0	0.0	0.0	0.0	0.0	0.0	0.0	0.0	0.0	0.0	0.0	0.0	0.0	0.0	0.0	0.0	0.0	0.0	0.0	0.0	8.0	0.0	0.0	0.0	0.0	0.0	0.0	0.0	0.0	0.0	0.0	0.0	0.0	0.0	0.0	0.0	0.0	0.0	0.0	0.0	0.0	0.0	83.0	0.0
3a0f8461d50b871d2bb570a31ec196cb	AGCTCCAATAGTGTATACTAAAGTTGCTGCAGTTAAAAAGCTCGTAGTTGGATTTCGGTTAATAGGATGCTAGTCTACATTATTACATGTACGAACTGCCAGCCTATTTCCTTCTTTTCAGATATCATTTTTTTGATTCTGAATCTTTTACTTTGAGAAAATTAGAGTGTTCAAAGCAGGCGTAACCAAGCCTTTGAATATATTAGCATGGGATAATGGAATAAGACTTTTTGCCTTATTTTCGTTGGTTCTTAGGGCTAAAGTAATGATTAATAGGGATAGTTGGGGTCATTAGTATTTAATTGTCAGAGGTGAAATTCTAAGATTTATTAAAGACTAACTACTGCGAAAGCATTTGACAAGGATGTTTTCA	Eukaryota; Amoebozoa; Lobosa; Tubulinea; Leptomyxida; Flabellulidae; Flabellula; Flabellula_citata	0.0	0.0	0.0	0.0	0.0	0.0	0.0	0.0	0.0	0.0	0.0	0.0	0.0	0.0	0.0	0.0	0.0	0.0	0.0	0.0	0.0	0.0	0.0	0.0	0.0	0.0	0.0	0.0	0.0	0.0	0.0	0.0	0.0	0.0	0.0	0.0	0.0	0.0	0.0	0.0	0.0	0.0	0.0	0.0	0.0	18.0	0.0
fbde7edbc3f86559d0d4f73cd18c5d31	AGCTCTAATAGCGTATATTAATGTTGTTGCAGTTAAAAAGCTCGTAGTTGAATTTTGAATATTTTTAACAAGTTTGGTTTACTTTTTTAAAGTATGACTACTTGTTAGTGTTCTTCCTACTAGATACTCGATATTGTTCTTAATTGAATGGTATAGCATTTCGTAAGAGGTGTCGATAGATGATAATAGCTCCTCCAATATGTGGAGATGCGTAAAAACATCAAAATATATTGAGTGGATCAAGTTATTGTTTTTTATTGGAGTTCTAGTTCATTTACTTTGAGAAAATTAGAGTGTTTCAAGCAGCCTCTTTGGGCTCTGAATATATTAGCATGGGATAATAGAATAGGATTTAAATTTTATATTTGTTGGTTTGAATAATTTAAATAATGATTAATA…	Eukaryota; Amoebozoa; Lobosa; Discosea-Flabellinia; Vannellida; Vannellidae; Vannella; Vannella_sp.	0.0	0.0	0.0	0.0	28.0	0.0	147.0	0.0	0.0	0.0	0.0	0.0	0.0	0.0	0.0	0.0	0.0	0.0	0.0	0.0	0.0	0.0	0.0	0.0	0.0	0.0	0.0	0.0	0.0	0.0	0.0	0.0	0.0	0.0	0.0	0.0	0.0	0.0	0.0	0.0	0.0	0.0	0.0	0.0	0.0	0.0	0.0
cb1860d280ced425eae9751e0c0975aa	AGCTCCATCAGTGTATATTAACGTTGTTGCGGTTAAAAAGCTCGTAGTTGGATTTCGGAGCACGCTACTCAAGGCCAGTCAAATTGGCTTGGCCCGAGGAACGTCTCCTAGCTTAGGGTAACAGCCTTGCTTCCTTTGCGGGTTGCGATGTGCCGTTCCCTATCATTTACTTTGATAAAATCAGAGTGTTCAAAGCAGGCGTCTTGCCTTGAATGTTGCCGCAAGGGATAATAGAATATGACTTCGGTCCTATTTTGTTGGTTTCTAGGGCTGAAGTAATGACTAATAGGGACAGTTGGGGGCGCTCGTATTGAGTTGTCAGAGGTGAAATTCTAGGATTTACTCAAGACGAACTACTGCGAAAGCATTCGCCAAGGATGTTTTCA	Eukaryota; Amoebozoa; Lobosa; Tubulinea; Nolandida; Nolandellidae; Nolandella; Nolandella_hibernica	0.0	0.0	0.0	0.0	0.0	0.0	0.0	0.0	0.0	0.0	0.0	0.0	0.0	0.0	0.0	0.0	0.0	0.0	0.0	0.0	0.0	0.0	0.0	0.0	0.0	0.0	0.0	0.0	0.0	0.0	0.0	0.0	0.0	0.0	0.0	0.0	0.0	0.0	0.0	0.0	0.0	0.0	1437.0	0.0	0.0	0.0	0.0
6ba32a2a505ca7122cbf0b415a6b20a7	AGCTCCAATAGCATATATTAAAGTTGTTGCAGTTAAAAAGCTCGTAGTTGGATTTTGATGTTACTTTTCATAACCTGCCTTGTATAAGGTATGTTTGTTGTGATTCGTACATCTCCTTACTAGACTTTCATGATTACACTTAATTGAGTGATCATTTCATTCTGATTTATTGGGGTGAGTGATGAGTAGACCTACTGGGTTCGAGATTGTGGATGAACTTCTTCGGAGGTTGGTTCTGCTTGGATTCAGTAACTATTCATTAGAAATCTAGTTCATTTACTTTGAGTAAATTAGAGTGTTCAAGGCAAGCAAATTTGTTTCTGCAATGAATACTATTAGCATGGGATAATGGAACAGGACACGTATTCTAGTTTTCCGTTGGTTTCTAGAATTTTTAGT…	Eukaryota; Amoebozoa; Lobosa; Discosea-Flabellinia; Dactylopodida; Paramoebidae; Neoparamoeba; Neoparamoeba_pemaquidensis	0.0	0.0	0.0	0.0	0.0	0.0	0.0	0.0	0.0	0.0	0.0	0.0	0.0	0.0	0.0	0.0	0.0	0.0	0.0	0.0	0.0	0.0	0.0	0.0	0.0	0.0	0.0	0.0	0.0	0.0	27.0	0.0	15.0	0.0	0.0	0.0	0.0	0.0	0.0	0.0	0.0	0.0	0.0	0.0	0.0	81.0	0.0
3be0977e5c948815c8b4253166f3e8ef	AGCTCTAATAGCGTATATTAATGTTGTTGCAGTTAAAAAGCTCGTAGTTGAATTTTGAACATTTTTAACAAGTTTGGTTTACTTTTTTAAAGTATGACTACTTGTTAGTGTTCTTCCTACTAGATACTCGATACTGTTCTTAATTGAATGGTATAGCATTTCGCAAGAGATGTCAATAGATGATAATAGCTCCTCCAATATGTGGAGATGCGTAAAAACATCAAAATATATTGAGCGGATCCAGTTATTGTTATTTATTGGAGTTCTAGTTCATTTACTTTGAGAAAATTAGAGTGTTTCAAGCAGCCTCTTTGGGCTCTGAATATATTAGCATGGGATAATAGAATAGGATTTAAATTTTATATTTGTTGGTTTGAATAATTTAAATAATGATTAATA…	Eukaryota; Amoebozoa; Lobosa; Discosea-Flabellinia; Vannellida; Vannellidae; Vannella; Vannella_sp.	0.0	0.0	0.0	0.0	0.0	0.0	187.0	0.0	0.0	0.0	0.0	0.0	0.0	0.0	0.0	0.0	0.0	0.0	0.0	0.0	0.0	0.0	0.0	0.0	0.0	0.0	0.0	0.0	0.0	0.0	0.0	0.0	0.0	0.0	0.0	0.0	0.0	0.0	0.0	0.0	0.0	0.0	0.0	0.0	0.0	0.0	0.0
bcb94e952cae791418774c21f43133db	AGCTCCAATAGCGTATATTAATGTTGTTGCAGTTAAAAAGCTCGTAGTTGGATCTCGGAGCGTTTTGGAGGCGTCGGTCCGCCGTGAAGGTGTGCACTGGCCCTCTCGCTCTTTCCTTGGGGACATTCGTCACGATTATTAATTTAGTTGTGATATTCCACTTTCGGGTGGTTTTGCGCCGGTCTCTCGAGGCCGGCGTAGAGTGCCTCATCGTTTACCTTGAATAAATTAGAGTGTTCCAAGCAGGCATGTTCGCCTTGAATACATTAGCATGGGATAATGGAGTAGGACTTTGGTTCTATTTCGTTGGTTTTCAGAGCCAGAGTAATGATTAATAGGGACAGTTGGGGGCATTCGTATTTAATTGTCAGAGGTGAAATTCTTGGATTTATGAAAGAC…	Eukaryota; Amoebozoa; Lobosa; Lobosa_X; Stygamoebida; Vermistella-lineage; Vermistella; Vermistella_sp.	0.0	0.0	0.0	0.0	0.0	0.0	0.0	0.0	0.0	0.0	0.0	0.0	0.0	0.0	0.0	0.0	0.0	0.0	0.0	0.0	0.0	0.0	0.0	0.0	0.0	0.0	0.0	0.0	0.0	0.0	0.0	0.0	0.0	0.0	0.0	0.0	0.0	0.0	0.0	0.0	0.0	0.0	0.0	731.0	194.0	0.0	0.0
bd06e7d7ef2b246e3a932ebf6df42b56	AGCTCCAATAGCGTATATTAATGTTGTTGCAGTTAAAAAGCTCGTAGTTGGATCTCGGGGCGTGGAGGCGTCGGTCCGCCGTGAAGGTGTGCACTGGCCCGCCCGCTCTTTCCTTGGGGACGTTCGCCATCGCCATTGATTTGGTGGTGGTATTCCGGCCTCGGCTGGTTTCGGCAGGAGGCACTCGTGTCTTTTGCTGGAGCGCCCCATCTTTTACCTTGAATAAATTAGAGTGTTCCAAGCAGGCATGTTCGCCGTGAATACATTAGCATGGGATAATGGAATAGGACTTTGGTGCTATTTCGTTGGTTTTCAGAACCAGAGTAATGATTAATAGGGACAGTTGGGGGCATTCGTATTTAGTTGTCAGAGGTGAAATTCTTGGATTTACGAAAGACG…	Eukaryota; Amoebozoa; Lobosa; Lobosa_X; Stygamoebida; Vermistella-lineage; Vermistella; Vermistella_sp.	0.0	0.0	0.0	0.0	0.0	0.0	0.0	0.0	0.0	0.0	0.0	0.0	0.0	0.0	0.0	0.0	0.0	0.0	0.0	0.0	0.0	0.0	0.0	0.0	0.0	0.0	0.0	0.0	0.0	0.0	0.0	0.0	0.0	0.0	0.0	0.0	0.0	0.0	0.0	0.0	0.0	0.0	0.0	0.0	0.0	0.0	0.0
3ee6c96d8c1ba5c30b7433f55a9901e3	AGCTCCAATAGTGTATATTAAAGTTGCTGCAGTTAAAAAGCTCGTAGTTGGATGTCGGTTATTGCGAAAAGTGTCTACATTTTATATGTACGTACATGATTCCAATACCTTCTTTCAGTTTGTGAATCTAATTTGCAACTGAAATTTTACTTTGAGAAAATTAGAGTGTTCAAAGCAGGCGTAACAAAGCCTTTGAATATATTAGCATGGGATAATGAAATAAGACTTTTTGCCTTATTCTCGTTGGTTCTTAGGGCTAAAGTAATGATTAATAGGGATAGTTGGGGTCATTAGTATTTAATTGTCAGAGGTGAAATTCTAAGATTTATTAAAGACTAACTACTGCGAAAGCATTTGACAAGGATGTTTTCA	Eukaryota; Amoebozoa; Lobosa; Tubulinea; Leptomyxida; Flabellulidae; Paraflabellula	0.0	0.0	0.0	0.0	0.0	0.0	0.0	0.0	0.0	0.0	0.0	0.0	0.0	0.0	0.0	0.0	0.0	0.0	0.0	0.0	0.0	0.0	0.0	0.0	0.0	0.0	0.0	0.0	0.0	0.0	0.0	0.0	0.0	0.0	0.0	0.0	0.0	0.0	0.0	0.0	0.0	0.0	0.0	0.0	0.0	0.0	0.0
96ea7400395fd02839e6cfb5dff24992	AGCTCCAATAGCATATATTAAAGTTGTTGCAGTTAAAAAGCTCGTAGTTGGATTTTGAAATGTTATAAAACAACCCGCTTTTGTAAGTGTGTTTTTGTTGTTTTATATCTTTCTCCTTACTAGACTTTCACTATTGTTCTTCATTGATCGATAGTTTCATCTCTCTTTTGGGGTGAGTGATGGTTAGACCTCTTGGGTTTAGGATTGTGGATGATTGCTTCGGTGATTGTTCTGCTTAGATTCAAGAACTAATCATTAGAAATCTAGTTCTTTTACTTTGAGTAAATTAGAGTGTTCAAGGCAAGCAAATTATTATTGTTGCAATGAATACTATTAGCATGGGATAATGGAACAGGACACGTATTCTAGTTTTCTGTTGGTTTCTAGAATTTTTTGGCT…	Eukaryota; Amoebozoa; Lobosa; Discosea-Flabellinia; Dactylopodida; Paramoebidae; Neoparamoeba; Neoparamoeba_branchiphila	0.0	0.0	0.0	0.0	0.0	0.0	0.0	0.0	0.0	0.0	0.0	0.0	0.0	0.0	0.0	0.0	0.0	0.0	0.0	0.0	0.0	0.0	0.0	0.0	0.0	0.0	0.0	0.0	0.0	0.0	0.0	0.0	0.0	0.0	0.0	0.0	0.0	0.0	0.0	0.0	0.0	0.0	0.0	0.0	0.0	0.0	0.0
35a5fd8c913ee8120a08049c5eb57a60	AGCTCTAATAGCGTATATTAATATTGTTGCAGTTAAAAAGCTCGTAGTTGAAACTTGAGTATTTTTATTAAGTTTGGTCTGCCTTTTAAGGTCTTGACTACTTAATGATACTCTTCCTACTAGTAACTCGATTATGTTCTTAATTGAATGTAATAACTATCTTTCGGGGTAGTCAATCTATGAGAATGACTCCACCATACTGATGGATGTATGTAAAAATACTGAAAAAAGATGAGTGGATAAAGTTATACTTGTAGATTGGAGTTCTAGTTCGTTTACTTTGAGAAAATTAGAGTGTTTAAAGCAGCCTCTTGGGGCTCTGAATACATTAGCATGGGATAATAGAATAGGATTTAAGTCACTATATTTGTTGGTTTGAATGATCTTAAATAATGATTA…	Eukaryota; Amoebozoa; Lobosa; Discosea-Flabellinia; Vannellida; Vannellidae; Vannella; Vannella_sp.	0.0	0.0	0.0	0.0	0.0	0.0	0.0	0.0	0.0	0.0	0.0	0.0	0.0	0.0	0.0	0.0	0.0	0.0	0.0	0.0	0.0	0.0	0.0	0.0	0.0	0.0	0.0	0.0	0.0	0.0	0.0	0.0	0.0	0.0	0.0	0.0	0.0	0.0	0.0	0.0	0.0	0.0	0.0	0.0	0.0	0.0	0.0
d9f77e7130f0a85bca147955a8e8635b	AGCTCCAATAGCGTATATTAATGTTGTTGCAGTTAAAAAGCTCGTAGTTGGATCTCGGAGCGTTTTGGAGGCGTCGGTCCGCCGTGAAGGTGTGCACTGGCCCTCTCGCTCTTTCCTTGGGGACATTCGTCACGATTATTAATTTAGTTGTGATATTCCACTTTCGGGTGGTTTTGCGCCTGTTTCGGCTCGCGTAGAGTGCCTCATCGTTTACCTTGAATAAATTAGAGTGTTCCAAGCAGGCATGTTCGCCTTGAATACATTAGCATGGGATAATGGAGTAGGACTTTGGTTCTATTTCGTTGGTTTTCAGAGCCAGAGTAATGATTAATAGGGACAGTTGGGGGCATTCGTATTTAATTGTCAGAGGTGAAATTCTTGGATTTATGAAAGACGAAC…	Eukaryota; Amoebozoa; Lobosa; Lobosa_X; Stygamoebida; Vermistella-lineage; Vermistella; Vermistella_sp.	0.0	0.0	0.0	0.0	0.0	0.0	0.0	0.0	0.0	0.0	0.0	0.0	0.0	0.0	0.0	0.0	0.0	0.0	0.0	0.0	0.0	0.0	0.0	0.0	0.0	0.0	0.0	0.0	0.0	0.0	0.0	0.0	0.0	0.0	0.0	0.0	0.0	0.0	0.0	0.0	0.0	54.0	0.0	418.0	0.0	0.0	0.0
374734808861394a9fe40c133b63c7e6	AGCTCCATCAGTGTATATTAACGTTGTTGCGGTTAAAAAGCTCGTAGTTGGATTTCGAAGTGCGAAAGTCAAGACCCATCAAATTGGTGTGGTCCGACAGTCGCCTTCTAGCTTAGGGTAATAGCCTCGCTTCCTTCGCGGGTTGCGATGTGCCGTTCCCTATCTTTTACTTTGATAAAATCAGAGTGTTCAAAGCAGGCGTCACTTGCCTTGAATGTTGCCGCAAGGGATAATAGAATATGACTTCGGTCTTATTTTGTTGGTTTCTAAGGCTGAAGTAATGACTAATAGGGACAGTCGGGGGCGCTTGTATTGTGCTGTCAGAGGTGAAATTCTAGGATTTGCACAAGACAAACTACTGCGAAAGCATTCGCCAAGGATGTTTTCA	Eukaryota; Amoebozoa; Lobosa; Tubulinea; Echinamoebida; Vermamoebidae; Hartmannella; Hartmannella_abertawensis	0.0	0.0	0.0	0.0	0.0	0.0	0.0	0.0	0.0	0.0	0.0	0.0	0.0	0.0	0.0	0.0	0.0	0.0	0.0	0.0	0.0	0.0	0.0	422.0	0.0	0.0	0.0	0.0	0.0	0.0	0.0	0.0	0.0	0.0	0.0	0.0	0.0	0.0	0.0	0.0	0.0	0.0	0.0	0.0	0.0	0.0	0.0
b8b6892ea13c27bd8271bcdd4fadfdbd	AGCTCCAATAGCATATATTAAAGTTGTTGCAGTTAAAAAGCTCGTAGTTGGATTTTGATGTTACTTATTGTGACCCGCCTTGTATAAGGTGTGTTTGTTGTGATAAGTACATCTCCTTACTAGACTTTCATAGTTGCACTTAATTGAGTGACTATTTCATCTTGATTCGTTGGGGTGAGTGATGAGTAGACCTACTGGGTTTGAGATTGTGGACGAACTTCTTCGGAGGTTGGTTCTGCTTAGGTTCAGTAACTATTCATTAGAAATCTAGTTCATTTACTTTGAGTAAATTAGAGTGTTCAAGGCAAGCAAATTTGTTTCTGCAATGAATACTATTAGCATGGGATAATGGAACAGGACACGTATTCTAGTTTTCCGTTGGTTTCTAGAATTTTTAGT…	Eukaryota; Amoebozoa; Lobosa; Discosea-Flabellinia; Dactylopodida; Paramoebidae; Neoparamoeba; Neoparamoeba_pemaquidensis	0.0	0.0	0.0	0.0	0.0	0.0	0.0	0.0	0.0	0.0	0.0	0.0	0.0	0.0	0.0	0.0	0.0	0.0	0.0	0.0	0.0	0.0	0.0	0.0	0.0	0.0	0.0	0.0	0.0	0.0	0.0	0.0	0.0	0.0	0.0	0.0	0.0	50.0	0.0	0.0	0.0	0.0	0.0	0.0	0.0	0.0	0.0
55d85fc59f0d2ca76c5a591c09086da1	AGCTCCATCAGTGTATATTAACGTTGTTGCGGTTAAAAAGCTCGTAGTTGGATTTCGGAGTATGGGACTCAAGGCCAGTCAAATTGGCTGTGCCCGAGGAACATCTCCTAGCTTAGGGTAACAGACTCGCTTCCTTTGCGGGTTGCGATGTGCCGTTCCCTATCATTTACTTTGATAAAATCAGAGTGTTCAAAGCAGGCGTCTTGCCTTGAATGTTGCCGCAAGGGATAATAGAATATGACTTCGGTCCTATTTTGTTGGTTTCTAGGGCTGAAGTAATGACTAATAGGGACAGTTGGGGGCGCTCGTATTGAGTTGTCAGAGGTGAAATTCTAGGATTTACTCAAGACGAACTACTGCGAAAGCATTCGCCAAGGATGTTTTCA	Eukaryota; Amoebozoa; Lobosa; Tubulinea; Nolandida; Nolandellidae; Nolandella; Nolandella_hibernica	0.0	0.0	0.0	0.0	0.0	0.0	0.0	0.0	0.0	0.0	0.0	0.0	0.0	0.0	0.0	0.0	0.0	0.0	0.0	211.0	0.0	0.0	0.0	0.0	0.0	0.0	0.0	0.0	0.0	0.0	0.0	0.0	0.0	0.0	0.0	0.0	0.0	0.0	0.0	0.0	0.0	0.0	0.0	0.0	0.0	0.0	0.0
eebe54520a1e21b6ea125dd0ede9ab0f	AGCTCCAATAGCGTATATTAATGTTGTTGCAGTTAAAAAGCTCGTAGTTGGATCTCGGAGCGTTTTGGAGGCGTCGGTCCGCCGTGAAGGTGTGCACTGGCCCTCTCGCTCTTTCCTTGGGGACATTCGTCACGATTATTAGTTTAGCTGTGATATTCCGCTCTCGGGCGGTTTTGCGCGGGTCTCTCGAGGCTCGTGTAGAGTGCCTCATCGTTTACCTTGAATAAATTAGAGTGTTCCAAGCAGGCATGTTCGCCTTGAATACATTAGCATGGGATAATGGAGTAGGACTTTGGTTCTATTTCGTTGGTTTTCAGAGCCAGAGTAATGATTAATAGGGACAGTTGGGGGCATTCGTATTTAATTGTCAGAGGTGAAATTCTTGGATTTATGAAAGAC…	Eukaryota; Amoebozoa; Lobosa; Lobosa_X; Stygamoebida; Vermistella-lineage; Vermistella; Vermistella_sp.	0.0	0.0	0.0	0.0	0.0	0.0	0.0	0.0	0.0	0.0	0.0	0.0	0.0	0.0	0.0	0.0	0.0	0.0	0.0	0.0	0.0	0.0	0.0	0.0	0.0	0.0	0.0	0.0	0.0	0.0	0.0	0.0	0.0	0.0	0.0	0.0	0.0	0.0	0.0	0.0	0.0	0.0	0.0	0.0	140.0	0.0	0.0
3c8e8b55e0ae6958b7e42544c4e20d06	AGCTCCAATAGCATATATTAAAGTTGTTGCAGTTAAAAAGCTCGTAGTTGGATTTTGATGTTACTTATTATGACCCGCCTTGTATAAGGTGTGTTTGTTGTGATAAGTACATCTCCTTACTAGACTTTCATGATTGCACTTAATTGAGTGATCATTTCATTCTGATTCGTTGGGGTGAGTGATGAGTAGACCTACTGGATTTGAGATTGTGGACGAACTTCTTCGGAGGTTGGTTCTGCTTAGATTCAGTAACTATTCATTAGAAATCTAGTTCATTTACTTTGAGTAAATTAGAGTGTTCAAGGCAAGCAAATTTGTTTCTGCAATGAATACTATTAGCATGGGATAATGGAACAGGACACGTATTCTAGTTTTCCGTTGGTTTCTAGAATTTTTAGT…	Eukaryota; Amoebozoa; Lobosa; Discosea-Flabellinia; Dactylopodida; Paramoebidae; Neoparamoeba; Neoparamoeba_pemaquidensis	0.0	22.0	0.0	0.0	0.0	0.0	0.0	0.0	28.0	0.0	47.0	30.0	0.0	0.0	0.0	0.0	0.0	0.0	0.0	0.0	0.0	0.0	0.0	0.0	0.0	0.0	0.0	0.0	0.0	0.0	55.0	0.0	62.0	0.0	0.0	0.0	0.0	0.0	0.0	0.0	0.0	0.0	0.0	0.0	0.0	0.0	0.0
9a0a7ea9c7a8cd77159d86129f35441c	AGCTCCATCAGTGTATATTAACGTTGTTGCGGTTAAAAAGCTCGTAGTTGGATTTCTGGTTTGGAACAACTGGCCCGCTGCGGTAACGTAGTGAGTGCTGGCTTGATCTAGCCATCCTTCCAAGGAACGCACCTGCCCTTCATTGGGTTGGGTGTGGAACTTGGATCGTTTACTTTGAAAAAATTAGAGTGTTCAAAGCAGGCGTAACAAAGCCTTTGAATATATTAGCATGGGATAATGAAATAAGACTTTTTGCCTTATTCTCGTTGGTTCTTAGGGCTAAAGTAATGATTAATAGGGATAGTTGGGGTCATTAGTATTTAATTGTCAGAGGTGAAATTCTAAGATTTATTAAAGACTAACTACTGCGAAAGCATTTGACAAGGATGTTTTCA	Eukaryota; Amoebozoa; Lobosa; Tubulinea; Leptomyxida; Flabellulidae; Paraflabellula	0.0	0.0	0.0	0.0	0.0	0.0	0.0	0.0	0.0	0.0	0.0	0.0	0.0	0.0	0.0	0.0	0.0	0.0	0.0	0.0	0.0	0.0	0.0	0.0	0.0	0.0	0.0	0.0	0.0	0.0	0.0	0.0	0.0	0.0	0.0	0.0	0.0	0.0	0.0	0.0	0.0	0.0	0.0	0.0	0.0	0.0	0.0
8fadcd59473b86aeffbb20bf2da307eb	AGCTCCAATAGCGTATATTAAAGTTGTTGTAGTTAAAAAGCTCGTAGTTGGATTGTGGGGCATGTTTCGGTCATTTGGTCGCGTCGAGCGCCACGTTGCGTTTCTTCGGCGTGCACTGAATCCCTTGTCCTTCCTTCTGGCATGCTACTTTCTGCTCTTAATTGAGTGGGATGTTCAGCTCCAGATCTTTTACTTTGAATAAATTAGAGTGTTCAAAGCAGGCATTAACAACCTCATTTCTTGTGTGTCGCGCTTCGGTGTGGCTAGCTTGGAGTGTGAAATGCCTTGAATAGCTCAGCATGGGATAATAGAATAGGACTCTGATCTTTGGTTTGCCTGATACCAGGCCCTATTTTGTTGGTTTCTGAGATAACAGAGTAATGATTAATAGGAACAGTT…	Eukaryota; Amoebozoa; Conosa; Variosea; Variosea_X; Multiciliidae; Multicilia; Multicilia_marina	0.0	0.0	0.0	0.0	0.0	0.0	0.0	0.0	0.0	0.0	0.0	0.0	0.0	0.0	0.0	0.0	0.0	0.0	0.0	0.0	0.0	0.0	0.0	0.0	0.0	0.0	0.0	0.0	0.0	3.0	0.0	0.0	0.0	0.0	0.0	0.0	0.0	0.0	0.0	0.0	0.0	0.0	0.0	0.0	0.0	0.0	0.0
4feaf6066324ff5ffdf3d08e20008e12	AGCTCCAATAGCGTATATTAATGTTGTTGCAGTTAAAAAGCTCGTAGTTGGATCTCGGAGCGTTTTGGAGGCGTCGGTCCGCCGTGAAGGTGTGCACTGGCCCTCTCGCTCTTTCCTTGGGGACATTCGTCACGATTATTAATTTAGTTGTGATATTCCACTTTCGGGTGGTTTTGCAAGCCCTCGGGTTTGTAGAGTGCCTCATCGTTTACCTTGAATAAATTAGAGTGTTCCAAGCAGGCATGTTCGCCTTGAATACATTAGCATGGGATAATGGAGTAGGACTTTGGTTCTATTTCGTTGGTTTTCAGAGCCAGAGTAATGATTAATAGGGACAGTTGGGGGCATTCGTATTTAATTGTCAGAGGTGAAATTCTTGGATTTATGAAAGACGAACTT…	Eukaryota; Amoebozoa; Lobosa; Lobosa_X; Stygamoebida; Vermistella-lineage; Vermistella; Vermistella_sp.	0.0	0.0	0.0	0.0	0.0	0.0	0.0	0.0	0.0	0.0	0.0	0.0	0.0	0.0	0.0	0.0	0.0	0.0	0.0	77.0	0.0	0.0	0.0	0.0	0.0	0.0	0.0	0.0	0.0	0.0	0.0	0.0	0.0	0.0	0.0	0.0	0.0	0.0	0.0	0.0	0.0	0.0	34.0	858.0	0.0	0.0	0.0
3bb85e141f29736564cbaf25f04b17a4	AGCTCCAATAGCATATATTAAAGTTGTTGCAGTTAAAAAGCTCGTAGTTGGATTTTGATGTTACTTTTCATAACCTGCCTTGTATAAGGTATGTTTGTTGTGATTAGTTCATCTCCTTACTAGACTTTCATGATTACACTTAATTGAGTGATCATTTCATTCTGATTTATTGGGGTGAGTGATGGGTAGACCTACTGGGTTCGAGATTGTGGATGAACTTCTTCGGAGGTTGGTTCTGCTTGGATTCAGTAACTATTCATTAGAAATCTAGTTCATTTACTTTGAGTAAATTAGAGTGTTCAAGGCAAGCAAATTTGTTTCTGCAATGAATACTATTAGCATGGGATAATGGAACAGGACACGTATTCTAGTTTTCCGTTGGTTTCTAGAATTTTTAGT…	Eukaryota; Amoebozoa; Lobosa; Discosea-Flabellinia; Dactylopodida; Paramoebidae; Neoparamoeba; Neoparamoeba_pemaquidensis	0.0	0.0	0.0	0.0	0.0	0.0	0.0	0.0	0.0	0.0	0.0	0.0	0.0	0.0	0.0	0.0	0.0	0.0	0.0	0.0	0.0	0.0	0.0	0.0	0.0	0.0	0.0	0.0	0.0	0.0	0.0	0.0	0.0	0.0	0.0	0.0	0.0	0.0	0.0	0.0	0.0	0.0	0.0	0.0	0.0	0.0	0.0
620284fbcaa1d16c4a2bef97c637ad5f	AGCTCCAATAGCATATATTAAAGTTGTTGCAGTTAAAAAGCTCGTAGTTGGATTTTGATGTTACTTATTATGACCCGCCTTGTATAAGGTGTGTTTGTTGTGATAAGTACATCTCCTTACTAGACTTTCATGATTGCACTTAATTGAGTGATCATTTCATTCTGATTCGTTGGGGTGAGTGATGAGTAGACCTACTGGGTTTGAGATTGTGGACGAACTTCTTCGGAGGTTGGTTCTGCTTAGATTCAGTAACTATTCATTAGAAATCTAGTTCATTTACTTTGAGTAAATTAGAGTGTTCAAGGCAAGCAAATTTGTTTCTGCAATGAATACTATTAGCATGGGATAATGGAACAGGACACGTATTCTAGTTTTCCGTTGGTTTCTAGAATTTTTAGT…	Eukaryota; Amoebozoa; Lobosa; Discosea-Flabellinia; Dactylopodida; Paramoebidae; Neoparamoeba; Neoparamoeba_pemaquidensis	0.0	0.0	16.0	0.0	0.0	0.0	0.0	0.0	90.0	0.0	0.0	0.0	0.0	0.0	0.0	0.0	0.0	0.0	0.0	0.0	0.0	0.0	0.0	0.0	0.0	0.0	0.0	0.0	0.0	33.0	84.0	0.0	0.0	0.0	0.0	0.0	0.0	0.0	0.0	0.0	0.0	0.0	0.0	0.0	0.0	140.0	0.0
cb7f5c8a0bace04f4eab7bdda714f339	AGCTCTAATAGCGTATATTAATGTTGTTGCAGTTAAAAAGCTCGTAGTTGAATTTTGAATATTTTTAACAAGTTTGGTTTACTTTATTAAAGTATGACTACTTGTTAGTGTTCTTCCTACTAGATACTCGATACTGTTCTTAATTGAATGGTATAGCATTTCGCAAGAGATGTCGATAGATGATAATAGCTCCTCCAATATGTGGAGATGCGTAAAAACATCAAAATATATTGAGGGGATCAAGTTTTTGTTATTTATTGGAGTTCTAGTTCATTTACTTTGAGAAAATTAGAGTGTTTCAAGCAGCCTCTTTGGGCTCTGAATATATTAGCATGGGATAATAGAATAGGATTTAAATTTTATATTTGTTGGTTTGAATAATTTAAATAATGATTAATA…	Eukaryota; Amoebozoa; Lobosa; Discosea-Flabellinia; Vannellida; Vannellidae; Vannella; Vannella_sp.	0.0	0.0	0.0	0.0	102.0	0.0	56.0	0.0	0.0	0.0	0.0	0.0	0.0	0.0	0.0	0.0	0.0	0.0	0.0	0.0	0.0	0.0	0.0	0.0	0.0	0.0	0.0	0.0	0.0	0.0	0.0	0.0	0.0	0.0	0.0	0.0	0.0	0.0	0.0	0.0	0.0	0.0	0.0	0.0	0.0	0.0	0.0
596d5bf38f5c10ca533e7c975e82b48f	AGCTCCAATAGCATATATTAAAGTTGTTGCAGTTAAAAAGCTCGTAGTTGGATTTTGATGTTACTTATTATGACCCGCCTTGTATAAGGTGTGTTTGTTGTGATAAGTACATCTCCTTACTAGACTTTCATGATTGCACTTAATTGAGTGATCATTTCATTCTGATTCGTTGGGGTGAGTGATGAGTAGACCTACTGGGTTTGAGATTGTGGACGAACTTCTTCGGAGGTTGGTTCTGCTTAGATTCAGTAACTATTCATTAGAAATCTAGTTCATTTACTTTGAGTAAATTAGAGTGTTCAAGGCAAGCAAATTTGTTTCTGCAATGAATACTATTAGCATGGGATAATGGAACAGGACACGTATTCTAGTTTTCCGTTGGTTTCTAGAATTTTTAGT…	Eukaryota; Amoebozoa; Lobosa; Discosea-Flabellinia; Dactylopodida; Paramoebidae; Neoparamoeba; Neoparamoeba_pemaquidensis	0.0	0.0	0.0	0.0	0.0	0.0	0.0	0.0	0.0	0.0	40.0	0.0	0.0	0.0	0.0	0.0	0.0	0.0	0.0	0.0	0.0	0.0	0.0	0.0	0.0	0.0	0.0	0.0	0.0	0.0	32.0	0.0	37.0	0.0	0.0	0.0	0.0	0.0	0.0	0.0	0.0	0.0	0.0	0.0	0.0	0.0	0.0
e034c2310257fc9799175c17d4d47bdc	AGCTCCAATAGCGTATATTAATGTTGTTGCAGTTAAAAAGCTCGTAGTTGGATCTCGGAGCGTTTTGGAGGCGTCGGTCCGCCGTGAAGGTGTGCACTGGCCCTCTCGCTCTTTCCTTGGGGACATTCGTCACGGTTATTAGTTTAGCTGTGATATTCCGCTCTCGGGCGGTTTTGCGCGGGTCTCTCGAGGCTCGCGTAGAGTGCCTCATCGTTTACCTTGAATAAATTAGAGTGTTCCAAGCAGGCATGTTCGCCTTGAATACATTAGCATGGGATAATGGAGTAGGACTTTGGTTCTATTTCGTTGGTTTTCAGAGCCAGAGTAATGATTAATAGGGACAGTTGGGGGCATTCGTATTTAATTGTCAGAGGTGAAATTCTTGGATTTATGAAAGAC…	Eukaryota; Amoebozoa; Lobosa; Lobosa_X; Stygamoebida; Vermistella-lineage; Vermistella; Vermistella_sp.	0.0	0.0	0.0	0.0	0.0	0.0	0.0	0.0	0.0	0.0	0.0	0.0	0.0	0.0	0.0	0.0	0.0	0.0	0.0	0.0	0.0	0.0	0.0	0.0	0.0	0.0	0.0	0.0	0.0	0.0	0.0	0.0	0.0	0.0	0.0	0.0	0.0	0.0	0.0	0.0	0.0	0.0	0.0	293.0	0.0	0.0	0.0
07c46e792296f3365091f0de04844ec7	AGCTCCATCAGTGTATATTAACGTTGTTGCGGTTAAAAAGCTCGTAGTTGGATTTCGGAGTGCGAAGGTCAAGACCCATCGAATCGGTGTGGTCCGACAATCGCCTCCTAGCTTAGGGTAACAGCCCCTCTTCCTTTACGGGTTGGGGTGTGCCGTTCCCTATTATTTACTTTGATAAAATCAGAGTGTTCAAAGCAGGCGTCACTTGCCTTGAATGTTGCCGCAAGGGATAATAGAATATGACTTTGGTCTTATTTTGTTGGTTTCTAGGGCTGAAGTAATGACTAATAGGGACAGTTGGGGGCGCTCGTATTGAGTTGTCAGAGGTGAAATTCTAGGATTTACTCAAGACGGACTACTGCGAAAGCATTCGCCAAGGATGTTTTCA	Eukaryota; Amoebozoa; Lobosa; Tubulinea; Echinamoebida; Vermamoebidae; Hartmannella; Hartmannella_abertawensis	0.0	0.0	0.0	0.0	0.0	0.0	0.0	0.0	0.0	0.0	0.0	0.0	0.0	0.0	0.0	0.0	0.0	0.0	0.0	0.0	0.0	0.0	0.0	0.0	0.0	0.0	0.0	0.0	0.0	0.0	0.0	0.0	0.0	212.0	0.0	0.0	0.0	0.0	0.0	0.0	0.0	0.0	0.0	0.0	0.0	0.0	0.0
9110d3cdf86407e33aa408aacd93146b	AGCTCCAATAGCATATATTAAAGTTGTTGCAGTTAAAAAGCTCGTAGTTGGATTTTGATGTTACTTTTCATAACCTGCCTTGTATAAGGTATGTTTGTTGTGATTAGTTCATCTCCTTACTAGACTTTCATGATTACACTTAATTGAGTGATCATTTCATTCTGATTTATTGGGGTGAGTGATGAGTAGACCTACTGGGTTTGAGATTGTGGATGAACTTCTTCGGAGGTTGGTTCTGCTTGGATTCAGTAACTACTTATTAGAAATCTAGTTCATTTACTTTGAGTAAATTAGAGTGTTCAAGGCAAGCAAATTTGTTTCTGCAATGAATACTATTAGCATGGGATAATGGAACAGGACACGTATTCTAGTTTTCCGTTGGTTTCTAGAATTTTTAGT…	Eukaryota; Amoebozoa; Lobosa; Discosea-Flabellinia; Dactylopodida; Paramoebidae; Neoparamoeba; Neoparamoeba_pemaquidensis	0.0	0.0	0.0	0.0	0.0	0.0	0.0	0.0	0.0	0.0	0.0	0.0	0.0	0.0	0.0	0.0	0.0	0.0	0.0	0.0	0.0	0.0	0.0	0.0	0.0	0.0	0.0	0.0	0.0	0.0	0.0	0.0	0.0	0.0	0.0	0.0	0.0	0.0	0.0	32.0	0.0	0.0	0.0	0.0	0.0	0.0	0.0
dba802a9f9db41758d567c01c0eabb9e	AGCTCCATCAGTGTATATTAACGTTGTTGCGGTTAAAAAGCTCGTAGTTGGATTTCGGAGTATGGGACTCAAGGCCAGTCAAATTGGCTGTGCCCGAGGAACATCTCCTAGCTTAGGGTAACAGCCTCGCTTCCTTTGCGGGTTGCGATGTGCCGTTCCCTATCATTTACTTTGATAAAATCAGAGTGTTCAAAGCAGGCGTGTTGCCTTGAATGTTGCCGCAAGGGATAATAGAATATGACTTCGGTCCTATTTTGTTGGTTTCTAGGGCTGAAGTAATGACTAATAGGGACAGTTGGGGGCGCTCGTATTGAGTTGTCAGAGGTGAAATTCTAGGATTTACTCAAGACGAACTACTGCGAAAGCATTCGCCAAGGATGTTTTCA	Eukaryota; Amoebozoa; Lobosa; Tubulinea; Nolandida; Nolandellidae; Nolandella; Nolandella_hibernica	0.0	0.0	0.0	0.0	0.0	0.0	0.0	0.0	0.0	0.0	0.0	0.0	0.0	0.0	0.0	0.0	129.0	230.0	868.0	854.0	618.0	0.0	0.0	0.0	1081.0	0.0	0.0	0.0	0.0	0.0	0.0	0.0	0.0	0.0	0.0	0.0	0.0	0.0	0.0	0.0	0.0	0.0	0.0	0.0	0.0	0.0	0.0
76f61c89b5ebf8b713efa03c5464c6be	CACCAGCAGCCGCGGTAATTCCAGCTCCAATAGCATATATTAAAGTTGTTGCAGTTAAAAAGCTCGTAGTTGGATTTTGATGTTTACATATGATGACCCGCTTGTATAAGTGTGTTGTTGTTATATGTACATCTCCTTACTAGACTTTCATGAATGTTCTTAATTGAGTGTTCATTGCATTTCGATTCGTTGGGGTGCGTGATAGGAGGACCTATTGGGTTTCTGCGAAAGCATTTGTCAAAGATGTTTTCATTAATCAAGAACGAAAGTTG	Eukaryota; Amoebozoa; Lobosa; Discosea-Flabellinia; Dactylopodida; Paramoebidae; Neoparamoeba; Neoparamoeba_aestuarina	0.0	0.0	0.0	0.0	0.0	0.0	0.0	0.0	0.0	0.0	0.0	0.0	0.0	0.0	0.0	0.0	0.0	0.0	0.0	0.0	0.0	0.0	0.0	0.0	0.0	0.0	0.0	0.0	0.0	0.0	0.0	0.0	118.0	0.0	0.0	0.0	0.0	0.0	0.0	0.0	0.0	0.0	0.0	0.0	0.0	0.0	0.0
e8e04d2b2e27d55c676a4a2609a7a8d5	AGCTCCATCAGTGTATATTAACGTTGTTGCGGTTAAAAAGCTCGTAGTTGGATTTCGGAGCATGGAACTCAAGGCCAGTCAAATTGGCTGTGCCCGAGGAACATCTCCTAGCTTAGGGTAACAGCCTCGCTTCCTTTGCGGGTTGCGATGTGCCGTTCCCTATCATTTACTTTGATAAAATCAGAGTGTTCAAAGCAGGCGTCTTGCCTTGAATGTTGCCGCAAGGGATAATAGAATATGACTTCGGTCCTATTTTGTTGGTTTCTAGGGCTGAAGTAATGACTAATAGGGACAGTTGGGGGCGCTCGTATTGAGTTGTCAGAGGTGAAATTCTAGGATTTACTCAAGACGAACTACTGCGAAAGCATTCGCCAAGGATGTTTTCA	Eukaryota; Amoebozoa; Lobosa; Tubulinea; Nolandida; Nolandellidae; Nolandella; Nolandella_hibernica	0.0	0.0	0.0	0.0	0.0	0.0	0.0	0.0	0.0	0.0	0.0	0.0	0.0	0.0	0.0	0.0	55.0	290.0	1602.0	939.0	714.0	0.0	0.0	0.0	1307.0	0.0	0.0	0.0	0.0	0.0	0.0	0.0	0.0	0.0	0.0	0.0	0.0	0.0	0.0	0.0	0.0	0.0	0.0	0.0	0.0	0.0	0.0
45af02e27c839dc4a36102af8f26245a	AGCTCCATCAGTGTATATTAACGTTGTTGCGGTTAAAAAGCTCGTAGTTGGATTTCGAAGTGCGAAAGCCAAGACCCATCAAATTGGTGTGGTCCGGCAGTCGCCTTCTAGCTTAGGGTAACAGCCTCTCTTCCTTTACGGGTTGGGATGTGCCGTTCCCTATCTTTTACTTTGATAAAATCAGAGTGTTCAAAGCAGGCGTCACTTGCCTTGAATGTTGCCGCAAGGGATAATAGAATATGACTTCGGTCTTATTTTGTTGGTTTCTAGGGCTGAAGTAATGACTAATAGGGACAGTTGGGGGCGCTCGTATTGAGTTGTCAGAGGTGAAATTCTAGGATTTACTCAAGACGGACTACTGCGAAAGCATTCGCCAAGGATGTTTTCA	Eukaryota; Amoebozoa; Lobosa; Tubulinea; Echinamoebida; Vermamoebidae; Hartmannella; Hartmannella_abertawensis	0.0	0.0	0.0	0.0	0.0	0.0	0.0	0.0	0.0	0.0	0.0	0.0	0.0	0.0	0.0	0.0	0.0	0.0	0.0	0.0	0.0	0.0	0.0	0.0	0.0	0.0	0.0	0.0	0.0	0.0	0.0	0.0	0.0	0.0	104.0	0.0	0.0	0.0	0.0	0.0	0.0	0.0	0.0	0.0	0.0	0.0	0.0
110815852742a9f4974ddfcd4b37bcf4	AGCTCCAATAGCATATATTAAAGTTGTTGCAGTTAAAAAGCTCGTAGTTGGATTTTGATGTTACTTTTCATAACCTGCCTTGTATAAGGTATGTTTGTTGTGATTCGTACATCTCCTTACTAGACTTTCATGATTACACTTAATTGAGTGATCATTTCATCTTGATTTATTGGGGTGAGTGATGAGTAGACCTACTGGGTTCGAGATTGTGGATGAACTTCTTCGGAGGTTGGTTCTGCTTGGATTCAGTAACTATTCATTAGAAATCTAGTTCATTTACTTTGAGTAAATTAGAGTGTTCAAGGCAAGCAAATTTGTTTCTGCAATGAATACTATTAGCATGGGATAATGGAACAGGACACGTATTCTAGTTTTCCGTTGGTTTCTAGAATTTTTAGT…	Eukaryota; Amoebozoa; Lobosa; Discosea-Flabellinia; Dactylopodida; Paramoebidae; Neoparamoeba; Neoparamoeba_pemaquidensis	0.0	0.0	0.0	0.0	0.0	0.0	0.0	0.0	0.0	0.0	0.0	0.0	0.0	0.0	0.0	0.0	0.0	0.0	0.0	0.0	0.0	0.0	0.0	0.0	0.0	0.0	0.0	0.0	0.0	0.0	0.0	0.0	0.0	0.0	0.0	0.0	0.0	0.0	0.0	0.0	0.0	0.0	0.0	0.0	0.0	0.0	0.0
1db23e1e68ecf1fc930f928b1919d78d	AGCTCCAATAGCGTATATTAATGTTGTTGCAGTTAAAAAGCTCGTAGTTGAAACTTGAACATATGATGAGTTTGGTTACTATTTTTATAGTTAACTACTTGTCAGTGTTCTTCCAACTAGATACTCGATTCTGTTCTTAATTGAATGGAATAGCATATTTCGGTGTGTCGATAGTTTATGATAGCTCTTCCATTATGTTGAAGTGTGTAAAAGCATGGATATATGATGAGGGGATCAAGTTATTGTCTATTATTGGAGTTCTAGTTCATTTACTTTGAGAAAATTAGAGTGTTTAAAGCAGCCTCTTAGGGCTCTGAATACATTAGCATGGGATAATAGAATAGGATTTAGGTCAATATATTTGTTGGTTTGAATGAACTAAATAATGATTAATAGGAA…	Eukaryota; Amoebozoa; Lobosa; Discosea-Flabellinia; Vannellida; Vannellidae; Vannella; Vannella_sp.	0.0	0.0	0.0	0.0	0.0	0.0	0.0	0.0	0.0	0.0	0.0	0.0	0.0	0.0	0.0	0.0	0.0	0.0	0.0	0.0	0.0	0.0	0.0	0.0	0.0	0.0	0.0	0.0	0.0	0.0	0.0	0.0	0.0	0.0	0.0	0.0	0.0	0.0	0.0	0.0	0.0	0.0	51.0	0.0	0.0	0.0	0.0
d33e9176682276f7ea908f9b21b6b404	AGCTCCAATAGCGTATATTAATGTTGTTGCAGTTAAAAAGCTCGTAGTTGGATCTCGGAGCGTTTTGGAGGCGTCGGTCCGCCGTGAAGGTGTGCACTGGCCCTCTCGCTCTTTCCTTGGGGACATTCGTCACGGTTATTAATTTAGTTGTGATATTCCACTTTCGGGTGGTTTTGCGCGGGTCTCTCGAGGCTCGTGTAGAGTGCCTCATCGTTTACCTTGAATAAATTAGAGTGTTCCAAGCAGGCATGTTCGCCTTGAATACATTAGCATGGGATAATGGAGTAGGACTTTGGTTCTATTTCGTTGGTTTTCAGAGCCAGAGTAATGATTAATAGGGACAGTTGGGGGCATTCGTATTTAATTGTCAGAGGTGAAATTCTTGGATTTATGAAAGAC…	Eukaryota; Amoebozoa; Lobosa; Lobosa_X; Stygamoebida; Vermistella-lineage; Vermistella; Vermistella_sp.	0.0	0.0	0.0	0.0	0.0	0.0	0.0	0.0	0.0	0.0	0.0	0.0	0.0	0.0	0.0	0.0	0.0	0.0	0.0	0.0	0.0	0.0	0.0	0.0	0.0	0.0	0.0	0.0	0.0	0.0	0.0	0.0	0.0	0.0	0.0	0.0	0.0	0.0	0.0	0.0	0.0	0.0	32.0	728.0	47.0	0.0	0.0
37fdd647e5f05a13b70a6d8bad77ab0f	AGCTCCAATAGCGTATATTAATGTTGTTGCAGTTAAAAAGCTCGTAGTTGGATCTCGGAGCGTTTTGGAGGCGTCGGTCCGCCGTGAAGGTGTGCACTGGCCCTCTCGCTCTTTCCTTGGGGACATTCGTCACGATTATTAATTTAGTTGTGATATTCCACTTTCGGGTGGTTTTGCGCCTGCTTCGGCTTGCGTAGAGTGCCTCATCGTTTACCTTGAATAAATTAGAGTGTTCCAAGCAGGCATGTTCGCCTTGAATACATTAGCATGGGATAATGGAGTAGGACTTTGGTTCTATTTCGTTGGTTTTCAGAGCCAGAGTAATGATTAATAGGGACAGTTGGGGGCATTCGTATTTAATTGTCAGAGGTGAAATTCTTGGATTTATGAAAGACGAAC…	Eukaryota; Amoebozoa; Lobosa; Lobosa_X; Stygamoebida; Vermistella-lineage; Vermistella; Vermistella_sp.	0.0	0.0	0.0	0.0	0.0	0.0	0.0	0.0	0.0	0.0	0.0	0.0	0.0	0.0	0.0	0.0	0.0	0.0	0.0	0.0	0.0	0.0	0.0	0.0	0.0	0.0	0.0	0.0	0.0	0.0	0.0	0.0	0.0	0.0	0.0	0.0	0.0	0.0	0.0	0.0	0.0	0.0	0.0	642.0	0.0	0.0	0.0
5e7076db38cb02af55d09215282205b2	AGCTCCATCAGTGTATATTAACGTTGTTGCGGTTAAAAAGCTCGTAGTTGGATTTCGGAGCACACGACTCAAGGCCAGTCAAATTGGCTTGGCCCGAGGAATGTCTCCTAGCTTAGGGTAACAGCCTCGCTTCCTTTGCGGGTTGCGATGTGCCGTTCCCTATCATTTACTTTGATAAAATCAGAGTGTTCAAAGCAGGCGTCTTGCCTTGAATGTTGCCGCAAGGGATAATAGAATATGACTTCGGTCCTATTTTGTTGGTTTCTAGGGCTGAAGTAATGACTAATAGGGACAGTTGGGGGCGCTCGTATTGAGTTGTCAGAGGTGAAATTCTAGGATTTACTCAAGACGAACTACTGCGAAAGCATTCGCCAAGGATGTTTTCA	Eukaryota; Amoebozoa; Lobosa; Tubulinea; Nolandida; Nolandellidae; Nolandella	0.0	0.0	0.0	0.0	0.0	0.0	0.0	0.0	0.0	0.0	0.0	0.0	0.0	0.0	0.0	0.0	0.0	0.0	0.0	0.0	0.0	0.0	0.0	0.0	0.0	0.0	0.0	0.0	0.0	0.0	0.0	0.0	0.0	0.0	0.0	0.0	0.0	0.0	0.0	0.0	0.0	0.0	1201.0	0.0	0.0	0.0	0.0
fb4bda4ceb7ee1cd7d76d15aea1ac3b8	AGCTCCATCAGTGTATATTAACGTTGTTGCGGTTAAAAAGCTCGTAGTTGGATTTCGAAGTTGTGAAGATCAAGATCCGTCAAATTGATGTGGTCCGATGTTCGCCTTCTAATTTAGAGTAATAGCTTTGTTTCCTTTGCGGGTTACAGAGATTCTATTCTCTATCATTTACTTTGATAAAATCAGAGTGTTCAAAGCAGGCGTCAACTTGCCTTGAATGTTGCCGCAAGGGATAATAAAATATGACTTCGGTCTTATTTTGTTGGTTTCTAGGGCTGAAGTAATGATAAATAGGGACAGTCGGGGGCGCTCGTATTGAATTGTCAGAGGTGAAATTCTAGGATTTATTCAAGACGAACTAATGCGAAAGCATTCGCCAAGGATGTTTTCA	Eukaryota; Amoebozoa; Lobosa; Tubulinea; Echinamoebida; Vermamoebidae; Hartmannella; Hartmannella_abertawensis	0.0	0.0	0.0	0.0	0.0	0.0	0.0	0.0	0.0	0.0	0.0	0.0	0.0	0.0	0.0	0.0	0.0	0.0	0.0	0.0	0.0	0.0	0.0	0.0	0.0	0.0	0.0	0.0	0.0	0.0	0.0	0.0	0.0	0.0	0.0	0.0	0.0	0.0	0.0	0.0	0.0	0.0	0.0	0.0	0.0	0.0	0.0
62df4ba6cb8b564cfde84222aa44d33f	AGCTCTAATAGCGTATATTAAAGTTGTTGCAGTTAAAAAGCTCGTAGTTGGACTTTTGCTCAGAAAGGGTGATCTATCGTGAAGATCAGTATCTCCCATTTCTGAGTATTTTTATGAATATTTCACATTGATACTTAATTGGATCGGTGGTAGGTAACTTTTAGAAATTTCATACATTTACTGTGAGTAAATTAGAGTGTTTAAAGCAATCTCTTTGGATTTTGAATATCATTAGCATGGGATAATAAAATATGACATTTCTATTGTTTTTATTGGTTTATAATAGAAAAGTAATGATTAATAGGGATAGTTGGGGGCATTTGTATTTAATTGTCAGAGGTGAAATTCTTGGATTTATGAAAGACAAACTACTGCGAAAGCATTTGCCAAGGATGTTTT…	Eukaryota; Amoebozoa; Lobosa; Discosea-Flabellinia; Vannellida; Vannellidae; Lingulamoeba; Lingulamoeba_sp.	0.0	0.0	0.0	0.0	0.0	0.0	0.0	0.0	0.0	0.0	0.0	0.0	0.0	0.0	0.0	0.0	0.0	0.0	0.0	0.0	0.0	0.0	0.0	0.0	0.0	0.0	0.0	0.0	0.0	0.0	0.0	4.0	0.0	0.0	0.0	0.0	0.0	0.0	0.0	0.0	0.0	0.0	0.0	0.0	0.0	0.0	0.0
48d917ced6910384508e1073ad9cdeed	AGCTCCAATAGCGTATATTAATGTTGTTGCAGTTAAAAAGCTCGTAGTTGGATCTCGGAGCGTTTTGGAGGCGTCGGTCCGCCGTGAAGGTGTGCACTGGCCCTCTCGCTCTTTCCTTGGGGACATTCGTCGCGGTTATTAATTTAGCTGCGATATTCCGCTCTCGGGCGGTTTTGCGCGGGTCTCTCGAGGCTCGCGTAGAGTGCCTCATCGTTTACCTTGAATAAATTAGAGTGTTCCAAGCAGGCATGTTCGCCTTGAATACATTAGCATGGGATAATGGAGTAGGACTTTGGTTCTATTTCGTTGGTTTTCAGAGCCAGAGTAATGATTAATAGGGACAGTTGGGGGCATTCGTATTTAATTGTCAGAGGTGAAATTCTTGGATTTATGAAAGAC…	Eukaryota; Amoebozoa; Lobosa; Lobosa_X; Stygamoebida; Vermistella-lineage; Vermistella; Vermistella_sp.	0.0	0.0	0.0	0.0	0.0	0.0	0.0	0.0	0.0	0.0	0.0	0.0	0.0	0.0	0.0	0.0	0.0	0.0	0.0	83.0	0.0	0.0	0.0	0.0	0.0	0.0	0.0	0.0	0.0	0.0	0.0	0.0	0.0	0.0	0.0	0.0	0.0	0.0	0.0	0.0	0.0	0.0	0.0	0.0	0.0	0.0	0.0
4d260c33f4031e0ffe1a024cb84b2328	AGCTCCAATAGCATATATTAAAGTTGTTGCAGTTAAAAAGCTCGTAGTTGGATTTTGATGTTACTTATTATGACCCGCCTTGTATAAGGTGTGTTTGTTGTGATAAGTACATCTCCTTACTAGACTTTCATGATTGCACTTTATTGAGTGATCATTTCATTCTGATTCGTTAGGGTGAGTGATGAATAGACCTACTGGGTTTGAGATTGTGGATGAACTTCTTCGGAAGTTGGTTCTGCTTAGATTCAGTAACTATTCATTAGAAATCTAGTTCATTTACTTTGAGTAAATTAGAGTGTTCAAGGCAAGCAAATTTGTTTCTGCAATGAATACTATTAGCATGGGATAATGGAACAGGACACGTATTCTAGTTTTCCGTTGGTTTCTAGAATTTTTAGT…	Eukaryota; Amoebozoa; Lobosa; Discosea-Flabellinia; Dactylopodida; Paramoebidae; Neoparamoeba; Neoparamoeba_pemaquidensis	0.0	0.0	0.0	0.0	0.0	0.0	0.0	0.0	0.0	0.0	0.0	0.0	0.0	0.0	0.0	0.0	0.0	0.0	0.0	0.0	0.0	0.0	0.0	0.0	0.0	0.0	0.0	0.0	0.0	0.0	0.0	0.0	0.0	0.0	0.0	0.0	0.0	0.0	0.0	0.0	0.0	0.0	0.0	0.0	0.0	0.0	0.0
d796fa38583fdbe180085912a3d62f27	AGCTCCAATAGCATATATTAAAGTTGTTGCAGTTAAAAAGCTCGTAGTTGGATTTTGATGTTATTTATTATGACCCGCCTTGTATAAGGTGTGTTTGTTGTGATAAGTACATCTCCTTACTAGACTTTCATGATTGCACTTAATTGAGTGATCATTTCATTCTGATTCGTTGGGGTGAGTGATGAGTAGACCTACTGGGTTTGAGATTGTGGACGAACTTCTTCGGAGGTTGGTTCTGCTTAGATTCAGTAACTATTCATTAGAAATCTAGTTCATTTACTTTGAGTAAATTAGAGTGTTCAAGGCAAGCAAATTTGTTTCTGCAATGAATACTATTAGCATGGGATAATGGAACAGGACACGTATTCTAGTTTTCCGTTGGTTTCTAGAATTTTTAGT…	Eukaryota; Amoebozoa; Lobosa; Discosea-Flabellinia; Dactylopodida; Paramoebidae; Neoparamoeba; Neoparamoeba_pemaquidensis	0.0	0.0	0.0	0.0	0.0	0.0	0.0	0.0	0.0	0.0	0.0	0.0	0.0	0.0	0.0	0.0	0.0	0.0	0.0	0.0	16.0	0.0	0.0	0.0	0.0	0.0	0.0	0.0	0.0	0.0	0.0	0.0	32.0	0.0	0.0	0.0	0.0	0.0	0.0	0.0	0.0	0.0	0.0	0.0	0.0	0.0	0.0
263168be696b97b357c1568a22edf19d	AGCTCCAATAGCATATATTAAAGTTGTTGCAGTTAAAAAGCTCGTAGTTGGATTTTGATGTTACTTTTCATAACCTGCCTTGTATAAGGTATGTTTGTTGTGATTCGTACATCTCCTTACTAGACTTTCATGATTACACTTAATTGAGTGATCATTTCATCTTGATTTATTGGGGTGAGTGATGAGTAGACCTACTGGGTTTGAGATTGTGGATGAACTTCTTCGGAGGTTGGTTCTGCTTGGATTCAGTAACTATTTATTAGAAATCTAGTTCATTTACTTTGAGTAAATTAGAGTGTTCAAGGCAAGCAAATTTGTTTCTGCAATGAATACTATTAGCATGGGATAATGGAACAGGACACGTATTCTAGTTTTCCGTTGGTTTCTAGAATTTTTAGT…	Eukaryota; Amoebozoa; Lobosa; Discosea-Flabellinia; Dactylopodida; Paramoebidae; Neoparamoeba; Neoparamoeba_pemaquidensis	0.0	0.0	0.0	0.0	0.0	0.0	0.0	0.0	41.0	0.0	0.0	29.0	0.0	0.0	0.0	0.0	0.0	0.0	0.0	0.0	0.0	0.0	0.0	0.0	0.0	0.0	0.0	0.0	0.0	0.0	0.0	0.0	0.0	0.0	0.0	0.0	0.0	0.0	0.0	0.0	0.0	0.0	0.0	0.0	0.0	0.0	0.0
8b349e517e97515bb8caae2ac8cc6485	AGCTCCAATAGCATATATTAAAGTTGTTGCAGTTAAAAAGCTCGTAGTTGGATTTTGATGTTACTTATTATGACCCGCCTTGTATAAGGTGTGTTTGTTGTGATAAGTACATCTCCTTACTAGACTTTCATGATTGCACTTAATTGAGTGATCATTTCATCTTGATTTATTGGGGTGAGTGATGAGTAGACCTATTGGGTTTGAGATTGTGGATGAACTTCTTCGGAGGTTGGTTCTGCTTAGATTCAGTAACTATTCATTAGAAATCTAGTTCATTTACTTTGAGTAAATTAGAGTGTTCAAGGCAAGCAAATTTGTTTCTGCAATGAATACTATTAGCATGGGATAATGGAACAGGACACGTATTCTAGTTTTCCGTTGGTTTCTAGAATTTTTAGT…	Eukaryota; Amoebozoa; Lobosa; Discosea-Flabellinia; Dactylopodida; Paramoebidae; Neoparamoeba; Neoparamoeba_pemaquidensis	0.0	0.0	0.0	0.0	0.0	0.0	0.0	0.0	0.0	0.0	0.0	0.0	0.0	0.0	0.0	0.0	0.0	0.0	0.0	0.0	0.0	0.0	0.0	0.0	0.0	0.0	0.0	0.0	0.0	0.0	0.0	0.0	0.0	0.0	0.0	0.0	0.0	0.0	0.0	28.0	0.0	0.0	0.0	0.0	0.0	0.0	0.0
62a8ac6f1fd3042350b5e1f752875174	AGCACGAATAGTGTATACGAATTTTGTTGCAGTTAAAAAGCTCGTAGTTGAATGTAACATTGCTTCTATTTGATTTGTGCACAATTCATTAGAGTTGTGCATTTAAATAGAGCAATGTCTTGTAAGCAAGCGTGAGCTTGCTTATCGATTACTTTGAATAAATTAGAGTGTTTAAAGCAAACCGAAAGCCAAAATGAGGTTTTTAAATTAGTTTGAATATATTAGCATGGGATAATGGAAAAGGACATGTATACTATATGTTGTCAGCATGGAGTGCAAGGTTTAATAGATATATGTAATGATGGATAGGAACGGTCGGGGGCATTTGTACTGAAGTGTAAGAGGTGAAATTCATGGATTACTTCAAGACAAACATCAGCGAAAGCATTTGCCAAGGAC…	Eukaryota; Amoebozoa; Lobosa; Discosea-Flabellinia; Dactylopodida; Vexilliferidae; Vexillifera; Vexillifera_minutissima	2.0	10.0	26.0	0.0	0.0	0.0	0.0	0.0	170.0	80.0	1126.0	80.0	0.0	0.0	0.0	0.0	0.0	0.0	0.0	0.0	60.0	0.0	6.0	0.0	0.0	0.0	0.0	0.0	0.0	0.0	0.0	10.0	0.0	0.0	99.0	95.0	29.0	0.0	0.0	0.0	0.0	0.0	0.0	0.0	0.0	321.0	263.0
e324c4f7815802875cb7c3a80bcfa906	AGCTCCAATAGCATATATTAAAGTTGTTGCAGTTAAAAAGCTCGTAGTTGGATTTTGATGTTACTTATTATGACCCGCCTTGTATAAGGTGTGTTTGTTGTGATAAGTACATCTCCTTACTAGACTTTCATGATTGCACTTTATTGAGTGATCATTTCATCTTGATTCGTTAGGGTGAGTGATGAGTAGACCTACTGGGTTTGAGATTGTGGACGAACTTCTTCGGAGGTTGGTTCTGCTTAGGTTCAGTAACTATTCATTAGAAATCTAGTTCATTTACTTTGAGTAAATTAGAGTGTTCAAGGCAAGCAAATTTGTTTCTGCAATGAATACTATTAGCATGGGATAATGGAACAGGACACGTATTCTAGTTTTCCGTTGGTTTCTAGAATTTTTAGT…	Eukaryota; Amoebozoa; Lobosa; Discosea-Flabellinia; Dactylopodida; Paramoebidae; Neoparamoeba; Neoparamoeba_pemaquidensis	0.0	0.0	0.0	0.0	0.0	0.0	0.0	0.0	0.0	0.0	0.0	0.0	0.0	0.0	0.0	0.0	0.0	0.0	0.0	0.0	0.0	0.0	0.0	0.0	0.0	0.0	0.0	0.0	0.0	0.0	0.0	0.0	0.0	0.0	0.0	0.0	0.0	0.0	0.0	0.0	0.0	0.0	0.0	0.0	0.0	0.0	0.0
7b613705f2085b6a7747766d9baee4e2	AGCTCCAATAGCGTATATTAATGTTGTTGCAGTTAAAAAGCTCGTAGTTGGATCTCGGAGCGTTTTGGAGGCGTCGGTCCGCCGTGAAGGTGTGCACTGGCCCTCTCGCTCTTTCCTTGGGGACATTCGTCACGATTATTAATTTAGTTGTGATATTCCGCTCTCGGGTGGTTTTGCAAACCCTCGGGTTTGTAGAGTGCCTCATCGTTTACCTTGAATAAATTAGAGTGTTCCAAGCAGGCATGTTCGCCTTGAATACATTAGCATGGGATAATGGAGTAGGACTTTGGTTCTATTTCGTTGGTTTTCAGAGCCAGAGTAATGATTAATAGGGACAGTTGGGGGCATTCGTATTTAATTGTCAGAGGTGAAATTCTTGGATTTATGAAAGACGAACTT…	Eukaryota; Amoebozoa; Lobosa; Lobosa_X; Stygamoebida; Vermistella-lineage; Vermistella; Vermistella_sp.	0.0	0.0	0.0	0.0	0.0	0.0	0.0	0.0	0.0	0.0	0.0	0.0	0.0	0.0	0.0	0.0	0.0	0.0	0.0	0.0	0.0	0.0	0.0	0.0	0.0	0.0	0.0	0.0	0.0	0.0	0.0	0.0	0.0	0.0	0.0	0.0	0.0	0.0	0.0	0.0	0.0	0.0	0.0	0.0	189.0	0.0	0.0
eda77c6078b70453242793b340f39361	AGCTCCATCAGTGTATATTAACGTTGTTGCGGTTAAAAAGCTCGTAGTTGGATTTCGAAGTGCGAACGTCAAGACCCATCAAATTGGTGTGGTCCGACGGTCGCCTTCTAGCTTAGGGTAACAGCCTCTCTTCCTTTACGGGTTGGGATGTGCCGTTCCCTATCTTTTACTTTGATAAAATCAGAGTGTTCAAAGCAGGCGTCACTTGCCTTGAATGTTGCCGCAAGGGATAATAGAATATGACTTCGGTCTTATTTTGTTGGTTTCTAGGGCTGAAGTAATGACTAATAGGGACAGTTGGGGGCGCTCGTATTGAGTTGTCAGAGGTGAAATTCTAGGATTTACTCAAGACGGACTACTGCGAAAGCATTCGCCAAGGATGTTTTCA	Eukaryota; Amoebozoa; Lobosa; Tubulinea; Echinamoebida; Vermamoebidae; Hartmannella; Hartmannella_abertawensis	0.0	0.0	0.0	0.0	0.0	0.0	0.0	0.0	0.0	0.0	0.0	0.0	0.0	0.0	0.0	0.0	0.0	0.0	0.0	0.0	0.0	0.0	0.0	0.0	0.0	0.0	0.0	0.0	0.0	0.0	0.0	0.0	0.0	329.0	10.0	692.0	55.0	0.0	0.0	0.0	0.0	0.0	0.0	0.0	0.0	0.0	0.0
599d870b42db5ad7afeab8dcd9d28660	AGCTCCAATAGCATATATTAAAGTTGTTGCAGTTAAAAAGCTCGTAGTTGGATTTTGATGTTACTTATTATGACCCGCCTTGTATAAGGTGTGTTTGTTGTGATAAGTACATCTCCTTACTAGACTTTCATGATTGCACTTAATTGAGTGATCATTTCATCTTGATTCGTTGGGGTGAGTGATGAGTAGACCTACTGGGTTTGAGATTGTGGACGAACTTCTTCGGAGGTTGGTTCTGCTTAGATTCAGTAACTATTCATTAGAAATCTAGTTCATTTACTTTGAGTAAATTAGAGTGTTCAAGGCAAGCAAATTTGTTTCTGCAATGAATACTATTAGCATGGGATAATGGAACAGGACACGTATTCTAGTTTTCCGTTGGTTTCTAGAATTTTTAGT…	Eukaryota; Amoebozoa; Lobosa; Discosea-Flabellinia; Dactylopodida; Paramoebidae; Neoparamoeba; Neoparamoeba_pemaquidensis	0.0	0.0	0.0	0.0	0.0	0.0	0.0	0.0	0.0	0.0	0.0	0.0	0.0	0.0	0.0	0.0	0.0	0.0	0.0	0.0	0.0	0.0	0.0	0.0	0.0	0.0	0.0	0.0	0.0	0.0	0.0	0.0	0.0	0.0	0.0	0.0	0.0	0.0	0.0	0.0	0.0	0.0	0.0	0.0	0.0	0.0	0.0
804cd07f3a10a5f584cca4e6be838023	AGCTCCATCAGTGTATATTAACGTTGTTGCGGTTAAAAAGCTCGTAGTTGGATTTCGGAGTATGGGACTCAAGGCCAGTCAAATTGACTGTGCCCGAGGAACATCTCCTAGCTTAGGGTAACAGCCTCGCTTCCTTTGCGGGTTGCGGTGTGCAGTTCCCTATCATTTACTTTGATAAAATCAGAGTGTTCAAAGCAGGCGTCTTGCCTTGAATGTTGCCGCAAGGGATAATAGAATATGACTTCGGTCCTATTTTGTTGGTTTCTAGGGCTGAAGTAATGACTAATAGGGACAGTTGGGGGCGCTCGTATTGAGTTGTCAGAGGTGAAATTCTAGGATTTACTCAAGACGAACTACTGCGAAAGCATTCGCCAAGGATGTTTTCA	Eukaryota; Amoebozoa; Lobosa; Tubulinea; Nolandida; Nolandellidae; Nolandella; Nolandella_hibernica	0.0	0.0	0.0	0.0	0.0	0.0	0.0	0.0	0.0	0.0	0.0	0.0	0.0	0.0	0.0	0.0	0.0	0.0	0.0	236.0	0.0	0.0	0.0	0.0	0.0	0.0	0.0	0.0	0.0	0.0	0.0	0.0	0.0	0.0	0.0	0.0	0.0	0.0	0.0	0.0	0.0	0.0	0.0	0.0	0.0	0.0	0.0
bd8499ca425e4f901a453e23a48f812a	AGCTCTAATAGCGTATATTAATATTGTTGCAGTTAAAAAGCTCGTAGTTGAAACTTGAGTATTTCTATCAAGTTTGGTCTACCTTTTAAGGTTTTGACTACTTGATGATACTCTTCCTACTAGTAACTCGATTATGTTCTTAATTGAATGTAATAGCTATCTTTCGGGGTAGTCAATCTATGAGAATAGCTCCACCATACTGATGGAAGTGTGTAAAAGCACTGAAAGAAGATGAGTGGATCAAGTTATACTTGTAGATTGGAGTTCTAGTTCGTTTACTTTGAGAAAATTAGAGTGTTTAAAGCAGCCTCTTGGGGCTCTGAATACATTAGCATGGGATAATAGAATAGGATTTAAGTCACTATATTTGTTGGTTTGAATGATCTTAAATAATGATTA…	Eukaryota; Amoebozoa; Lobosa; Discosea-Flabellinia; Vannellida; Vannellidae; Vannella; Vannella_sp.	0.0	0.0	0.0	0.0	0.0	0.0	0.0	0.0	0.0	0.0	0.0	0.0	0.0	0.0	0.0	0.0	0.0	0.0	0.0	0.0	75.0	0.0	0.0	0.0	0.0	0.0	0.0	0.0	0.0	0.0	0.0	0.0	0.0	0.0	0.0	0.0	0.0	0.0	0.0	0.0	0.0	0.0	0.0	0.0	0.0	0.0	0.0
968247c65c30f66f7dcfc1d8455f4e9d	AGCTCCATCAGTGTATATTAACGTTGTTGCGGTTAAAAAGCTCGTAGTTGGATTTCGAAGTTGTAAAGATCAAGATCCATCAAATTGATGTGGTCCGATATTTACCTTCTAATTTAGAGTAATAATCTTGTTTCCTTTGCGGGTTATAAGAACTTATTCTCTATCATTTACTTTGATAAAATCAGAGTGTTCAAAGCAGGCGTCAACTTGCCTTGAATGTTGCCGCAAGGGATAATAAAATATGACTTCGGTCTTATTTTGTTGGTTTCTAGGGCTGAAGTAATGATAAATAGGGACAGTCGGGGGCGCTCGTATTGAATTGTCAGAGGTGAAATTCTAGGATTTATTCAAGACGAACTAATGCGAAAGCATTCGCCAAGGATGTTTTCA	Eukaryota; Amoebozoa; Lobosa; Tubulinea; Echinamoebida; Vermamoebidae; Hartmannella; Hartmannella_abertawensis	0.0	0.0	0.0	0.0	0.0	0.0	0.0	0.0	0.0	0.0	0.0	0.0	0.0	0.0	0.0	0.0	0.0	0.0	0.0	0.0	0.0	0.0	0.0	0.0	27.0	0.0	0.0	0.0	0.0	0.0	0.0	0.0	0.0	0.0	0.0	0.0	0.0	0.0	0.0	0.0	0.0	0.0	0.0	0.0	0.0	0.0	0.0
c44fbc822823a009df1313cbf593e817	AGCTCCAATAGCATATATTAAAGTTGTTGCAGTTAAAAAGCTCGTAGTTGGATTTTGATGTTACTTATTATGACCCGCCTTGTATAAGGTGTGTTTGTTGTGATAAGTACATCTCCTTACTAGACTTTCATGATTGCACTTAATTGAGTGATCATTTCATTCTGATTCGTTGGGGTGAGTGATGAGTAGACCTACTGGGTTTGAGATTGTGGACGAACTTCTTCGGAGGTTGGTTCTGCTTAGATTCAGTAACTATTCATTAGAAATCTAGTTCATTTACTTTGAGTAAATTAGAGTGTTCAAGGCAAGCAAATTTGTTTCTGCAATGAATACTATTAGCATGGGATAATGGAACAGGACACGTATTCTAGTTTTCCGTTGGTTTCTAGAATTTTTAGT…	Eukaryota; Amoebozoa; Lobosa; Discosea-Flabellinia; Dactylopodida; Paramoebidae; Neoparamoeba; Neoparamoeba_pemaquidensis	0.0	0.0	0.0	0.0	0.0	0.0	0.0	0.0	346.0	0.0	253.0	0.0	0.0	0.0	0.0	0.0	0.0	0.0	0.0	0.0	0.0	0.0	0.0	0.0	0.0	0.0	0.0	0.0	0.0	148.0	191.0	0.0	194.0	0.0	0.0	0.0	0.0	0.0	0.0	0.0	0.0	0.0	0.0	0.0	0.0	116.0	0.0
92a57377675e2ede56facbba68a4d767	AGCTCCAATAGCATATATTAAAGTTGTTGCAGTTAAAAAGCTCGTAGTTGGATTTTGAAGTTATTCATCGCGACCCGCCTATATGGGTGTGTTGTTGTGGTGAGTACTTCTCCTTACTAGATATTCACTATTGCACTTAATTGGGTGATAGTTTCATTCTCTTCGGGGGGTGAGTGGTGGGTGGACCTATTGGGGTAGGATTGTGGATGGAGTTTTTCTTCGGAAGGATTCTGTTCTGCCTGCTTCAGTAACCATTCATTAGAATTCTAGTTCTTTTACTTTGAGTAAATTAGAGTGTTCAAGGCAAGCAAATTGTTCTGCAATGAATACTATTAGCATGGGATAATGGAACAGGACACGTATTCTAGTTTTTCGTTGGTTTCTAGAATTTTTAGTGTA…	Eukaryota; Amoebozoa; Lobosa; Discosea-Flabellinia; Dactylopodida; Paramoebidae	0.0	0.0	0.0	0.0	0.0	0.0	0.0	0.0	0.0	0.0	0.0	5.0	0.0	0.0	0.0	0.0	0.0	0.0	0.0	0.0	0.0	0.0	0.0	0.0	0.0	0.0	0.0	0.0	0.0	0.0	0.0	0.0	0.0	0.0	0.0	0.0	0.0	0.0	0.0	0.0	0.0	0.0	0.0	0.0	0.0	0.0	0.0
6f70468902e43dfd5bd9653351f9745a	AGCTCTAATAGCGTATATTAATATTGTTGCAGTTAAAAAGCTCGTAGTTGAAACTTGAGTATTTCTATCAAGTTTGGTCTACCTTTTAAGGTTTTGACTACTTGATGATACTCTTCCTACTAGTAACTCGATTATGTTCTTAATTGAATGTAATAGCTATCTTTCGGGGTAGTCAATCTATGGGAATAGCTCCACCATACCAATGGATGTGTGTAAAAGCACTGAAAGAGGATGAGTGGATCAAGTTAATTTTGTAGATTGGAGTTCTAGTTCGTTTACTTTGAGAAAATTAGAGTGTTTAAAGCAGCCTCTTGGGGCTCTGAATACATTAGCATGGGATAATAGAATAGGATTTAAGTCACTATATTTGTTGGTTTGAATGAACTTAAATAATGATTA…	Eukaryota; Amoebozoa; Lobosa; Discosea-Flabellinia; Vannellida; Vannellidae; Vannella; Vannella_sp.	0.0	0.0	0.0	0.0	0.0	240.0	0.0	0.0	0.0	0.0	0.0	0.0	0.0	0.0	0.0	0.0	0.0	0.0	0.0	0.0	0.0	0.0	0.0	0.0	0.0	0.0	222.0	0.0	0.0	0.0	0.0	0.0	0.0	0.0	0.0	0.0	0.0	0.0	0.0	0.0	0.0	0.0	0.0	0.0	0.0	0.0	0.0
39950f7ca9ff15d1ebef4ac895de6dfe	AGCTCTAATAGTGTATAATAATGTTGTTGCAGTTAAAAAGCTCGTAGTTGAATCTTGAACGTTAATCAAGTTTGGTTTACATTTTTATGTATGACTACTTGATTCCGTTCTTCCTACTAGATACTCGATTCTGTTCTTAATTGAATGGAATAGCATTCTTTCGGGGGTGTCGGTAGTAGGTAATAGCTCCTCCAGTGCATGGATTAGCGTAAAAACTATGAAGTGTATTGAGGGGATCAAGTTGTTGCTTATTATTGGAGTTCTAGTTCATTTACTTTGAGAAAATTAGAGTGTTCAAAGCAGCCTCTTGGGGCTCTGAATATATTAGCATGGGATAATAAAATAGGATTTAAATTATATATTTGTTGGTTTGAATTATTTAAATAATGATTAATAGGG…	Eukaryota; Amoebozoa; Lobosa; Discosea-Flabellinia; Vannellida; Vannellidae; Vannella; Vannella_sp.	0.0	0.0	0.0	0.0	0.0	0.0	0.0	0.0	0.0	0.0	0.0	0.0	0.0	0.0	0.0	0.0	0.0	0.0	0.0	0.0	0.0	0.0	0.0	0.0	0.0	35.0	0.0	0.0	0.0	0.0	0.0	0.0	0.0	0.0	0.0	0.0	0.0	0.0	0.0	0.0	0.0	0.0	0.0	0.0	0.0	0.0	0.0
aa4d6e201a794871b2bbbea9b7ebc481	AGCTCCAATAGCATATATTAAAGTTGTTGCAGTTAAAAAGCTCGTAGTTGGATTTTGATGTTATTTATTATGACCCGCCTTGTATAAGGTGTGTTTGTTGTGATAAGTACATCTCCTTACTAGACTTTCATGATTGCACTTTATTGAGTGATCATTTCATCTTGATTCGTTAGGGTGAGTGATGAGTAGACCTACTGGGTTTGAGATTGTGGATGAACTTCTTCGGAAGTTGGTTCTGCTTAGATTCAGTAACTATTCATTAGAAATCTAGTTCATTTACTTTGAGTAAATTAGAGTGTTCAAGGCAAGCAAATTTGTTTCTGCAATGAATACTATTAGCATGGGATAATGGAACAGGACACGTATTCTAGTTTTCCGTTGGTTTCTAGAATTTTTAGT…	Eukaryota; Amoebozoa; Lobosa; Discosea-Flabellinia; Dactylopodida; Paramoebidae; Neoparamoeba; Neoparamoeba_pemaquidensis	0.0	0.0	0.0	0.0	0.0	0.0	0.0	0.0	0.0	0.0	26.0	0.0	0.0	0.0	0.0	0.0	0.0	0.0	0.0	0.0	0.0	0.0	0.0	0.0	0.0	0.0	0.0	0.0	0.0	0.0	0.0	0.0	0.0	0.0	0.0	0.0	0.0	0.0	0.0	0.0	0.0	0.0	0.0	0.0	0.0	0.0	0.0
4a88b1d25b4913e105a1d24dd10b81fb	AGCTCCATCAGTGTATATTAACGTTGTTGCGGTTAAAAAGCTCGTAGTTGGATTTCGGAGCATGGGACTCAAGGCCAGTCAAATTGATTGTGCCCGAGGAACATCTCCTAGCTTAGGGTAACAGCCTCGCTTCCTTTGCGGGTTGCGATGTGCCGTTCCCTATCATTTACTTTGATAAAATCAGAGTGTTCAAAGCAGGCGTGTTGCCTTGAATGTTGCCGCAAGGGATAATAGAATATGACTTCGGTCCTATTTTGTTGGTTTCTAGGGCTGAAGTAATGACTAATAGGGACAGTTGGGGGCGCTCGTATTGAGTTGTCAGAGGTGAAATTCTAGGATTTACTCAAGACGAACTACTGCGAAAGCATTCGCCAAGGATGTTTTCA	Eukaryota; Amoebozoa; Lobosa; Tubulinea; Nolandida; Nolandellidae; Nolandella; Nolandella_hibernica	0.0	0.0	0.0	0.0	0.0	0.0	0.0	0.0	0.0	0.0	0.0	0.0	0.0	0.0	0.0	0.0	0.0	87.0	0.0	0.0	174.0	0.0	0.0	0.0	0.0	0.0	0.0	0.0	0.0	0.0	0.0	0.0	0.0	0.0	0.0	0.0	0.0	0.0	0.0	0.0	0.0	0.0	0.0	0.0	0.0	0.0	0.0
602844507ee90a175af4399d52d566e9	AGCTCCAATAGCATATATTAAAGTTGTTGCAGTTAAAAAGCTCGTAGTTGGATTTTGATGTTACTTATTATGACCCGCCTTGTATAAGGTGTGTTTGTTGTGATAAGTACATCTCCTTACTAGACTTTCATGATTGCACTTCATTGAGTGATCATTTCATTCTGATTCGTTGGGGTGAGTGATGAGTAGACCTACTGGGTTTGAGATTGTGGACGAACTTCTTCGGAGGTTGGTTCTGCTTAGGTTCAGTAACTATTCATTAGAAATCTAGTTCATTTACTTTGAGTAAATTAGAGTGTTCAAGGCAAGCAAATTTGTTTCTGCAATGAATACTATTAGCATGGGATAATGGAACAGGACACGTATTCTAGTTTTCCGTTGGTTTCTAGAATTTTTAGT…	Eukaryota; Amoebozoa; Lobosa; Discosea-Flabellinia; Dactylopodida; Paramoebidae; Neoparamoeba; Neoparamoeba_pemaquidensis	0.0	0.0	0.0	0.0	0.0	0.0	0.0	0.0	0.0	0.0	0.0	0.0	0.0	0.0	0.0	0.0	0.0	0.0	0.0	0.0	0.0	0.0	0.0	0.0	0.0	0.0	0.0	0.0	0.0	0.0	0.0	0.0	0.0	0.0	0.0	0.0	0.0	0.0	0.0	0.0	0.0	0.0	0.0	0.0	0.0	0.0	0.0
2f72c9901527fe1f2a6edbb867430d61	AGCTCCAATAGCATATATTAAAGTTGTTGCAGTTAAAAAGCTCGTAGTTGGATTTTGAAATGATTTAAAATAACCCGCTTTTATAAGTGTGTTTTGTTATTTTATATCTTTCTCCTTACTAGTTTTTCACTATTATTCTTTATTGATTGATAATTTCATCTCTTTTTAGGAGGTGAGTGATGATTAAACCTCTTGGGTTTAAGATTGTGGATGATTATTTCGATGATTATTCTGCTTAGATTCAAGAACTGATTATTAGAAATCTAGTTCTTTTACTTTGAGTAAATTAGAGTGTTCAAGGCAAGCAAATATTATATTGTTGCAATGAATACTATTAGCATGGGATAATGGAACAGGACACGTATTCTAGTTTTCTGTTGGTTTCTAGAATTTTTTGAT…	Eukaryota; Amoebozoa; Lobosa; Discosea-Flabellinia; Dactylopodida; Paramoebidae; Neoparamoeba; Neoparamoeba_branchiphila	0.0	0.0	0.0	0.0	0.0	0.0	0.0	0.0	0.0	0.0	0.0	0.0	0.0	0.0	0.0	0.0	0.0	0.0	0.0	0.0	0.0	0.0	0.0	0.0	0.0	0.0	0.0	0.0	0.0	0.0	0.0	0.0	0.0	0.0	0.0	0.0	0.0	0.0	0.0	0.0	0.0	0.0	0.0	0.0	0.0	0.0	0.0
53fabecce901ce7f622ad45173a5efe3	AGCTCCAATAGCGTATATTAATGTTGTTGCAGTTAAAAAGCTCGTAGTTGGATCTCGGGGCGTGGAGGCGTCGGTCCGCCGTGAAGGTGTGCACTGGCCCGCCCGCTCTTTCCTTGGGGACGTTCGCCCTCGCCATTAATTTGGCGGTGGTATTCCGGCTTCGGCTGGTTTCGGCGCGGTGCACTCGTGTGCCGCGTTGGAGCGCCCCATCTTTTACCTTGAATAAATTAGAGTGTTCCAAGCAGGCATGTTCGCCGTGAATACATTAGCATGGGATAATGGAATAGGACTTTGGTGCTATTTCGTTGGTTTTCAGAACCAGAGTAATGATTAATAGGGACAGTTGGGGGCATTCGTATTTAGTTGTCAGAGGTGAAATTCTTGGATTTACGAAAGACG…	Eukaryota; Amoebozoa; Lobosa; Lobosa_X; Stygamoebida; Vermistella-lineage; Vermistella; Vermistella_sp.	0.0	0.0	0.0	0.0	0.0	0.0	0.0	0.0	0.0	0.0	0.0	0.0	0.0	0.0	0.0	0.0	0.0	0.0	0.0	0.0	0.0	0.0	0.0	0.0	0.0	0.0	0.0	0.0	0.0	0.0	0.0	0.0	0.0	0.0	0.0	0.0	0.0	0.0	0.0	0.0	0.0	0.0	0.0	0.0	0.0	0.0	0.0
e4d5ace2ff20c1baabc50a6ece2aca59	AGCTCCAATAGCATATATTAAAGTTGTTGCAGTTAAAAAGCTCGTAGTTGGATTTTGATGTTACTTTTCATAACCTGCCTTGTATAAGGTATGTTTGTTGTGATTTGTACATCTCCTTACTAGACTTTCATGATTGCACTTAATTGAGTGATCATTTCATTCTGATTTATTGGGGTGAGTGATGAGTAGACCTACTGGGTTCGAGATTGTGGATGAACTTCTTCGGAGGTTGGTTCTGCTTGGTTTCAGTAACTATTTATTAGAAATCTAGTTCATTTACTTTGAGTAAATTAGAGTGTTCAAGGCAAGCAAATTTGTTTCTGCAATGAATACTATTAGCATGGGATAATGGAACAGGACACGTATTCTAGTTTTCCGTTGGTTTCTAGAATTTTTAGT…	Eukaryota; Amoebozoa; Lobosa; Discosea-Flabellinia; Dactylopodida; Paramoebidae; Neoparamoeba; Neoparamoeba_pemaquidensis	0.0	0.0	0.0	0.0	0.0	0.0	0.0	0.0	0.0	0.0	0.0	0.0	0.0	0.0	0.0	0.0	0.0	0.0	0.0	0.0	0.0	0.0	0.0	0.0	0.0	0.0	0.0	0.0	0.0	0.0	0.0	0.0	0.0	0.0	0.0	0.0	0.0	0.0	0.0	27.0	0.0	0.0	0.0	0.0	0.0	0.0	0.0
2d367bc76204872139a3a12c2f4256d0	AGCTCCATCAGTGTATATTAACGTTGTTGCGGTTAAAAAGCTCGTAGTTGGATTTCGGAGTGCGAAGGTCAAGACCCATCGAATCGGTGTGGTCCGACAATCGCCTCCTAGCTTAGGGTAACAGCCTCTCTTCCTTTGCGGGTTGGGATGTGCCGTTCCCTATCATTTACTTTGATAAAATCAGAGTGTTCAAAGCAGGCGTCACTTGCCTTGAATGTTGCCGCAAGGGATAATAGAATATGACTTTGGTCTTATTTTGTTGGTTTCTAGGGCTGAAGTAATGACTAATAGGGACAGTTGGGGGCGCTCGTATTGAGTTGTCAGAGGTGAAATTCTAGGATTTACTCAAGACGGACTACTGCGAAAGCATTCGCCAAGGATGTTTTCA	Eukaryota; Amoebozoa; Lobosa; Tubulinea	0.0	0.0	0.0	0.0	0.0	0.0	0.0	0.0	0.0	0.0	0.0	0.0	0.0	0.0	0.0	0.0	0.0	0.0	0.0	0.0	0.0	0.0	0.0	0.0	0.0	0.0	0.0	0.0	0.0	0.0	0.0	0.0	0.0	0.0	0.0	0.0	0.0	0.0	0.0	0.0	0.0	0.0	0.0	0.0	0.0	0.0	0.0
ea8288b9f55b756f200a958fc8fe599f	AGCTCCATCAGTGTATATTAACGTTGTTGCGGTTAAAAAGCTCGTAGTTGGATTTCGAAGTTGCGAAGATCAAGATCCGTCAAATTGACGTGGTCCGATGTTCGCCTTCTAATTTAGAGTAATAATCTTGTTTCCTTTGCGGGTTACTCGAATTTATTCTCTATCATTTACTTTGATAAAATCAGAGTGTTCAAAGCAGGCGTCAACTTGCCTTGAATGTTGCCGCAAGGGATAATAAAATATGACTTCGGTCTTATTTTGTTGGTTTCTAGGGCTGAAGTAATGATAAATAGGGACAGTCGGGGGCGCTCGTATTGAATTGTCAGAGGTGAAATTCTAGGATTTATTCAAGACGAACTAATGCGAAAGCATTCGCCAAGGATGTTTTCA	Eukaryota; Amoebozoa; Lobosa; Tubulinea; Echinamoebida; Vermamoebidae; Hartmannella; Hartmannella_abertawensis	0.0	0.0	0.0	0.0	0.0	0.0	0.0	0.0	0.0	0.0	0.0	0.0	0.0	0.0	0.0	0.0	0.0	0.0	0.0	0.0	0.0	0.0	25.0	143.0	0.0	0.0	0.0	0.0	0.0	0.0	0.0	0.0	0.0	0.0	0.0	0.0	0.0	0.0	0.0	0.0	0.0	0.0	0.0	0.0	0.0	27.0	0.0
f6fcfc1e70cd96d497fa6d683c2a1930	CACCAGCACCCGCGGTAATTCCAGCTCTAATAGCGTATATTAATATTGTTGCAGTTAAAAAGCTCGTAGTTGAAACTTGAGTATTTCTATCAAGTTTGGTCTACCTTTTAAGGTTTTGACTACTTGATGATACTCTTCCTACTAGTAACTCGATTATGTTCTTAATTGAATGTAATAGCTATCTTTCGGGGTAGTCAATCTATGAGAATAGCTCCACCATATTAATCAAGAACGAAAGTTG	Eukaryota; Amoebozoa; Lobosa; Discosea-Flabellinia; Vannellida; Vannellidae; Vannella; Vannella_sp.	0.0	0.0	0.0	0.0	0.0	0.0	0.0	0.0	0.0	0.0	0.0	0.0	0.0	0.0	0.0	0.0	0.0	0.0	0.0	0.0	0.0	0.0	0.0	0.0	0.0	0.0	0.0	0.0	0.0	0.0	0.0	0.0	0.0	0.0	0.0	0.0	0.0	0.0	0.0	0.0	0.0	0.0	0.0	0.0	0.0	0.0	0.0
55a6c7087f441a0381573405d7afdc1c	AGCTCCAATAGCATATATTAAAGTTGTTGCAGTTAAAAAGCTCGTAGTTGGATTTTGATGTTACTTTTCATAACCTGCCTTGTATAAGGTATGTTTGTTGTGATTAGTTCATCTCCTTACTAGACTTTCATGATTGCACTTAATTGAGTGATCATTTCATCTTGATTCGTTGGGGTGAGTGATGAGTAGACCTACTGGGTTCGAGATTGTGGATGAACTTCTTCGGAGGTTGGTTCTGCTTGGATTCAGTAACTATTCATTAGAAATCTAGTTCATTTACTTTGAGTAAATTAGAGTGTTCAAGGCAAGCAAATTTGTTTCTGCAATGAATACTATTAGCATGGGATAATGGAACAGGACACGTATTCTAGTTTTCCGTTGGTTTCTAGAATTTTTAGT…	Eukaryota; Amoebozoa; Lobosa; Discosea-Flabellinia; Dactylopodida; Paramoebidae; Neoparamoeba; Neoparamoeba_pemaquidensis	0.0	0.0	0.0	0.0	0.0	0.0	0.0	0.0	11.0	0.0	0.0	0.0	0.0	0.0	0.0	0.0	0.0	0.0	0.0	0.0	0.0	0.0	0.0	0.0	0.0	0.0	0.0	0.0	0.0	0.0	10.0	0.0	0.0	0.0	0.0	0.0	0.0	0.0	0.0	0.0	0.0	0.0	0.0	0.0	0.0	58.0	0.0
0290917f3ac29cba85aed1ed9f0da7e4	AGCTCCAATAGCGTATATTAAAGTTGTTGCAGTTAAAAAGCTCGTAGTTGGATCTAGGGACGCGCATTTCAAGCGCCCGTGTCGTTGGGTCAAACCAGCGACTGCGTTGGCGTTGCGGGCTCGGTCCGTCGGTGCCACAAAGCATCGGCGTGTCAACCGGCCCGCCCGTCCCCTCCTTCTGGATTCCCGTTCCTGCTATTGAGTTAGTGGGGACGTCACAGGGGGCCCATCGTCGTCGTGCAAACGGCGGCGGTGGGTCCCTGGGGCCCAGATCGTTTACCGTGAAAAAATTAGAGTGTTCAAAGCAGGCAGATCCAATTTTCTGCCACCGAATACATTAGCATGGGATAATGGAATAGGACCCTGTCCTCCTATTTTCAGTTGGTTTTGGCAGCGCGA…	Eukaryota; Amoebozoa; Lobosa; Lobosa_X; Centramoebida; Acanthamoebidae; Acanthamoeba	0.0	0.0	0.0	0.0	0.0	0.0	0.0	0.0	0.0	0.0	0.0	0.0	0.0	0.0	0.0	0.0	0.0	0.0	0.0	0.0	0.0	0.0	0.0	0.0	0.0	0.0	0.0	0.0	0.0	0.0	0.0	0.0	0.0	0.0	0.0	0.0	0.0	0.0	0.0	0.0	0.0	0.0	0.0	0.0	0.0	0.0	0.0
38d69cece82b8e1665caaf25e061745a	AGCTCCAATAGCATATATTAAAGTTGTTGCAGTTAAAAAGCTCGTAGTTGGATTTTGATGTTACTTTTTATAACCCGCCTTGTATAAGGTGTGTTTGTTGTGATAAGTACATCTCCTTACTAGACTTTCATGATTGCACTTCATTGTGTGATCATTTCATTCTGATTCGTTAGGGTGAGTGATGAGTAGACCTACTGGGTTTGAGATTGTGGACGAATTTCTTCGGAGGTTGGTTCTGCTTAGATTCAGTAACTATTTATTAGAAATCTAGTTCATTTACTTTGAGTAAATTAGAGTGTTCAAGGCAAGCAAATTTGTTTCTGCAATGAATACTATTAGCATGGGATAATGGAACAGGACACGTATTCTAGTTTTCCGTTGGTTTCTAGAATTTTTAGT…	Eukaryota; Amoebozoa; Lobosa; Discosea-Flabellinia; Dactylopodida; Paramoebidae; Neoparamoeba; Neoparamoeba_pemaquidensis	0.0	0.0	0.0	0.0	0.0	0.0	0.0	0.0	0.0	0.0	0.0	0.0	0.0	0.0	0.0	0.0	0.0	0.0	0.0	0.0	0.0	0.0	0.0	0.0	0.0	0.0	0.0	0.0	0.0	0.0	0.0	14.0	0.0	0.0	0.0	0.0	0.0	0.0	0.0	0.0	0.0	0.0	0.0	0.0	0.0	0.0	0.0
2adf0eaff2b1a0af1f30f79f4a52ce62	AGCTCCAATAGCATATATTAAAGTTGTTGCAGTTAAAAAGCTCGTAGTTGGATTTTGATGTTACTTTTCATAACCTGCCTTGTATAAGGTATGTTTGTTGTGATTTGTACATCTCCTTACTAGACTTTCATGATTGCACTTAATTGAGTGATCATTTCATCTTGATTCGTTGGGGTGAGTGATGAGTAGACCTACTGGGTTCGAGATTGTGGATGAACTTCTTCGGAGGTTGGTTCTGCTTGGATTCAGTAACTATTCATTAGAAATCTAGTTCATTTACTTTGAGTAAATTAGAGTGTTCAAGGCAAGCAAATTTGTTTCTGCAATGAATACTATTAGCATGGGATAATGGAACAGGACACGTATTCTAGTTTTCCGTTGGTTTCTAGAATTTTTAGT…	Eukaryota; Amoebozoa; Lobosa; Discosea-Flabellinia; Dactylopodida; Paramoebidae; Neoparamoeba; Neoparamoeba_pemaquidensis	0.0	0.0	0.0	0.0	0.0	0.0	0.0	0.0	0.0	0.0	0.0	0.0	0.0	0.0	0.0	0.0	0.0	0.0	0.0	0.0	0.0	0.0	0.0	0.0	0.0	0.0	0.0	0.0	0.0	0.0	0.0	0.0	0.0	0.0	0.0	0.0	0.0	39.0	0.0	0.0	0.0	0.0	0.0	0.0	0.0	0.0	0.0
64b242bb13e50e6e253b9ac5c6d43ee3	AGCTCCAATAGTGTATATTAAAGTTGCTGCAGTTAAAAAGCTCGTAGTTGGATGTCGGTTATTGCGAAGAGTGTCTACATTTTATATGTACGTACATGACTCCAATACCTTCTTTCAGTTTGTGAATCTAATTCGCAACTGATATTTTACTTTGAGAAAATTAGAGTGTTCAAAGCAGGCGTAACAATGCCTTTGAATATATTAGCATGGGATAATGAAATAAGACTTTTTGCCTTATTCTCGTTGGTTCTTTGGGCTAAAGTAATGATTAATAGGGACAGTTGGGGTTATCTGTATTTGATCGCCAGAGGTGAAATTCTAAGACTGATCAAAGACAAACTAGTGCGAAAGCATTTAACAAGGATGTTTTCA	Eukaryota; Amoebozoa; Lobosa; Tubulinea; Leptomyxida; Flabellulidae; Flabellulidae_X; Flabellulidae_X_sp.	0.0	0.0	0.0	0.0	0.0	0.0	0.0	0.0	0.0	0.0	0.0	0.0	0.0	0.0	0.0	0.0	0.0	0.0	0.0	0.0	0.0	0.0	0.0	0.0	0.0	0.0	0.0	0.0	0.0	0.0	0.0	0.0	0.0	0.0	0.0	0.0	0.0	0.0	0.0	0.0	0.0	0.0	0.0	0.0	0.0	0.0	0.0
6e426d516c1c70322fbfa2cdaccacdb4	AGCTCCAATAGTGTATATTAAAGTTGTTGCAGTTAAAAAGCTCGTAGTTGGATTTCGGAACATTACACATCAAGGTCCATCGAATAAGATGCTGTACCGGATGTGTAGTTCCTCTTTTTTCGGTTTCGATCTGCATTCTCCTCTCCAGTTAGAGGGTTTGCTGTTATGTTCGTACCGAATATTTTACTTTGAAAAAATTAGAGTGTTCAAAGCAGGCGTAATTTTGCCTTGAATACATTAGCATGGGATAATGGAAAAGGACTTTGGTCTTATTTTCGTTGGTTTCTGAGGCTGAGGTAATGATTAATAGGGACAGTTGGGGTCAGCTGTATTCTCTTGTCAGAGGTGAAATTCTAAGATTGAGAGAAGACAAACTACTGCGAAAGCATTTGACAAGGA…	Eukaryota; Amoebozoa; Lobosa; Tubulinea; Leptomyxida; Rhizamoeba-saxonica-lineage; Rhizamoeba; Rhizamoeba_saxonica	0.0	0.0	0.0	0.0	0.0	0.0	0.0	0.0	0.0	0.0	0.0	0.0	0.0	0.0	0.0	0.0	0.0	0.0	0.0	0.0	0.0	0.0	0.0	0.0	0.0	0.0	0.0	0.0	0.0	0.0	0.0	0.0	0.0	0.0	0.0	0.0	0.0	0.0	0.0	0.0	0.0	0.0	0.0	0.0	0.0	5.0	0.0
cb3584a130a1c8d952bca35e75a4ad88	AGCTCCATCAGTGTATATTAACGTTGTTGCGGTTAAAAAGCTCGTAGTTGGATTTCGGAGCACGCTACTCAAGGCCAGTCAAATTGGCTCGGCCCGAGGAACGTCTCCTAGCTTAGGGTAACAGCCTCGCTTCCTTTGCGGGTTGCGATGTGCCGTTCCCTATCATTTACTTTGATAAAATCAGAGTGTTCAAAGCAGGCGTCTTGCCTTGAATGTTGCCGCAAGGGATAATAGAATATGACTTCGGTCCTATTTTGTTGGTTTCTAGGGCTGAAGTAATGACTAATAGGGACAGTTGGGGGCGCTCGTATTGAGTTGTCAGAGGTGAAATTCTAGGATTTACTCAAGACGAACTACTGCGAAAGCATTCGCCAAGGATGTTTTCA	Eukaryota; Amoebozoa; Lobosa; Tubulinea; Nolandida; Nolandellidae; Nolandella; Nolandella_hibernica	0.0	0.0	0.0	0.0	0.0	0.0	0.0	0.0	0.0	0.0	0.0	0.0	0.0	0.0	0.0	0.0	0.0	0.0	0.0	0.0	0.0	0.0	0.0	0.0	0.0	0.0	0.0	0.0	0.0	0.0	0.0	0.0	0.0	0.0	0.0	0.0	0.0	0.0	0.0	0.0	0.0	0.0	2687.0	0.0	0.0	0.0	0.0
545262e859cd104f06013ce449b3d632	AGCTCCAATAGTGTATACTAAAGTTGCTGCAGTTAAAAAGCTCGTAGTTGGATTTCGGTTAATAGAGAAATAGTCTACTTCTATAAGTACGCACTGTTTGTCTATTTCCTTCTTTTGACATATACAATTTATTGTGTTGTCAATCTTTTACTTTGAAAAAATTAGAGTGTTCAAAGCAGGCGTAACAAAGCCTTTGAATATATTAGCATGGGATAATGAAATAAGACTTTTTGCCTTATTCTCGTTGGTTCTTAGGGCTAAAGTAATGATTAATAGGGATAGTTGGGGTCATTAGTATTTAATTGTCAGAGGTGAAATTCTAAGATTTATTAAAGACTAACTACTGCGAAAGCATTTGACAAGGATGTTTTCA	Eukaryota; Amoebozoa; Lobosa; Tubulinea; Leptomyxida; Flabellulidae; Paraflabellula	0.0	873.0	7638.0	9.0	0.0	0.0	0.0	0.0	0.0	0.0	0.0	0.0	35.0	0.0	0.0	0.0	0.0	0.0	0.0	0.0	0.0	0.0	0.0	0.0	0.0	0.0	0.0	0.0	244.0	0.0	0.0	0.0	0.0	0.0	0.0	0.0	0.0	0.0	0.0	0.0	0.0	0.0	0.0	0.0	0.0	0.0	110.0
216174949eefb67c8af934be8f1000b9	AGCTCCAATAGCGTATATTAATGTTGTTGCAGTTAAAAAGCTCGTAGTTGAAACTTGAACATATGATGAGTTTGGTTACTATTTTTATAGTTAACTACTTATCAGTGTTCTTCCAACTAGATACTCGATTCTGTTCTTAATTGAATGGAATAGCATATTTCGGTGTGTCGATAGTTTATGATAGCTCTTCCATTATGTTGAAGTGTGTAAAAGCATGGATATATGATGAGGGGATCAAGTTATTGTTTATTATTGGAGTTCTAGTTCATTTACTTTGAGAAAATTAGAGTGTTTAAAGCAGCCTCTTGGGGCTCTGAATACATTAGCATGGGATAATAGAATAGGATTTAGGTCAATATATTTGTTGGTTTGAATGAACTAAATAATGATTAATAGGAA…	Eukaryota; Amoebozoa; Lobosa; Discosea-Flabellinia; Vannellida; Vannellidae; Vannella; Vannella_sp.	0.0	0.0	0.0	0.0	0.0	0.0	0.0	0.0	0.0	0.0	0.0	0.0	0.0	0.0	0.0	0.0	0.0	0.0	0.0	0.0	0.0	0.0	0.0	0.0	0.0	0.0	0.0	0.0	0.0	0.0	0.0	0.0	0.0	0.0	0.0	0.0	0.0	0.0	0.0	0.0	0.0	0.0	69.0	0.0	0.0	0.0	0.0
d583b49f4e38bca7b38849326191b3fb	AGCTCCAATAGCATATATTAAAGTTGTTGCAGTTAAAAAGCTCGTAGTTGGATTTTGATGTTATTTATTATGACCCGCCTTGTATAAGGTGTGTTTGTTGTGATAAGTACATCTCCTTACTAGACTTTCATGATTGCACTTTATTGAGTGATCATTTCATTCTGATTCGTTAGGGTGAGTGATGAGTAGACCTACTGGGTTTGAGATTGTGGATGAACTTCTTCGGAAGTTGGTTCTGCTTAGATTCAGTAACTATTCATTAGAAATCTAGTTCATTTACTTTGAGTAAATTAGAGTGTTCAAGGCAAGCAAATTTGTTTCTGCAATGAATACTATTAGCATGGGATAATGGAACAGGACACGTATTCTAGTTTTCCGTTGGTTTCTAGAATTTTTAGT…	Eukaryota; Amoebozoa; Lobosa; Discosea-Flabellinia; Dactylopodida; Paramoebidae; Neoparamoeba; Neoparamoeba_pemaquidensis	0.0	0.0	0.0	0.0	0.0	0.0	0.0	0.0	0.0	0.0	0.0	0.0	0.0	0.0	0.0	0.0	0.0	0.0	0.0	0.0	0.0	0.0	0.0	0.0	0.0	0.0	0.0	0.0	0.0	0.0	0.0	0.0	0.0	0.0	0.0	0.0	0.0	0.0	0.0	0.0	0.0	0.0	0.0	0.0	0.0	0.0	0.0
85e6a2f958ca6cb1e44dfbae742970cd	AGCTCCAATAGCATATATTAAAGTTGTTGCAGTTAAAAAGCTCGTAGTTGGATTTTGATGTTACTTATTATGACCCGCCTTGTATAAGGTGTGTTTGTTGTGATAAGTACATCTCCTTACTAGACTTTCATGGTTGCACTTAATTGAGTGATCATTTCATTCTGATTCGTTGGGGTGAGTGATGAGTAGACCTACTGGGTTTGAGATTGTGGACGAACTTCTTCGGAGGTTGGTTCTGCTTAGGTTCAGTAACTATTCATTAGAAATCTAGTTCATTTACTTTGAGTAAATTAGAGTGTTCAAGGCAAGCAAATTTGTTTCTGCAATGAATACTATTAGCATGGGATAATGGAACAGGACACGTATTCTAGTTTTCCGTTGGTTTCTAGAATTTTTAGT…	Eukaryota; Amoebozoa; Lobosa; Discosea-Flabellinia; Dactylopodida; Paramoebidae; Neoparamoeba; Neoparamoeba_pemaquidensis	0.0	0.0	0.0	0.0	0.0	0.0	0.0	0.0	0.0	0.0	0.0	0.0	0.0	0.0	0.0	0.0	0.0	0.0	0.0	0.0	0.0	0.0	0.0	0.0	0.0	0.0	0.0	0.0	0.0	0.0	0.0	0.0	0.0	0.0	0.0	0.0	0.0	0.0	0.0	0.0	0.0	0.0	0.0	0.0	0.0	0.0	33.0
b63c65478ce91560933da57c614eb30a	AGCTCCAATAGCATATATTAAAGTTGTTGCAGTTAAAAAGCTCGTAGTTGGATTTTGATGTTACTTTTCATAACCTGCCTTGTATAAGGTATGTTTGTTGTGATTTGTACATCTCCTTACTAGACTTTCATGATTGCACTTAATTGAGTGATCATTTCATCTTGATTTATTGGGGTGAGTGATGAGTAGACCTACTGGGTTCGAGATTGTGGATGAACTTCTTCGGAGGTTGGTTCTGCTTGGATTCAGTAACTATTCATTAGAAATCTAGTTCATTTACTTTGAGTAAATTAGAGTGTTCAAGGCAAGCAAATTTGTTTCTGCAATGAATACTATTAGCATGGGATAATGGAACAGGACACGTATTCTAGTTTTCCGTTGGTTTCTAGAATTTTTAGT…	Eukaryota; Amoebozoa; Lobosa; Discosea-Flabellinia; Dactylopodida; Paramoebidae; Neoparamoeba; Neoparamoeba_pemaquidensis	0.0	0.0	0.0	0.0	0.0	0.0	0.0	0.0	0.0	0.0	0.0	17.0	0.0	0.0	0.0	0.0	0.0	0.0	0.0	0.0	0.0	0.0	0.0	0.0	0.0	0.0	0.0	0.0	0.0	58.0	0.0	0.0	0.0	0.0	0.0	0.0	0.0	0.0	0.0	0.0	0.0	0.0	0.0	0.0	0.0	59.0	0.0
47245323f8090e845991568a886fd85c	AGCTCCAATAGCGTATATTAAAGTTGTTGCAGTTAAAAAGCTCGTAGTTGGATCTAGGGACGCGCATTTCAAGCGCCCGTGTCGTCGGGTCAAACCGGCGACTGCGTTGGCGTTGCGGGCTCGGTCCGTCGGTGCCCCACAAAGGTTATCGGCGTGTCAACCGGCCCGCCCGTCCCCTCCTTCTGGATTCCCGTTCCTGCTATTGAGTTAGTGGGGACGTCACAGGAGGTTCATCGTCGACGTTTCAACGCGTCGGTGGTGGATCTCTGGGGCCCAGATCGTTTACCGTGAAAAAATTAGAGTGTTCAAAGCAGGCAGATTCAATTTTCTGCCACCGAATACATTAGCATGGGATAATGGAATAGGACCCTGTCCTCCTATTTTCAGTTGGTTTTGGCA…	Eukaryota; Amoebozoa; Lobosa; Lobosa_X; Centramoebida; Acanthamoebidae; Acanthamoeba	0.0	0.0	9.0	0.0	0.0	0.0	0.0	0.0	0.0	0.0	0.0	0.0	0.0	0.0	0.0	0.0	0.0	0.0	0.0	0.0	0.0	0.0	0.0	200.0	19.0	0.0	0.0	0.0	0.0	0.0	0.0	0.0	0.0	0.0	0.0	0.0	0.0	0.0	0.0	0.0	0.0	0.0	0.0	0.0	0.0	0.0	0.0
9c4b8e905c57dbab940b0acc8e73754d	AGCTCCAATAGCATATATTAAAGTTGTTGCAGTTAAAAAGCTCGTAGTTGGATTTTAAGGTTATTATGGTTGGTCCTGCTTGTTTTCAAGTATGTGTGTCAGTCATAATCCTTATTTTACTTTACTAGATATTCATCGTTATTCTTAATTGGATGATGATTTGGGTTCTTTCGGGGATTCAGTGCTTTGAAGACCTATTTGGTTGAGATTGTGGATAGTGATTTAGGTCGTTGTTCTGCTCGATCAAATAACTTGAAAGTAGAATTCTAGTTCATTTACTTTGAGTAAATTAGAGTGTTCAAAGCAAACAATTATAAATTTGTAATGAATACTATTAGCATGGGATAATGGAACAAGACATTGGGTCTATTTTGTTGGTTTTTTAGAACTAATGTAATG…	Eukaryota; Amoebozoa; Lobosa; Discosea-Flabellinia; Dactylopodida; Paramoebidae; Paramoeba; Paramoeba_atlantica	0.0	0.0	0.0	0.0	0.0	0.0	0.0	0.0	0.0	0.0	0.0	0.0	0.0	0.0	0.0	0.0	0.0	0.0	0.0	0.0	0.0	0.0	0.0	0.0	0.0	0.0	0.0	0.0	0.0	0.0	0.0	0.0	0.0	0.0	0.0	0.0	0.0	0.0	0.0	0.0	0.0	0.0	0.0	0.0	0.0	0.0	0.0
1e88cb706e121916614a1ffc00e813cc	AGCTCCAATAGCGTATATTAATGTTGTTGCAGTTAAAAAGCTCGTAGTTGGATCTCGGAGCGTTTTGGAGGCGTCGGTCCGCCGTGAAGGTGTGCACTGGCCCTCTCGCTCTTTCCTTGGGGACATTCGTCACGATTATTAGTTTAGTTGTGATATTCCACTTTCGGGTGGTTTTGCGCGGGTCTCTCGAGGCTCGTGTAGAGTGCCTCATCGTTTACCTTGAATAAATTAGAGTGTTCCAAGCAGGCATGTTCGCCTTGAATACATTAGCATGGGATAATGGAGTAGGACTTTGGTTCTATTTCGTTGGTTTTCAGAGCCAGAGTAATGATTAATAGGGACAGTTGGGGGCATTCGTATTTAATTGTCAGAGGTGAAATTCTTGGATTTATGAAAGAC…	Eukaryota; Amoebozoa; Lobosa; Lobosa_X; Stygamoebida; Vermistella-lineage; Vermistella; Vermistella_sp.	0.0	0.0	0.0	0.0	0.0	0.0	0.0	0.0	0.0	0.0	0.0	0.0	0.0	0.0	0.0	0.0	0.0	0.0	0.0	0.0	0.0	0.0	0.0	0.0	0.0	0.0	0.0	0.0	0.0	0.0	0.0	0.0	0.0	0.0	0.0	0.0	0.0	0.0	0.0	0.0	0.0	0.0	0.0	105.0	0.0	0.0	0.0
b9ffc7a39fbc4c707c2eb13ff2341cd0	AGCTCTAATAGCGTATATTAATGTTGTTGCAGTTAAAAAGCTCGTAGTTGAATTTTGAACATTTTTAACAAGTTTGGTTTACTTTTTTAAAGTATGACTACTTGTTAGTGTTCTTCCTACTAGATACTCGATACTGTTCTTAAATTGAATGGTATAGCATTTCGCAAGAGATGTCAATAGATGATAATAGCTCCTCCAATATGTGGAGATGCGTAAAAACATCAAAATATATTGAGTGGATCAAGTTATTGTTTTTTATTGGAGTTCTAGTTCATTTACTTTGAGAAAATTAGAGTGTTTCAAGCAGCCTCTTTGGGCTCTGAATATATTAGCATGGGATAATAGAATAGGATTTAAATTTTATATTTGTTGGTTTGAATAATTTAAATAATGATTAAT…	Eukaryota; Amoebozoa; Lobosa; Discosea-Flabellinia; Vannellida; Vannellidae; Vannella; Vannella_sp.	0.0	0.0	0.0	0.0	235.0	0.0	33.0	0.0	0.0	0.0	0.0	0.0	0.0	0.0	0.0	0.0	0.0	0.0	0.0	0.0	0.0	0.0	0.0	0.0	0.0	0.0	36.0	0.0	0.0	0.0	0.0	0.0	0.0	0.0	0.0	0.0	0.0	0.0	0.0	0.0	0.0	0.0	0.0	0.0	0.0	0.0	0.0
0cd71e32be630e990e7772bc8f67ddd6	AGCTCCATCAGTGTATATTAACGTTGTTGCGGTTAAAAAGCTCGTAGTTGGATTTCGGAGTGCGAAGGTCAAGACCCATCGAATCGGTGTGGTCCGACAATCGCCTCCTAGCTTAGGGTAACAGCCCCTCTTCCTTTACGGGTTGGGGTGTGCCGTTCCCTATCATTTACTTTGATAAAATCAGAGTGTTCAAAGCAGGCGTCACTTGCCTTGAATGTTGCCGCAAGGGATAATAGAATATGACTTTGGTCTTATTTTGTTGGTTTCTAGGGCTGAAGTAATGACTAATAGGGACAGTTGGGGGCGCTCGTATTGAGTTGTCAGAGGTGAAATTCTAGGATTTACTCAAGACGGACTACTGCGAAAGCATTCGCCAAGGATGTTTTCA	Eukaryota; Amoebozoa; Lobosa; Tubulinea	0.0	0.0	0.0	0.0	0.0	0.0	0.0	0.0	0.0	0.0	52.0	380.0	0.0	0.0	0.0	0.0	38.0	0.0	15.0	0.0	0.0	0.0	0.0	0.0	0.0	0.0	0.0	0.0	0.0	0.0	0.0	0.0	0.0	326.0	0.0	24.0	0.0	1466.0	159.0	0.0	0.0	0.0	0.0	0.0	0.0	237.0	0.0
2ae13b436a8f543cc4bb573194453c9f	AGCTCCAATAGCATATATTAAAGTTGTTGCAGTTAAAAAGCTCGTAGTTGGATTTTGATGTTACTTTTCATAACCTGCCTTGTATAAGGTATGTTTGTTGTGATTCGTACATCTCCTTACTAGACTTTCATGATTGCACTTAATTGAGTGATCATTTCATCTTGATTCGTTGGGGTGAGTGATGAGTAGACCTACTGGGTTTGAGATTGCATGGGATAATGGAACAGGACACGTATTCTAGTTTTCCGTTGGTTTCTAGAATTTTTAGTCGCTCTTTGGAGTGGCGAAGTGTAATGATTAAAAGGGACAGTTGGGGGCATTCGTATTTCATTGTCAGAGGTGAAATTCTTGGATTTATGAAAGACGAACTTCTGCGAAAGCATTTGTCAAAGATGTTTT…	Eukaryota; Amoebozoa; Lobosa; Discosea-Flabellinia; Dactylopodida; Paramoebidae; Neoparamoeba; Neoparamoeba_pemaquidensis	0.0	0.0	0.0	0.0	0.0	0.0	0.0	0.0	0.0	0.0	0.0	0.0	0.0	0.0	0.0	0.0	0.0	0.0	0.0	0.0	0.0	0.0	0.0	0.0	0.0	0.0	0.0	0.0	0.0	0.0	0.0	0.0	0.0	0.0	0.0	0.0	0.0	0.0	0.0	0.0	0.0	0.0	0.0	0.0	0.0	0.0	0.0
2306105ff5a449c67bb93965667519ae	AGCTCCAATAGCGTATATTAATGTTGTTGCAGTTAAAAAGCTCGTAGTTGGATCTCGGGGCGTGGAGGCGTCGGTCCGCCGTGAAGGTGTGCACTGGCCCGCCCGCTCTTTCCTTGGGGACGTTCGCCCTCGCCATTAATTTGGCGGTGGTATTCCGGCTTCGGCTGGTTTCGCTGAGCGGCACTCGTGTCGCTGAGTGGAGCGCCCCATCTTTTACCTTGAATAAATTAGAGTGTTCCAAGCAGGCATGTTCGCCGTGAATACATTAGCATGGGATAATGGAATAGGACTTTGGTGCTATTTCGTTGGTTTTCAGAACCAGAGTAATGATTAATAGGGACAGTTGGGGGCATTCGTATTTAGTTGTCAGAGGTGAAATTCTTGGATTTACGAAAGACG…	Eukaryota; Amoebozoa; Lobosa; Lobosa_X; Stygamoebida; Vermistella-lineage; Vermistella; Vermistella_sp.	0.0	0.0	11.0	0.0	0.0	0.0	0.0	0.0	0.0	0.0	0.0	0.0	0.0	0.0	0.0	0.0	0.0	0.0	0.0	0.0	0.0	0.0	0.0	0.0	0.0	0.0	0.0	0.0	0.0	0.0	0.0	0.0	0.0	0.0	0.0	0.0	0.0	0.0	0.0	0.0	0.0	0.0	0.0	0.0	0.0	0.0	0.0
97294a638d486f810cd49bb5e8afd178	AGCTCCAATAGCATATATTAAAGTTGTTGCAGTTAAAAAGCTCGTAGTTGGATTTTGAAATGTTATAAAACAACCCGCTTTTGTAAGTGTGTTTTTGTTGTTTTATATCTTTCTCCTTACTAGACTTTCACTATTGTTCTTCATTGATCGATAGTTTCATCTCTCTTTTGGGGTGAGTGATGGTTAGACCTCTTGGGTTTAGGATTGTGGATGATTGCTTCGGTGATTGTTCTGCTTAGATTCAAGAACTAATCATTAGAAATCTAGTTCTTTTACTTTGAGTAAATTAGAGTGTTCAAGGCAAGCAAATTATTATTGTTGCAATGAATACTATTAGCATGGGATAATGGAACAGGACACGTATTCTAGTTTTCTGTTGGTTTCTAGAATTTTTTGGCT…	Eukaryota; Amoebozoa; Lobosa; Discosea-Flabellinia; Dactylopodida; Paramoebidae; Neoparamoeba; Neoparamoeba_branchiphila	0.0	0.0	0.0	0.0	0.0	0.0	0.0	0.0	0.0	0.0	0.0	0.0	0.0	0.0	0.0	0.0	0.0	0.0	0.0	0.0	0.0	0.0	0.0	0.0	0.0	0.0	0.0	0.0	0.0	0.0	0.0	0.0	0.0	0.0	0.0	0.0	0.0	0.0	0.0	0.0	0.0	0.0	0.0	0.0	0.0	0.0	0.0
9bc9aaed63d40a238a58198a4065c2d2	AGCTCTAATAGCGTATATTAATGTTGTTGCAGTTAAAAAGCTCGTAGTTGAATTTTGAACATTTTTAACAAGTTTGGTTTACTTTTTTAAAGTATGACTACTTGTTAGTGTTCTTCCTACTAGATACTCGATACTGTTCTTAATTGAATGGTATAGCATTTCGCAAGAGATGTCGATTGATGATAATAGCTCCTCCAATATGTGGAGATGCGTAAAAACATCAAAATATATTGAGTGGATTAAGTTATTGTTATTTATTGGAGTTCTAGTTCATTTACTTTGAGAAAATTAGAGTGTTTCAAGCAGCCTCTTTGGGCTCTGAATATATTAGCATGGGATAATAGAATAGGATTTAAATTTTATATTTGTTGGTTTGAATAATTTAAATAATGATTAATA…	Eukaryota; Amoebozoa; Lobosa; Discosea-Flabellinia; Vannellida; Vannellidae; Vannella; Vannella_sp.	0.0	0.0	0.0	0.0	212.0	0.0	0.0	0.0	0.0	0.0	0.0	0.0	0.0	0.0	0.0	0.0	0.0	0.0	0.0	0.0	0.0	0.0	0.0	0.0	0.0	139.0	0.0	0.0	0.0	0.0	0.0	0.0	0.0	0.0	0.0	0.0	0.0	0.0	0.0	0.0	0.0	0.0	0.0	0.0	0.0	0.0	0.0
5777c2929993851e28eb0b530e09e7f0	AGCTCCAGTAGCGTATACGGTCATTGTTGCAGTTAAAAAGCTCGTAGTTGGATGAGAAGTTTATGTTTTGAAATGCTTGGATTGAAGAAAATTCAATTGCCAAAAGTATTTTAGATAAACTTTATATTTTTTAAAGAGGAGATGGTAAGGAAATGAAAGTTTCTTTATTAATGGATGGAAACTGAAGTCTCACTATCACTATCGTGTGATAGTGGGTCTCCCTTTATAGTTTACTTTGAATAAATTAGAGTGTTTAAAGCAAGCCTTATTCGAATAGGATAAATCGCTTGAATAGATTAGCATGGGATAATGAAATAGGACTTTCAGTTGAATTGTTTGGAACAGTTTGTCGACTGATAGTAATGATTAATAGGAGCGGTTGGGGGTATTCGTATTGAA…	Eukaryota; Amoebozoa; Lobosa; Discosea-Flabellinia; Dactylopodida; Vexilliferidae; Vexillifera; Vexillifera_tasmaniana	0.0	0.0	0.0	0.0	0.0	0.0	0.0	0.0	0.0	0.0	0.0	0.0	0.0	0.0	0.0	0.0	0.0	0.0	21.0	0.0	0.0	0.0	0.0	0.0	0.0	0.0	0.0	0.0	0.0	0.0	0.0	0.0	0.0	0.0	0.0	0.0	0.0	0.0	0.0	0.0	0.0	0.0	0.0	0.0	0.0	0.0	0.0
5c003c28be1ef6313c7999e4009f25b6	AGCTCTAATAGCGTATATTAATATTGTTGCAGTTAAAAAGCTCGTAGTTGAAACTTGAACACCTCAATAAGTTTGGTCTACCTTTTAAGGTTTGACTACTTGTTAGTGTTCTTCCTACTGGTAACTCGATTATGTTCTTAATTGAATGTAATAGCTATCTTTCGGGATAGTCATTTAGTATGAACAGCTCCACCATATCAGTGGCGATGTGTAAAAGCATTTAAATTGAATGAGTGGATCAAGTTGATTATGTTAGATGGAGTTCCAGTTCGTTTACTTTGAGAAAATTAGAGTGTTTAAAGCAGCCTCTTGGGGCTCTGAATACATTAGCATGGGATAATAGAATAGGATTTAAGTCACTATATTTGTTGGTTTGAATGAATTAAATAATGATTAAGA…	Eukaryota; Amoebozoa; Lobosa; Discosea-Flabellinia; Vannellida; Vannellidae; Vannella; Vannella_contorta	0.0	0.0	0.0	0.0	0.0	0.0	0.0	0.0	0.0	0.0	0.0	0.0	5.0	0.0	0.0	0.0	0.0	0.0	206.0	0.0	0.0	0.0	0.0	0.0	0.0	0.0	0.0	0.0	0.0	0.0	0.0	0.0	0.0	0.0	0.0	0.0	0.0	0.0	0.0	0.0	0.0	0.0	0.0	0.0	0.0	0.0	0.0
e01084410cdecdabc4e7b83c8e168660	AGCTCCAATAGCATATATTAAAGTTGTTGCAGTTAAAAAGCTCGTAGTTGGATTTTGATGTTACTTATTATGACCCGCCTTGTATAAGGTGTGTTTGTTGTGATAAGTACATCTCCTTACTAGACTTTCATGATTGCACTTAATTGAGTGATCATTTCATTCTGATTCGTTGGGGTGAGTGATGAGTAGACCTACTGGGTTTGAGATTGTGGACGAACTTCTTCGGAGGTTGGTTCTGCTTAGATTCAGTAACTATTCATTAGAAATCTAGTTCATTTACTTTGAGTAAATTAGAGTGTTCAAGGCAAGCAAATTTGTTTCTGCAATGAATACTATTAGCATGGGATAATGGAACAGGACACGTATTCTAGTTTTCCGTTGGTTTCTAGAATTTTTAGT…	Eukaryota; Amoebozoa; Lobosa; Discosea-Flabellinia; Dactylopodida; Paramoebidae; Neoparamoeba; Neoparamoeba_pemaquidensis	0.0	0.0	0.0	0.0	0.0	0.0	0.0	0.0	100.0	0.0	0.0	19.0	0.0	0.0	0.0	0.0	0.0	0.0	13.0	0.0	0.0	0.0	0.0	67.0	0.0	0.0	0.0	0.0	0.0	0.0	40.0	0.0	42.0	0.0	0.0	0.0	0.0	0.0	0.0	0.0	0.0	0.0	0.0	0.0	0.0	111.0	14.0
8e8b135adda3dab41f8e946a50dc35c1	AGCTCCAATAGCATATATTAAAGTTGTTGCAGTTAAAAAGCTCGTAGTTGGATTTTGATGTTATTTATTATGACCCGCCTTGTATAAGGTGTGTTTGTTGTGATAAGTACATCTCCTTACTAGACTTTCATGATTGCACTTCATTGAGTGATCATTTCATCTTGATTCGTTAGGGTGAGTGATGAGTAGACCTACTGGGTTTGAGATTGTGGACGAACTTCTTCGGAGGTTGGTTCTGCTTAGATTCAGTAACTATTCATTAGAAATCTAGTTCATTTACTTTGAGTAAATTAGAGTGTTCAAGGCAAGCAAATTTGTTTCTGCAATGAATACTATTAGCATGGGATAATGGAACAGGACACGTATTCTAGTTTTCCGTTGGTTTCTAGAATTTTTAGT…	Eukaryota; Amoebozoa; Lobosa; Discosea-Flabellinia; Dactylopodida; Paramoebidae; Neoparamoeba; Neoparamoeba_pemaquidensis	0.0	0.0	0.0	0.0	0.0	0.0	0.0	0.0	0.0	0.0	0.0	0.0	0.0	0.0	0.0	0.0	0.0	0.0	0.0	0.0	0.0	0.0	0.0	0.0	0.0	0.0	0.0	0.0	0.0	0.0	0.0	0.0	0.0	0.0	0.0	0.0	0.0	0.0	0.0	0.0	0.0	0.0	0.0	0.0	0.0	0.0	0.0
cae215cb6d1892a4ab8de2c76bea4650	AGCTCCATCAGTGTATATTAACGTTGTTGCGGTTAAAAAGCTCGTAGTTGGATTTCGGAGTGCGAAGGTCAAGACCCATCGAATCGGTGTGGTCCGACAATCGCCTCCTAGCTTAGGGTAACAGCCTCGCTTCCTTTGCGGGTTGCGATGTGCCGTTCCCTATCATTTACTTTGATAAAATCAGAGTGTTCAAAGCAGGCGTCACTTGCCTTGAATGTTGCCGCAAGGGATAATAGAATATGACTTTGGTCTTATTTTGTTGGTTTCTAGGGCTGAAGTAATGACTAATAGGGACAGTTGGGGGCGCTCGTATTGAGTTGTCAGAGGTGAAATTCTAGGATTTACTCAAGACGGACTACTGCGAAAGCATTCGCCAAGGATGTTTTCA	Eukaryota; Amoebozoa; Lobosa; Tubulinea	0.0	0.0	0.0	0.0	0.0	0.0	0.0	0.0	0.0	0.0	0.0	0.0	0.0	0.0	0.0	0.0	0.0	0.0	0.0	0.0	0.0	0.0	0.0	0.0	0.0	0.0	0.0	0.0	0.0	0.0	0.0	0.0	0.0	0.0	0.0	0.0	0.0	0.0	0.0	0.0	0.0	0.0	0.0	0.0	0.0	0.0	0.0
0709d5eaf54b8caac667cae64893aed8	AGCTCCACAAGCGTATATTAAAGCTGCTGCAGTTAAAACGCTCGTAGTTGTGGTTTCGTTAGCGAGGAGGGCTGTGTCTCAAAAAGATGCGGTTCGTCTGGCTAATTACAACAGAGTGTGTGTGTTAATTCACACACACTCAGTAAACCTTGAAAAAATATTGTCGCTTAACTATGGACTTACGTCCAAGTTCTTTCTGCATGGGATTTTGAAATACGAGTGGCGGAGTAAGATCTGCTGCTAATGACATTTGAGGATGAAAGAGGAAGTTAATATTTGTGAGTCAGAGGTGAAATTCTTGGATTTCACAAAGATTAACTAATGCGAAGGCATTCTTCAATTGCTTTCCTG	Eukaryota; Amoebozoa; Amoebozoa_X; Amoebozoa_XX; UI13E03-lineage; UI13E03-lineage_X; UI13E03-lineage_XX; UI13E03-lineage_XX_sp.	0.0	4.0	0.0	0.0	0.0	0.0	0.0	0.0	0.0	0.0	0.0	0.0	0.0	0.0	0.0	0.0	0.0	0.0	0.0	0.0	0.0	0.0	0.0	0.0	0.0	0.0	0.0	0.0	0.0	0.0	0.0	0.0	0.0	0.0	0.0	0.0	0.0	0.0	0.0	0.0	0.0	0.0	0.0	0.0	0.0	0.0	0.0
706e25c014dd6ce2e2f5aee7e4ef6990	AGCTCCAATAGCATATATTAAAGTTGTTGCAGTTAAAAAGCTCGTAGTTGGATTTCGGTTAATAGAGAAATAGTCTACTTCTATAAGTACGCACTGTTTGTTTATTTCCTTCTTTTGGCATATACAATTTATTGTGTTGCCAATCTTTTACTTTGAAAAAATTAGAGTGTTCAAAGCAGGCGTAACAAAGCCTTTGAATATATTAGCATGGGATAATGAAATAGGACTTTTTGCCTTATTCTCGTTGGTTCTTAGGGCTAAAGTAATGATTAATAGGGATAGTTGGGGTCATTAGTATTTAATAGTCAGAGGTGAAATTCTAAGATTTATTAAAGACTAACTACTGCGAAAGCATTTGACAAGGATGTTTTCA	Eukaryota; Amoebozoa; Lobosa; Tubulinea; Leptomyxida; Flabellulidae; Paraflabellula; Paraflabellula_sp.	0.0	120.0	0.0	0.0	0.0	0.0	0.0	0.0	0.0	0.0	0.0	0.0	0.0	0.0	0.0	0.0	0.0	0.0	0.0	0.0	0.0	0.0	0.0	0.0	0.0	0.0	0.0	0.0	0.0	0.0	0.0	0.0	0.0	0.0	0.0	0.0	0.0	0.0	0.0	0.0	0.0	0.0	0.0	0.0	0.0	0.0	0.0
e8698e7423f81a1f344a3183af8ea616	AGCTCCATCAGTGTATATTAAAGTTGTTGCGGTTAAAAAGCTCGTAGTTGGATTTCGGAGAGCGAAGGTCAAGACCCATCGAATCGGTGTGGTCCGGCAATCGCCTCCTAGCTTAGGGTAACAGCCTCTCTTCCTTTACGGGTTGGGATGTGCCGTTCCCTATCATTTACTTTGATAAAATCAGAGTGTTCAAAGCAGGCGTCACTTGCCTTGAATGTTGCCGCAAGGGATAATAGAATATGACTTTGGTCTTATTTTGTTGGTTTCTAGGGCTGAAGTAATGACTAATAGGGACAGTTGGGGGCGCTCGTATTGAGTTGTCAGAGGTGAAATTCTAGGATTTACTCAAGACGGACTACTGCGAAAGCATTCGCCAAGGATGTTTTCA	Eukaryota; Amoebozoa; Lobosa; Tubulinea; Nolandida; Nolandellidae; Nolandella	0.0	0.0	0.0	0.0	0.0	0.0	0.0	0.0	0.0	0.0	0.0	0.0	0.0	0.0	0.0	0.0	0.0	0.0	0.0	0.0	0.0	0.0	0.0	0.0	0.0	0.0	0.0	0.0	0.0	0.0	0.0	0.0	0.0	0.0	0.0	0.0	0.0	71.0	36.0	0.0	0.0	0.0	0.0	0.0	0.0	0.0	0.0
4caa22af897340d738b36f325f6e2731	AGCTCCAATAGCGTATATTAATGTTGTTGCAGTTAAAAAGCTCGTAGTTGGATCTCGGGGCGTGGAGGCGTCGGTCCGCCGTGAAGGTGTGCACTGGCCCGCCCGCTCTTTCCTTGGGGACGTTCGCCCTCGCCATTAGTTTGGCGGTGGTATTCCGGCCTCGGCTGGTTTCGCTGAGCGGCACTCGTGTCGCTGAGTGGAGCGCCCCATCTTTTACCTTGAATAAATTAGAGTGTTCCAAGCAGGCATGTTCGCCGTGAATACATTAGCATGGGATAATGGAATAGGACTTTGGTGCTATTTCGTTGGTTTTCAGAACCAGAGTAATGATTAATAGGGACAGTTGGGGGCATTCGTATTTAGTTGTCAGAGGTGAAATTCTTGGATTTACGAAAGACG…	Eukaryota; Amoebozoa; Lobosa; Lobosa_X; Stygamoebida; Vermistella-lineage; Vermistella; Vermistella_sp.	0.0	116.0	0.0	0.0	0.0	0.0	0.0	0.0	0.0	0.0	0.0	0.0	0.0	0.0	0.0	0.0	0.0	0.0	69.0	0.0	0.0	0.0	0.0	0.0	0.0	0.0	0.0	0.0	0.0	0.0	0.0	0.0	0.0	0.0	0.0	0.0	0.0	0.0	0.0	0.0	0.0	0.0	0.0	0.0	62.0	0.0	0.0
34c872726f779496a87f673653836834	AGCTCCAATAGCATATATTAAAGTTGTTGCAGTTAAAAAGCTCGTAGTTGGATTTTGATGTTATTTATTATGACCCGCCTTGTATAAGGTGTGTTTGTTGTGATAAGTACATCTCCTTACTAGACTTTCATGATTGCACTTTATTGAGTGATCATTTCATTCTGATTCGTTAGGGTGAGTGATGAGTAGACCTACTGGGTTTGAGATTGTGGATGAACTTCTTCGGAAGTTGGTTCTGCTTAGATTCAGTAACTATTCATTAGAAATCTAGTTCATTTACTTTGAGTAAATTAGAGTGTTCAAGGCAAGCAAATTTGTTTCTGCAATGAATACTATTAGCATGGGATAATGGAACAGGACACGTATTCTAGTTTTCCGTTGGTTTCTAGAATTTTTAGT…	Eukaryota; Amoebozoa; Lobosa; Discosea-Flabellinia; Dactylopodida; Paramoebidae; Neoparamoeba; Neoparamoeba_pemaquidensis	0.0	0.0	0.0	0.0	0.0	0.0	0.0	0.0	0.0	0.0	0.0	0.0	0.0	0.0	0.0	0.0	0.0	0.0	0.0	0.0	0.0	0.0	0.0	0.0	0.0	0.0	0.0	0.0	0.0	0.0	0.0	0.0	0.0	0.0	0.0	0.0	0.0	0.0	0.0	0.0	0.0	0.0	0.0	0.0	0.0	0.0	0.0
c4ee28fd78c628af9b94c59782872179	AGCTCTAATAGCGTATATTAATATTGTTGCAGTTAAAAAGCTCGTAGTTGAAACTTGAACACCTCAATAAGTTTGGTCTACCTTTTAAGGTTTGACTACTTGTTAGTGTTCTTCCTACTGGTAACTCGATTATGTTCTTAATTGAATGTAATAGCTATCTTTCGAGATAGTCATCTAGTGTGAACAGCTCCACCATATCAGTGGCGATGTGTAAAAGCATTTAAATTGAATGAGTGGATCAAGTTGATTATATTAGATGGAGTTCCAGTTCGTTTACTTTGAGAAAATTAGAGTGTTTAAAGCAGCCTCTTGGGGCTCTGAATACATTAGCATGGGATAATAGAATAGGATTTAAGTCACTATATTTGTTGGTTTGAATGAATTAAATAATGATTAAGA…	Eukaryota; Amoebozoa; Lobosa; Discosea-Flabellinia; Vannellida; Vannellidae; Vannella; Vannella_contorta	0.0	0.0	0.0	0.0	0.0	0.0	0.0	0.0	0.0	0.0	0.0	0.0	0.0	0.0	0.0	0.0	0.0	0.0	121.0	0.0	0.0	0.0	0.0	0.0	0.0	0.0	0.0	0.0	0.0	0.0	10.0	0.0	0.0	0.0	0.0	0.0	0.0	0.0	0.0	0.0	0.0	0.0	0.0	0.0	0.0	0.0	0.0
c87c6430a141309dbc10a4c9726f0825	AGCTCTAATAGCGTATATTAATGTTGTTGCAGTTAAAAAGCTCGTAGTTGAATTTTGAACATTTTTAATAAGTTTGGTTTACTTTTTTAAAGTATGACTACTTGTTAGTGTTCTTCCTACTAGATACTCGATACTGTTCTTAATTGAATGGTATAGCATTTCGCAAGAGATGTCGATAGATGATAATAGCTCCTCCAATATGTGGAGATGCGTAAAAACATCAAAATATATTGAGTGGATCAAGTTATTGTTATTTATTGGAGTTCTAGTTCATTTACTTTGAGAAAATTAGAGTGTTTCAAGCAGCCTCTTTGGGCTCTGAATATATTAGCATGGGATAATAGAATAGGATTTAAATTTTATATTTGTTGGTTTGAATAATTTAAATAATGATTAATA…	Eukaryota; Amoebozoa; Lobosa; Discosea-Flabellinia; Vannellida; Vannellidae; Vannella; Vannella_sp.	0.0	0.0	0.0	0.0	84.0	0.0	167.0	0.0	0.0	0.0	0.0	0.0	0.0	0.0	0.0	0.0	0.0	0.0	0.0	0.0	0.0	0.0	0.0	0.0	0.0	0.0	0.0	0.0	0.0	0.0	0.0	0.0	0.0	0.0	0.0	0.0	0.0	0.0	0.0	0.0	0.0	0.0	0.0	0.0	0.0	0.0	0.0
7d3dd4bac12e6b61a0a86d1585e96ff5	AGCTCCAATAGCATATATTAAAGTTGTTGCAGTTAAAAAGCTCGTAGTTGGATTTTGAAATGTTATAAAATAACCCGCTTTTGTAAGTGTGTTTTGTTATTTTATATCTTTCTCCTTACTAGTTTTTCACTATTATTCTTTATTGATTGATAGTTTCATCTCTTTTTTAGAGGTGAGTGATAATTAGACCTCTTGGGTTTAAGATTGTGGATGATTATTTCGATGATTATTCTGCTTAGATTCAAGAACTAATTATTAGAAATCTAGTTCTTTTACTTTGAGTAAATTAGAGTGTTCAAGGCAAGCAAATATTATATTGTTGCAATGAATACTATTAGCATGGGATAATGGAACAGGACACGTATTCTAGTTTTCTGTTGGTTTCTAGAATTTTTTGAC…	Eukaryota; Amoebozoa; Lobosa; Discosea-Flabellinia; Dactylopodida; Paramoebidae; Neoparamoeba; Neoparamoeba_branchiphila	0.0	0.0	0.0	0.0	0.0	0.0	0.0	0.0	0.0	0.0	0.0	0.0	0.0	0.0	0.0	0.0	0.0	0.0	0.0	0.0	0.0	0.0	0.0	0.0	0.0	0.0	0.0	0.0	0.0	0.0	0.0	0.0	0.0	0.0	0.0	0.0	0.0	0.0	0.0	0.0	0.0	0.0	0.0	0.0	0.0	0.0	0.0
c596ca773f234069a378f32278835081	AGCTCCATCAGTGTATATTAACGTTGTTGCGGTTAAAAAGCTCGTAGTTGGATTTCGGAGCATGGAACTCAAGGCCAGTCAAATTGGCTGTGCCCGAGGAACATCTCCTAGCTTAGGGTAACAGCCTCGCTTCCTTTGCGGGATGCGATGTGCAGTTCCCTATCATTTACTTTGATAAAATCAGAGTGTTCAAAGCAGGCGTCTTGCCTTGAATGTTGCCGCAAGGGATAATAGAATATGACTTCGGTCCTATTTTGTTGGTTTCTAGGGCTGAAGTAATGACTAATAGGGACAGTTGGGGGCGCTCGTATTGAGTTGTCAGAGGTGAAATTCTAGGATTTACTCAAGACGAACTACTGCGAAAGCATTCGCCAAGGATGTTTTCA	Eukaryota; Amoebozoa; Lobosa; Tubulinea; Nolandida; Nolandellidae; Nolandella; Nolandella_hibernica	0.0	0.0	0.0	0.0	0.0	0.0	0.0	0.0	0.0	0.0	0.0	0.0	0.0	0.0	0.0	0.0	0.0	128.0	0.0	0.0	330.0	0.0	0.0	0.0	0.0	0.0	0.0	0.0	0.0	0.0	0.0	0.0	0.0	0.0	0.0	0.0	0.0	0.0	0.0	0.0	0.0	0.0	0.0	0.0	0.0	0.0	0.0
0a3768b4e712d71df85e00e10ff7681d	AGCTCCAATAGCGTATATTAATGTTGTTGCAGTTAAAAAGCTCGTAGTTGGATCTCGGAGCGTTTTGGAGGCGTCGGTCCGCCGTGAAGGTGTGCACTGGCCCTCTCGCTCTTTCCTTGGGGACATTCGTCGCGGTTATTAATTTAGCTGCGATATTCCGCTCTCGGGCGGTTTTGCGCCAGTCTCTCGAGGCTCGCGTAGAGTGCCTCATCGTTTACCTTGAATAAATTAGAGTGTTCCAAGCAGGCATGTTCGCCTTGAATACATTAGCATGGGATAATGGAGTAGGACTTTGGTTCTATTTCGTTGGTTTTCAGAGCCAGAGTAATGATTAATAGGGACAGTTGGGGGCATTCGTATTTAATTGTCAGAGGTGAAATTCTTGGATTTATGAAAGAC…	Eukaryota; Amoebozoa; Lobosa; Lobosa_X; Stygamoebida; Vermistella-lineage; Vermistella; Vermistella_sp.	0.0	0.0	0.0	0.0	0.0	0.0	0.0	0.0	0.0	0.0	0.0	0.0	0.0	0.0	0.0	0.0	0.0	0.0	0.0	0.0	0.0	0.0	0.0	0.0	0.0	0.0	0.0	0.0	0.0	0.0	0.0	0.0	0.0	0.0	0.0	30.0	0.0	0.0	0.0	0.0	0.0	0.0	0.0	299.0	0.0	0.0	0.0
85ad7d398e5dc568065402da622a6ef6	AGCTCCAATAGCGTATATTAAAGTTGTTGCAGTTAAAAAGCTCGTAGTTGGATCTAGGGACGCGCATTTCAAGCGCCCGTGTCGTTGGGTCAAACCAGCGACTGCGTTGGCGTTGCGGGCTCGGTCCGTCGGGTGCCACACAAATGGCCACTGGCGTGTCAACCGGCCCGCCCGTCCCCTCCTTCTGGATTCCCGTTCCTGCTATTGAGTTAGTGGGGACGTCACAGGGGGCTCATCGTCGTCCAGCAATGGCCGGCGGTGGGTCCCTGGGGCCCAGATCGTTTACCGTGAAAAAATTAGAGTGTTCAAAGCAGGCAGATCCAATTTTCTGCCACCGAATACATTAGCATGGGATAATGGAATAGGACCCTGTCCTCCTATTTTCAGTTGGTTTTGGCA…	Eukaryota; Amoebozoa; Lobosa; Lobosa_X; Centramoebida; Acanthamoebidae; Acanthamoeba	0.0	0.0	0.0	0.0	0.0	0.0	0.0	0.0	0.0	0.0	0.0	0.0	0.0	0.0	0.0	0.0	0.0	0.0	0.0	0.0	0.0	0.0	0.0	0.0	0.0	0.0	0.0	0.0	0.0	0.0	0.0	0.0	0.0	0.0	0.0	0.0	0.0	0.0	0.0	0.0	0.0	0.0	0.0	0.0	0.0	0.0	0.0
bd3e071713db4487317ef0dffabcb4a9	AGCTCCATCAGTGTATATTAACGTTGTTGCGGTTAAAAAGCTCGTAGTTGGATTTCGAAGTTGTAAAGATCAAGATCCATCAAATTGATGTGGTCCGATGTTTGCCTTCTAATTTAGAGTAATAATCTTGTTTCCTTTGCGGGTTATAAGAACTTATTCTCTATCATTTACTTTGATAAAATCAGAGTGTTCAAAGCAGGCGTCAACTTGCCTTGAATGTTGCCGCAAGGGATAATAAAATATGACTTCGGTCTTATTTTGTTGGTTTCTAGGGCTGAAGTAATGATAAATAGGGACAGTCGGGGGCGCTCGTATTGAATTGTCAGAGGTGAAATTCTAGGATTTATTCAAGACGAACTAATGCGAAAGCATTCGCCAAGGATGTTTTCA	Eukaryota; Amoebozoa; Lobosa; Tubulinea; Echinamoebida; Vermamoebidae; Hartmannella; Hartmannella_abertawensis	0.0	0.0	0.0	0.0	0.0	0.0	0.0	0.0	0.0	0.0	0.0	0.0	0.0	0.0	0.0	0.0	0.0	0.0	0.0	0.0	0.0	0.0	0.0	26.0	0.0	0.0	0.0	0.0	0.0	0.0	0.0	0.0	0.0	0.0	0.0	0.0	0.0	0.0	0.0	0.0	0.0	0.0	0.0	0.0	0.0	85.0	0.0
c663845fe12c6dbdb5d7e19ee0f9bf8f	AGCTCCAATAGCATATATTAAAGTTGTTGCAGTTAAAAAGCTCGTAGTTGGATTTTGATGTTACTTATTATGACCCGCCTTGTATAAGGTGTGTTTGTTGTGATAAGTACATCTCCTTACTAGACTTTCATGATTGCACTTAATTGAGTGATCATTTCATTCTGATTCGTTGGGGTGAGTGATGAGTAGACCTACTGGGTTTGAGATTGTGGACGAACTTCTTCGGAGGTTGGTTCTGCTTAGATTCAGTAACTATTCATTAGAAATCTAGTTCATTTACTTTGAGTAAATTAGAGTGTTCAAGGCAAGCAAATTTGTTTCTGCAATGAATACTATTAGCATGGGATAATGGAACAGGACACGTATTCTAGTTTTCCGTTGGTTTCTAGAATTTTTAGT…	Eukaryota; Amoebozoa; Lobosa; Discosea-Flabellinia; Dactylopodida; Paramoebidae; Neoparamoeba; Neoparamoeba_pemaquidensis	0.0	0.0	0.0	0.0	0.0	0.0	0.0	0.0	35.0	0.0	0.0	0.0	0.0	0.0	0.0	0.0	0.0	0.0	0.0	0.0	0.0	0.0	0.0	0.0	0.0	0.0	0.0	0.0	0.0	11.0	37.0	0.0	18.0	0.0	0.0	0.0	0.0	0.0	0.0	0.0	0.0	0.0	0.0	0.0	0.0	83.0	0.0
673254e9df0a34e51fe91dfa749ae7a9	AGCTCCAATAGCATATATTAAAGTTGTTGCAGTTAAAAAGCTCGTAGTTGGATTTTGATGTTACTTTTCATAACCTGCCTTGTATAAGGTATGTTTGTTGTGATTCGTACATCTCCTTACTAGACTTTCATGATTACACTTAATTGAGTGATCATTTCATTCTGATTTATTGGGGTGAGTGATGAGTAGACCTACTGGGTTCGAGATTGTGGATGAACTTCTTCGGAGGTTGGTTCTGCTTGGATTCAGTAACTATTCATTAGAAATCTAGTTCATTTACTTTGAGTAAATTAGAGTGTTCAAGGCAAGCAAATTTGTTTCTGCAATGAATACTATTAGCATGGGATAATGGAACAGGACACGTATTCTAGTTTTCCGTTGGTTTCTAGAATTTTTAGT…	Eukaryota; Amoebozoa; Lobosa; Discosea-Flabellinia; Dactylopodida; Paramoebidae; Neoparamoeba; Neoparamoeba_pemaquidensis	0.0	0.0	0.0	0.0	0.0	0.0	0.0	0.0	17.0	0.0	0.0	10.0	0.0	0.0	0.0	0.0	0.0	0.0	0.0	0.0	0.0	0.0	0.0	0.0	0.0	0.0	0.0	0.0	0.0	0.0	65.0	0.0	0.0	0.0	0.0	0.0	0.0	16.0	0.0	115.0	0.0	0.0	0.0	0.0	0.0	98.0	0.0
91264bf4c1c3bf825c0c1597ce6ed2fd	AGCTCTAATAGCGTATATTAATGTTGTTGCAGTTAAAAAGCTCGTAGTTGAATTTTGAACATTTTAAACAAGTTTGGTTTACTTTTTTAAAGTATGACTACTTGTTAGTGTTCTTCCTACTAGATACTCGATACTGTTCTTAATTGAATGGTATAGCATTTCGCAAGAGATGTCAATCGATGATAATAGCTCCTCCAATATGTGGAGATGCGTAAAAACATCGAAATATATTGAGTGGATCCAGTTATTGTTTTTTATTGGAGTTCTAGTTCATTTACTTTGAGAAAATTAGAGTGTTTCAAGCAGCCTCTTTGGGCTCTGAATATATTAGCATGGGATAATAGAATAGGATTTAAATTTTATATTTGTTGGTTTGAATAATTTAAATAATGATTAATA…	Eukaryota; Amoebozoa; Lobosa; Discosea-Flabellinia; Vannellida; Vannellidae; Vannella; Vannella_sp.	0.0	0.0	0.0	0.0	119.0	0.0	132.0	0.0	0.0	0.0	0.0	0.0	0.0	0.0	0.0	0.0	0.0	0.0	0.0	0.0	0.0	0.0	0.0	0.0	0.0	0.0	14.0	0.0	0.0	0.0	0.0	0.0	0.0	0.0	0.0	0.0	0.0	0.0	0.0	0.0	0.0	0.0	0.0	0.0	0.0	0.0	0.0
04dc8c1a1f9d529f747f4763216d7442	AGCTCCAATAGCGTATATTAATGTTGTTGCAGTTAAAAAGCTCGTAGTTGGATCTCGGAGCGTTTTGGAGGCGTCGGTCCGCCGTGAAGGTGTGCACTGGCCCTCTCGCTCTTTCCTTGGGGACATTCGTCACGGTTATTAGTTTAGCTGTGATATTCCGCTCTCGGGCGGTTTTGCGCCTGTTTCGGCTTGCGTAGAGTGCCTCATCGTTTACCTTGAATAAATTAGAGTGTTCCAAGCAGGCATGTTCGCCTTGAATACATTAGCATGGGATAATGGAGTAGGACTTTGGTTCTATTTCGTTGGTTTTCAGAGCCAGAGTAATGATTAATAGGGACAGTTGGGGGCATTCGTATTTAATTGTCAGAGGTGAAATTCTTGGATTTATGAAAGACGAAC…	Eukaryota; Amoebozoa; Lobosa; Lobosa_X; Stygamoebida; Vermistella-lineage; Vermistella; Vermistella_sp.	0.0	0.0	0.0	0.0	0.0	0.0	0.0	0.0	0.0	0.0	0.0	0.0	0.0	0.0	0.0	0.0	0.0	0.0	0.0	59.0	0.0	0.0	0.0	0.0	0.0	0.0	0.0	0.0	0.0	0.0	0.0	0.0	0.0	0.0	0.0	0.0	0.0	0.0	0.0	0.0	0.0	0.0	0.0	0.0	0.0	0.0	0.0
3d7ad51d9c2236673c865e3d467fa1f9	AGCTCCAATAGCATATATTAAAGTTGTTGCAGTTAAAAAGCTCGTAGTTGGATTTTGATGTTACTTATTATGACCCGCCTTGTATAAGGTGTGTTTGTTGTGATAAGTACATCTCCTTACTAGACTTTCATGATTGCACTTAATTGAGTGATCATTTCATTTCGATTCGTTGGGGTGAGTGATGAGTAGACCTACTGGGTTTGAGATTGTGGACGAACTTCTTCGGAGGTTGGTTCTGCTTAGATTCAGTAACTATTCATTAGAAATCTAGTTCATTTACTTTGAGTAAATTAGAGTGTTCAAGGCAAGCAAATTTGTTTCTGCAATGAATACTATTAGCATGGGATAATGGAACAGGACACGTATTCTAGTTTTCCGTTGGTTTCTAGAATTTTTAGT…	Eukaryota; Amoebozoa; Lobosa; Discosea-Flabellinia; Dactylopodida; Paramoebidae; Neoparamoeba; Neoparamoeba_pemaquidensis	0.0	0.0	0.0	0.0	0.0	0.0	0.0	0.0	7.0	0.0	51.0	21.0	0.0	0.0	0.0	0.0	0.0	0.0	0.0	0.0	0.0	0.0	0.0	0.0	0.0	0.0	0.0	0.0	0.0	25.0	22.0	0.0	45.0	0.0	0.0	0.0	0.0	0.0	0.0	0.0	0.0	0.0	0.0	0.0	0.0	0.0	0.0
de3e88cb475f987482f7b23e413f50d6	AGCTCCAATAGCATATATTAAAGTTGTTGCAGTTAAAAAGCTCGTAGTTGGATTTTGATGTTACTTATTATGACCCGCCTTGTATAAGGTGTGTTTGTTGTGATAAGTACATCTCCTTACTAGACTTTCATAGTTGCACTTAATTGAGTGACTATTTCATCTTGATTCGTTGGGGTGAGTGATGAGTAGACCTACTGGGTTTGAGATTGTGGACGAATTTCTTCGGAGGTTGGTTCTGCTTAGGCTCAGTAACTATTCATTAGAAATCTAGTTCATTTACTTTGAGTAAATTAGAGTGTTCAAGGCAAGCAAATTTGTTTCTGCAATGAATACTATTAGCATGGGATAATGGAACAGGACACGTATTCTAGTTTTCCGTTGGTTTCTAGAATTTTTAGT…	Eukaryota; Amoebozoa; Lobosa; Discosea-Flabellinia; Dactylopodida; Paramoebidae; Neoparamoeba; Neoparamoeba_pemaquidensis	0.0	0.0	0.0	0.0	0.0	0.0	0.0	0.0	0.0	0.0	0.0	0.0	0.0	0.0	0.0	0.0	0.0	0.0	0.0	0.0	0.0	0.0	0.0	0.0	0.0	0.0	0.0	0.0	0.0	0.0	0.0	0.0	0.0	0.0	0.0	0.0	0.0	0.0	0.0	0.0	0.0	0.0	0.0	0.0	0.0	0.0	0.0
c7b906a6447e67d1874222c9ff98d3d1	AGCTCCAATAGCGTATATTAATGTTGTTGCAGTTAAAAAGCTCGTAGTTGGATCTCGGAGCGTTTTAGAGGCGTCGGTCCGCCGTGAAGGTGTGCACTGACCCTCTCGCTCTTTCCTTGGGGACATTCGTCACGGTTATTAGTTTAGCTGTGATATTCCGCTCTCGGGTGGTTTTGCGCGGGTCTCTCGAGGCTCGCGTAGAGTGCCTCATCGTTTACCTTGAATAAATTAGAGTGTTCCAAGCAGGCATGTTCGCCTTGAATACATTAGCATGGGATAATGGAGTAGGACTTTGGTTCTATTTCGTTGGTTTTCAGAGCCAGAGTAATGATTAATAGGGACAGTTGGGGGCATTCGTATTTAATTGTCAGAGGTGAAATTCTTGGATTTATGAAAGAC…	Eukaryota; Amoebozoa; Lobosa; Lobosa_X; Stygamoebida; Vermistella-lineage; Vermistella; Vermistella_sp.	0.0	0.0	0.0	0.0	0.0	0.0	0.0	0.0	0.0	0.0	0.0	0.0	0.0	0.0	0.0	0.0	0.0	0.0	0.0	0.0	0.0	0.0	0.0	0.0	0.0	0.0	0.0	0.0	0.0	0.0	0.0	0.0	0.0	0.0	0.0	0.0	0.0	0.0	0.0	0.0	0.0	0.0	0.0	0.0	95.0	0.0	0.0
4226b8020e81d6bdda0d8ee2cf235242	AGCTCCATCAGTGTATATTAACGTTGTTGCGGTTAAAAAGCTCGTAGTTGGATTTCGGAGAGCGAAGGTCAAGACCCATCGAATCGGTGTGGTCCGACAGTCGCCTCCTAGCTTAGGGTAACAGCCTCTCTTCCTTTACGGGTTGGGATGTGCCGTTCCCTATCATTTACTTTGATAAAATCAGAGTGTTCAAAGCAGGCGTCACTTGCCTTGAATGTTGCCGCAAGGGATAATAGAATATGACTTTGGTCTTATTTTGTTGGTTTCTAGGGCTGAAGTAATGACTAATAGGGACAGTTGGGGGCGCTCGTATTGAGTTGTCAGAGGTGAAATTCTAGGATTTACTCAAGACGGACTACTGCGAAAGCATTCGCCAAGGATGTTTTCA	Eukaryota; Amoebozoa; Lobosa; Tubulinea; Echinamoebida; Vermamoebidae; Hartmannella; Hartmannella_abertawensis	198.0	0.0	0.0	0.0	0.0	0.0	0.0	0.0	0.0	0.0	0.0	531.0	0.0	0.0	0.0	0.0	19.0	0.0	0.0	0.0	0.0	0.0	0.0	0.0	0.0	0.0	0.0	0.0	0.0	0.0	0.0	0.0	0.0	0.0	0.0	0.0	0.0	1232.0	197.0	177.0	0.0	0.0	0.0	42.0	0.0	0.0	0.0
cb11912af391ac5908104773a2149c88	AGCTCCAATAGCATATATTAAAGTTGTTGCAGTTAAAAAGCTCGTAGTTGGATTTTGATGTTACTTTTCATAACCTGCCTTGTATAAGGTATGTTTGTTGTGATTAGTTCATCTCCTTACTAGACTTTCATGATTGCACTTAATTGAGTGATCATTTCATTCTGATTTATTGGGGTGAGTGATGAGTAGACCTACTGGATTCGAGATTGTGGATGAACTTCTTCGGAGGTTGGTTCTGCTTGGATTCAGTAACTATTTATTAGAAATCTAGTTCATTTACTTTGAGTAAATTAGAGTGTTCAAGGCAAGCAAATTTGTTTCTGCAATGAATACTATTAGCATGGGATAATGGAACAGGACACGTATTCTAGTTTTCCGTTGGTTTCTAGAATTTTTAGT…	Eukaryota; Amoebozoa; Lobosa; Discosea-Flabellinia; Dactylopodida; Paramoebidae; Neoparamoeba; Neoparamoeba_pemaquidensis	0.0	0.0	0.0	0.0	0.0	0.0	0.0	0.0	61.0	0.0	0.0	0.0	0.0	0.0	0.0	0.0	0.0	0.0	0.0	0.0	0.0	0.0	0.0	0.0	0.0	0.0	0.0	0.0	0.0	0.0	0.0	0.0	0.0	0.0	0.0	0.0	0.0	0.0	0.0	0.0	0.0	0.0	0.0	0.0	0.0	0.0	0.0
68246e89ae42505950b62115305c0cef	AGCTCCAATAGCGTATATTAATGTTGTTGCAGTTAAAAAGCTCGTAGTTGGATCTCGGAGCGTTTTGGAGGCGTCGGTCCGCCGTGAAGGTGTGCACTGGCCCTCTCGCTCTTTCCTTGGGGACATTCGTCATGATTATTAATTTAGTTGTGATATTCCACTTTCGGGTGGTTTTGCGCGAGTCTCTTGCGTAGAGTGCCTCATCGTTTACCTTGAATAAATTAGAGTGTTCCAAGCAGGCATGTTCGCCTTGAATACATTAGCATGGGATAATGGAGTAGGACTTTGGTTCTATTTCGTTGGTTTTCAGAGCCAGAGTAATGATTAATAGGGACAGTTGGGGGCATTCGTATTTAATTGTCAGAGGTGAAATTCTTGGATTTATGAAAGACGAACTTG…	Eukaryota; Amoebozoa; Lobosa; Lobosa_X; Stygamoebida; Vermistella-lineage; Vermistella; Vermistella_sp.	0.0	0.0	0.0	0.0	0.0	0.0	0.0	0.0	0.0	0.0	0.0	0.0	0.0	0.0	0.0	0.0	0.0	0.0	0.0	0.0	0.0	0.0	0.0	0.0	0.0	0.0	0.0	0.0	0.0	0.0	0.0	0.0	0.0	0.0	0.0	0.0	0.0	0.0	0.0	4.0	0.0	232.0	15.0	517.0	0.0	0.0	0.0
14a08102817499b016ccb6de4f481ec8	AGCTCCAATAGCATATATTAAAGTTGTTGCAGTTAAAAAGCTCGTAGTTGGATTTTGATGTTATTTATTATGACCCGCCTTGTATAAGGTGTGTTTGTTGTGATAAGTACATCTCCTTACTAGACTTTCATGATTGCACTTAATTGAGTGATCATTTCATTCTGATTCGTTGGGGTGAGTGATGAGTAGACCTACTGGGTTTGAGATTGTGGACGAACTTCTTCGGAGGTTGGTTCTGCTTAGATTCAGTAACTATTCATTAGAAATCTAGTTCATTTACTTTGAGTAAATTAGAGTGTTCAAGGCAAGCAAATTTGTTTCTGCAATGAATACTATTAGCATGGGATAATGGAACAGGACACGTATTCTAGTTTTCCGTTGGTTTCTAGAATTTTTAGT…	Eukaryota; Amoebozoa; Lobosa; Discosea-Flabellinia; Dactylopodida; Paramoebidae; Neoparamoeba; Neoparamoeba_pemaquidensis	0.0	0.0	0.0	0.0	0.0	0.0	0.0	0.0	52.0	0.0	0.0	0.0	0.0	0.0	0.0	0.0	0.0	18.0	0.0	0.0	97.0	0.0	0.0	0.0	0.0	0.0	0.0	0.0	0.0	0.0	0.0	0.0	134.0	0.0	0.0	0.0	0.0	0.0	0.0	0.0	0.0	0.0	0.0	0.0	0.0	0.0	0.0
d244e78ce8c76670700070195f86c016	AGCTCCAATAGCGTATATTAAAGTTGTTGCAGTTAAAAAGCTCGTAGTTGGATTTCTGGTCTGATGAGCCTAGCCCGTCGTGGAAACACTGATGAGTGCTGGTGCATATCTGCCATCCTTCCAGGAAACGGTTCTGCCATTCATTTGGCCGGAATCGCGATCTGGATCTTTTACTTTGAAAAAATTAGAGTGTTTAAAGCAGGCGTAACAAAGCCTTTGAATATATTAGCATGGGATAATGAAATAAGACTTTTTGCCTTATTCTCGTTGGTTCTTAGGGCTAAAGTAATGATTAATAGGGATAGTTGGGGTCATTAGTATTTAATTGTCAGAGGTGAAATTCTAAGATTTATTAAAGACTAACTACTGCGAAAGCATTTGACAAGGATGTTTTCA	Eukaryota; Amoebozoa; Lobosa; Tubulinea; Leptomyxida; Flabellulidae; Paraflabellula; Paraflabellula_reniformis	0.0	0.0	0.0	0.0	0.0	0.0	0.0	0.0	0.0	0.0	0.0	0.0	0.0	0.0	0.0	0.0	0.0	0.0	0.0	0.0	0.0	0.0	0.0	0.0	0.0	0.0	0.0	0.0	0.0	0.0	0.0	0.0	0.0	0.0	0.0	0.0	0.0	0.0	0.0	0.0	0.0	0.0	0.0	0.0	0.0	0.0	0.0
a74b12768ff5b2f27695c17b00aa827a	AGCTCCAATAGTGTATACTAATGTTGCTGCAGTTAAAAAGCTCGTAGTTGGATTTCGGTTAATAGTCTGATAGTCTACTTTTTTATAAGTACGCACTGTTAGTCTATTTCCTTCTTTTCAGTAACAAAATTTATTTTGTTCTGAATTATTTACTTTGAAAAAATTAGAGTGTTCAAATCAGGCGTATTTTGCCTTTGAATATATTAGCATGGGATAATGAAATAAGACTTTTTGCCTTATTCTCGTTGGTTTTTGAGGCTAAAGTAATGATTAATAGGGATAGTTGGGGTCATTAGTATTTAATTGTCAGAGGTGAAATTCTAAGATTAATTAAAGACTAACTACTGCGAAAGCATTTGACAAGGATGTTTTCA	Eukaryota; Amoebozoa; Lobosa; Tubulinea; Leptomyxida; Flabellulidae; Paraflabellula	0.0	0.0	0.0	0.0	0.0	0.0	0.0	0.0	0.0	0.0	0.0	0.0	0.0	0.0	0.0	0.0	0.0	0.0	0.0	0.0	0.0	0.0	0.0	0.0	0.0	0.0	0.0	0.0	0.0	0.0	0.0	0.0	0.0	0.0	0.0	0.0	0.0	0.0	0.0	374.0	0.0	0.0	0.0	0.0	69.0	0.0	0.0
1da46c8f88e2fbcaf3515107f705bfb8	AGCTCCAATAGCATATATTAAAGTTGTTGCAGTTAAAAAGCTCGTAGTTGGATTTTGATGTTACTTATTATGACCCGCCTTGTATAAGGTGTGTTTGTTGTGATAAGTACATCTCCTTACTAGACTTTCATAGTTGCACTTAATTGAGTGACTATTTCATCTTGATTCGTTGGGGTGAGTGATGAGTAGACCTACTGGGTTTGAGATTGTGGACGAACTTCTTCGGAGGTTGGTTCTGCTTAGGTTCAGTAACTATTCATTAGAAATCTAGTTCATTTACTTTGAGTAAATTAGAGTGTTCAAGGCAAGCAAATTTGTTTCTGCAATGAATACTATTAGCATGGGATAATGGAACAGGACACGTATTCTAGTTTTCCGTTGGTTTCTAGAATTTTTAGT…	Eukaryota; Amoebozoa; Lobosa; Discosea-Flabellinia; Dactylopodida; Paramoebidae; Neoparamoeba; Neoparamoeba_pemaquidensis	0.0	0.0	0.0	0.0	0.0	0.0	0.0	0.0	0.0	0.0	0.0	0.0	0.0	0.0	0.0	0.0	0.0	0.0	0.0	0.0	0.0	0.0	0.0	0.0	0.0	0.0	0.0	0.0	0.0	0.0	0.0	0.0	0.0	0.0	0.0	0.0	0.0	0.0	0.0	0.0	0.0	0.0	0.0	0.0	0.0	0.0	0.0
d80df5fd9ded7cdfbba03152020df105	AGCTCTAATAGCGTATATTAATGTTGTTGCAGTTAAAAAGCTCGTAGTTGAATTTTGAACATTTTTAACAAGTTTGGTTTACTTTTTTAAAGTATGACTACTTGTTAGTGTTCTTCCTACTAGATACTCGATACTGTTCTTAATTGAATGGTATAGCATTTCGCAAGAGGTGTCGATAGATGATAATAGCTCCTCCAATATGTGGAGATGCGTAAAAACATCAAAATATATTGAGTGGATCAAGTTATTGTTATTTATTGGAGTTCTGGTTCATTTACTTTGAGAAAATTAGAGTGTTTCAAGCAGCCTCTTTGGGCTCTGAATATATTAGCATGGGATAATAGAATAGGATTTAAATTTTATATTTGTTGGTTTGAATAATTTAAATAATGATTAATA…	Eukaryota; Amoebozoa; Lobosa; Discosea-Flabellinia; Vannellida; Vannellidae; Vannella; Vannella_sp.	0.0	0.0	0.0	0.0	424.0	0.0	127.0	0.0	0.0	0.0	0.0	0.0	0.0	0.0	0.0	0.0	0.0	0.0	0.0	0.0	0.0	0.0	0.0	0.0	0.0	0.0	0.0	0.0	0.0	0.0	0.0	0.0	0.0	0.0	0.0	0.0	0.0	0.0	0.0	0.0	0.0	0.0	0.0	0.0	0.0	0.0	0.0
710ad6c10cb57dbd01f0767c58341d68	AGCTCCAATAGTGTATATTAAAGTTGTTGCAGTTAAAAAGCTCGTAGTTGGATTTCGGAATGCTGCAGATCGAGGTCCATCGTTAAGATGCTAGTACCGGATCTGCGCTTCCTTCTTTTCGAACACGTGCCGTTCATCCTCCAGTTAGGATGGTCGGAATAACACGTCTCGGATCATTTACTTTGAAAAAATTAGAGTGTTCAAAGCAGGCGTAATATTGGCCTTGAATACATTAGCATGGGATAATGGAAAAGGACTTTGGTCTTATTTTCGTTGGTTTCTGAGGCTGAGGTAATGATTAATAGGGACAGTTGGGGTCACCAGTATTTAATTGTCAGAGGTGAAATTCTAAGATTTATTAAAGACTAACTACTGCGAAAGCATTTGACAAGGATGTTT…	Eukaryota; Amoebozoa; Lobosa; Tubulinea; Leptomyxida; Rhizamoeba-saxonica-lineage; Rhizamoeba; Rhizamoeba_saxonica	0.0	0.0	0.0	0.0	0.0	0.0	0.0	0.0	0.0	0.0	0.0	0.0	0.0	0.0	0.0	0.0	0.0	0.0	0.0	0.0	0.0	0.0	0.0	0.0	0.0	0.0	0.0	0.0	0.0	0.0	0.0	0.0	0.0	0.0	0.0	0.0	0.0	0.0	0.0	0.0	0.0	0.0	0.0	0.0	0.0	0.0	0.0
49e29820d050e5d4951be79de3af90e6	AGCTCCATCAGTGTATATTAACGTTGTTGCGGTTAAAAAGCTCGTAGTTGGATTTCGAAGTTGTGAAGATCAAGATCCGTCAAATTGATGTGGTCCGATGTTCGCCTTCTAATTTAGAGTAATAGCTTTGTTTCCTTTGCGGGTTACAGAGATTCTATTCTCTATCATTTACTTTGATAAAATCAGAGTGTTCAAAGCAGGCGTCAACTTGCCTTGAATGTTGCCGCAAGGGATAATAAAATATGACTTCGGTCTTATTTTGTTGGTTTCTAGGGCTGAAGTAATGATAAATAGGGACAGTCGGGGGCGCTCGTATTGAGTTGTCAGAGGTGAAATTCTAGGATTTACTCAAGACGAACTACTGCGAAAGCATTCGCCAAGGATGTTTTCA	Eukaryota; Amoebozoa; Lobosa; Tubulinea; Echinamoebida; Vermamoebidae; Hartmannella; Hartmannella_abertawensis	0.0	0.0	0.0	0.0	0.0	0.0	0.0	0.0	0.0	0.0	0.0	0.0	0.0	0.0	0.0	0.0	0.0	0.0	0.0	0.0	0.0	0.0	0.0	0.0	24.0	0.0	0.0	0.0	0.0	0.0	0.0	0.0	0.0	0.0	0.0	0.0	0.0	0.0	0.0	0.0	0.0	0.0	0.0	0.0	0.0	0.0	0.0
3081a6adda56b63f3d156673fce6cfc6	AGCTCCAATAGCATATATTAAAGTTGTTGCAGTTAAAAAGCTCGTAGTTGGATTTTGAAATGTTATAAGACAACCCGCTTTTGTAAGTGTGTTTTTGTTGTTTTATATCTTTCTCCTTACTAGACTTTCACTATTGTTCTTCATTGATCGATAGTTTCATCTCTCTTTTGAGGTGAGTGATGGTTAGACCTCTTGGGTTTAGGATTGTGGATGATTGCTTCGGTGATTGTTCTGCTTAGATTCAAGAACTAGCCATTAGAAATCTAGTTCTTTTACTTTGAGTAAATTAGAGTGTTCAAGGCAAGCAAATTATTATTGTTGCAATGAATACTATTAGCATGGGATAATGGAACAGGACACGTATTCTAGTTTTCTGTTGGTTTCTAGAATTTTTTGGCT…	Eukaryota; Amoebozoa; Lobosa; Discosea-Flabellinia; Dactylopodida; Paramoebidae; Neoparamoeba; Neoparamoeba_branchiphila	0.0	0.0	0.0	0.0	0.0	0.0	0.0	0.0	0.0	0.0	0.0	0.0	0.0	0.0	0.0	0.0	0.0	0.0	0.0	0.0	0.0	0.0	0.0	0.0	0.0	0.0	0.0	0.0	0.0	0.0	0.0	0.0	0.0	0.0	0.0	0.0	0.0	0.0	0.0	0.0	0.0	0.0	0.0	0.0	0.0	0.0	0.0
eb2b3b67f011420e1e7b3bffc09997d0	AGCTCTAATAGCGTATATTAATGTTGTTGCAGTTAAAAAGCTCGTAGTTGAATTTTGAACATTTTTAACAAGTTTGGTTTACTTTTTTAAAGTATGACTACTTGTTAGTGTTCTTCCTACTAGATACTCGATACTGTTCTTAATTGAATGGTATAGCATTTCGCAAGAGATGACGATAGATGATAATAGCTCCTCCAATATGTGGAGATGCGTAAAAATATCAAAATATATTGAGTGGATTAAGTTATTGTTATTTATTGGAGTTCTAGTTCATTTACTTTGAGAAAATTAGAGTGTTTCAAGCAGCCTCTTTGGGCTCTGAATATATTAGCATGGGATAATAGAATAGGATTTAAATTTTATATTTGTTGGTTTGAATAATTTAAATAATGATTAATA…	Eukaryota; Amoebozoa; Lobosa; Discosea-Flabellinia; Vannellida; Vannellidae; Vannella; Vannella_sp.	0.0	0.0	0.0	0.0	145.0	0.0	44.0	0.0	0.0	0.0	0.0	0.0	0.0	0.0	0.0	0.0	0.0	0.0	0.0	0.0	0.0	0.0	0.0	0.0	0.0	50.0	0.0	0.0	0.0	0.0	0.0	0.0	0.0	0.0	0.0	0.0	0.0	0.0	0.0	0.0	0.0	0.0	0.0	0.0	0.0	0.0	0.0
1727943bce86e80e79cd7fac3b250648	AGCTCCAATAGCATATATTAAAGTTGTTGCAGTTAAAAAGCTCGTAGTTGGATTTTGAAATGTTATAAAACAGCCCGCTTTTGTAAGTGTGTTTTTGTTGTTTTATATCTTTCTCCTTACTAGACTTTCACTATTGTTCTTCATTGATCGATAGTTTCATCTCTCTTTTGGGGTGAGTAATGGTTAGACCTCTTGGGTTTAGGATTGTGGATGATTGCTTCGGCGATTGTTCTGCTTAGATTCAAGAACTGATCATTAGAAATCTAGTTCTTTTACTTTGAGTAAATTAGAGTGTTCAAGGCAAGCAAATTATTATTGTTGCAATGAATACTATTAGCATGGGATAATGGAACAGGACACGTATTCTAGTTTTCTGTTGGTTTCTAGAATTTTTTGGCT…	Eukaryota; Amoebozoa; Lobosa; Discosea-Flabellinia; Dactylopodida; Paramoebidae; Neoparamoeba; Neoparamoeba_branchiphila	0.0	0.0	0.0	0.0	0.0	0.0	0.0	0.0	0.0	0.0	0.0	0.0	0.0	0.0	0.0	0.0	0.0	0.0	0.0	0.0	0.0	0.0	0.0	0.0	0.0	0.0	0.0	0.0	0.0	0.0	0.0	0.0	0.0	0.0	0.0	0.0	0.0	0.0	0.0	0.0	0.0	0.0	0.0	0.0	0.0	0.0	0.0
baaec87217ecd66915e3c9b2874b1863	AGCTCCAATAGCATATATTAAAGTTGTTGCAGTTAAAAAGCTCGTAGTTGGATTTTGATGTTACTTTTCATAACCTGCCTTGTATAAGGTATGTTTGTTGTGATTCGTACATCTCCTTACTAGACTTTCATGATTACACTTAATTGAGTGATCATTTCATTCTGATTTATCGGGGTGAGTGATGAGTAGACCTACTGGGTTTGAGATTGTGGATGAACTTCTTCGGAGGTTGGTTCTGCTTGGATTCAGTAACTATTCATTAGAAATCTAGTTCATTTACTTTGAGTAAATTAGAGTGTTCAAGGCAAGCAAATTTGTTTCTGCAATGAATACTATTAGCATGGGATAATGGAACAGGACACGTATTCTAGTTTTCCGTTGGTTTCTAGAATTTTTAGT…	Eukaryota; Amoebozoa; Lobosa; Discosea-Flabellinia; Dactylopodida; Paramoebidae; Neoparamoeba; Neoparamoeba_pemaquidensis	0.0	0.0	0.0	0.0	0.0	0.0	0.0	0.0	76.0	0.0	0.0	22.0	0.0	0.0	0.0	0.0	0.0	0.0	0.0	0.0	0.0	0.0	0.0	0.0	0.0	0.0	0.0	0.0	0.0	0.0	0.0	0.0	0.0	0.0	0.0	0.0	0.0	0.0	0.0	0.0	0.0	0.0	0.0	0.0	0.0	0.0	0.0
dca727462baee5ae8ec3c030e053e21a	AGCTCCATCAGTGTATATTAACGTTGTTGCGGTTAAAAAGCTCGTAGTTGGATTTCGAAGTTGTAAAGATCAAGATCCATCAAATTGATGTGGTCCGATATTTACCTTCTAATTTAGAGTAATAATCTTGTTTCCTTTGCGGGTTACAAGAACTTATTCTCTATCATTTACTTTGATAAAATCAGAGTGTTCAAAGCAGGCGTCAACTTGCCTTGAATGTTGCCGCAAGGGATAATAAAATATGACTTCGGTCTTATTTTGTTGGTTTCTAGGGCTGAAGTAATGATAAATAGGGACAGTCGGGGGCGCTCGTATTGAATTGTCAGAGGTGAAATTCTAGGATTTATTCAAGACGAACTAATGCGAAAGCATTCGCCAAGGATGTTTTCA	Eukaryota; Amoebozoa; Lobosa; Tubulinea; Echinamoebida; Vermamoebidae; Hartmannella; Hartmannella_abertawensis	0.0	0.0	41.0	0.0	0.0	0.0	0.0	0.0	0.0	0.0	0.0	0.0	0.0	0.0	0.0	0.0	0.0	0.0	0.0	0.0	0.0	0.0	0.0	0.0	0.0	0.0	0.0	0.0	0.0	0.0	0.0	0.0	0.0	0.0	0.0	0.0	0.0	0.0	0.0	0.0	0.0	0.0	0.0	0.0	0.0	0.0	0.0
0645fd73509514f2c639d179165c7042	AGCTCCATCAGTGTATATTAACGTTGTTGCGGTTAAAAAGCTCGTAGTCCGATTTCGGAGTGAGAAGGTCAAGACCTGTCAAATTGGCAGTGTCCGACCGTCTCCTCCTAGCTTAGGGTAACAGCCTCTCTTCCTTTGCGGGTTGGGATGTGCCGTTCCCTATCTTTTACTTTGATAAAATCAGAGTGTTCAAAGCAGGCGTCACTTGCCTTGAATGTTGCCGCAAGGGATAATGGAATATGACTTCGGTCCTATTTTGTTGGTTTCTAGGGCTGAAGTAATGATAAATAGGGACAGTTGGGGGCGCTCGTATTGAGTTGTCAGAGGTGAAATTCTAGGATTTACTCAAGACGAACTACTGCGAAAGCATTCGCCAAGGATGTTTTCA	Eukaryota; Amoebozoa; Lobosa; Tubulinea; Nolandida; Nolandellidae; Nolandella; Nolandella_hibernica	0.0	0.0	0.0	0.0	0.0	0.0	0.0	0.0	0.0	0.0	0.0	0.0	0.0	0.0	0.0	0.0	0.0	0.0	0.0	0.0	0.0	0.0	0.0	0.0	0.0	0.0	0.0	0.0	0.0	0.0	0.0	0.0	0.0	0.0	0.0	0.0	0.0	0.0	0.0	0.0	0.0	0.0	0.0	0.0	0.0	0.0	0.0
a3739ee5d7cf75b17ccc03d88960619b	AGCTCCAATAGCATATATTAAAGTTGTTGCAGTTAAAAAGCTCGTAGTTGGATTTTGAAATGTTATAAGACAACCCGCTTTTGTAAGTGTGTTTTTGTTGTTTTATATCTTTCTCCTTACTAGACTTTCACTATTGTTCTTCATTGATCGATAGTTTCATCTCTCTTTTGAGGTGAGTGATGGTTAGACCTCTTGGGTTTAGGATTGTGGATGATTGCTTCGGTGATTGTTCTGCTTAGATTCAAGAACTAATCATTAGAAATCTAGTTCTTTTACTTTGAGTAAATTAGAGTGTTCAAGGCAAGCAAATTATTATTGTTGCAATGAATACTATTAGCATGGGATAATGGAACAGGACACGTATTCTAGTTTTCTGTTGGTTTCTAGAATTTTTTGGCT…	Eukaryota; Amoebozoa; Lobosa; Discosea-Flabellinia; Dactylopodida; Paramoebidae; Neoparamoeba; Neoparamoeba_branchiphila	0.0	0.0	0.0	0.0	0.0	0.0	0.0	0.0	0.0	0.0	0.0	0.0	0.0	0.0	0.0	0.0	0.0	0.0	0.0	0.0	0.0	0.0	0.0	0.0	0.0	0.0	0.0	0.0	0.0	0.0	0.0	0.0	0.0	0.0	0.0	0.0	0.0	0.0	0.0	0.0	0.0	0.0	0.0	0.0	0.0	0.0	0.0
2e115ee8657c768a8b0199dd9090f40a	AGCTCCAATAGCGTATATTAATGTTGTTGCAGTTAAAAAGCTCGTAGTTGGATCTCGGAGCGTTGGAGGCGTCGGTCCGCCGTGAAGGTGTGCACTGGCCCGCCCGCTCTTTCCTTGAGGACGTTCGCCATCGTCATTAGTTTGGTGATGGTATTCCGGCTTCGGCCGGTTTTGCGCGGAGTCGCTTCGGCGGCGCCGTGTAGAATGCCTCATCGTTTACCTTGAATAAATTAGAGTGTTCCAAGCAGGCATGTTCGCCGTGAATACATTAGCATGGGATAATGGAATAGGACTTTGGTGCTATTTCGTTGGTTTTCAGAACCAGAGTAATGATTAATAGGGACAGTTGGGGGCATTCGTATTTAATTGTCAGAGGTGAAATTCTTGGATTTATGAAAG…	Eukaryota; Amoebozoa; Lobosa; Lobosa_X; Stygamoebida; Vermistella-lineage; Vermistella; Vermistella_sp.	0.0	7.0	0.0	0.0	0.0	0.0	0.0	0.0	0.0	0.0	0.0	0.0	0.0	0.0	0.0	0.0	0.0	0.0	17.0	0.0	0.0	0.0	0.0	0.0	0.0	0.0	0.0	0.0	0.0	0.0	0.0	0.0	0.0	140.0	47.0	67.0	0.0	0.0	0.0	0.0	0.0	0.0	0.0	8.0	3.0	0.0	0.0
192e29ee073435b0ef7376ae460ade99	AGCTCCAATAGCATATATTAAAGTTGTTGCAGTTAAAAAGCTCGTAGTTGGATTTTGAAGTTACTCATTGCGACCCGCCTATATGGGTGTGTTGTTGTGGTGAGTACTTCTCCTTACTAGATATTCACTATTGCACTTAATTGGGTGATAGTTTCATTCTCTTCGGGGGGTGAGTGGTGGGTGGACCTATTGGGGTAGGATTGTGGATGGAGTTTTTCTTCGGAAGGATTCTGTTCTGCCTGCTTCAGTAACCATTCATTAGAATTCTAGTTCTTTTACTTTGAGTAAATTAGAGTGTTCAAGGCAAGCAAATTGTTCTGCAATGAATACTATTAGCATGGGATAATGGAACAGGACACGTATTCTAGTTTTTCGTTGGTTTCTAGAATTTTTAGTGTA…	Eukaryota; Amoebozoa; Lobosa; Discosea-Flabellinia; Dactylopodida; Paramoebidae; Paramoebidae_X; Paramoebidae_X_sp.	0.0	0.0	0.0	0.0	0.0	0.0	0.0	0.0	0.0	0.0	6.0	0.0	0.0	0.0	0.0	0.0	0.0	0.0	0.0	0.0	0.0	0.0	0.0	0.0	0.0	0.0	0.0	0.0	0.0	0.0	0.0	0.0	0.0	0.0	0.0	0.0	0.0	0.0	0.0	0.0	0.0	0.0	0.0	0.0	0.0	0.0	0.0
8d0ff68c1456f5bc57b40fc5b851c665	AGCTCCATCAGTGTATATTAACGTTGTTGCGGTTAAAAAGCTCGTAGTTGGATTTCGAAGTTGTGAAGATCAAGATCCGTCAAATTGATGTGGTCCGATGTTCGCCTTCTAATTTAGAGTAATAATCTTGTTTCCTTTGCGGGTTACAAGAACTTATTCTCTATCATTTACTTTGATAAAATCAGAGTGTTCAAAGCAGGCGTCAACTTGCCTTGAATGTTGCCGCAAGGGATAATAAAATATGACTTCGGTCTTATTTTGTTGGTTTCTAGGGCTGAAGTAATGATAAATAGGGACAGTCGGGGGCGCTCGTATTGAATTGTCAGAGGTGAAATTCTAGGATTTATTCAAGACGAACTAATGCGAAAGCATTCGCCAAGGATGTTTTCA	Eukaryota; Amoebozoa; Lobosa; Tubulinea	0.0	0.0	0.0	0.0	0.0	0.0	0.0	0.0	0.0	0.0	0.0	0.0	0.0	0.0	0.0	0.0	0.0	0.0	0.0	0.0	0.0	0.0	29.0	0.0	0.0	0.0	0.0	0.0	0.0	0.0	0.0	0.0	0.0	0.0	0.0	0.0	0.0	0.0	0.0	0.0	0.0	0.0	0.0	0.0	0.0	0.0	0.0
6ed157d41a1c9704ff2f2b7eb565e047	AGCTCCATCAGTGTATATTAACGTTGTTGCGGTTAAAAAGCTCGTAGTTGGATTTCGGAGTGCGAAGGTCAAGACCCATCGAATCGGTGTGGTCCGACAGTCGCCTCCTAGCTTAGGGTAACAGCCTCTCTTCCTTTACGGGTTGGGATGTGCCGTTCCCTATCATTTACTTTGATAAAATCAGAGTGTTCAAAGCAGGCGTCACTTGCCTTGAATGTTGCCGCAAGGGATAATAGAATATGACTTTGGTCTTATTTTGTTGGTTTCTAGGGCTGAAGTAATGACTAATAGGGACAGTTGGGGGCGCTCGTATTGAGTTGTCAGAGGTGAAATTCTAGGATTTACTCAAGACGGACTACTGCGAAAGCATTCGCCAAGGATGTTTTCA	Eukaryota; Amoebozoa; Lobosa; Tubulinea; Echinamoebida; Vermamoebidae; Hartmannella; Hartmannella_abertawensis	775.0	7.0	0.0	0.0	0.0	0.0	0.0	0.0	894.0	578.0	161.0	2514.0	0.0	0.0	0.0	0.0	49.0	0.0	0.0	0.0	0.0	0.0	89.0	85.0	0.0	0.0	0.0	0.0	0.0	0.0	22.0	1338.0	2659.0	3034.0	701.0	0.0	976.0	3876.0	378.0	0.0	0.0	0.0	0.0	133.0	0.0	1582.0	0.0
6e4826c3e66b6fccd998ea74377f3e75	AGCTCCAATAGCATATATTAAAGTTGTTGCAGTTAAAAAGCTCGTAGTTGGATTTTGATGTTACTTATTATGACCCGCCTTGTATAAGGTGTGTTTGTTGTGATAAGTACATCTCCTTACTAGACTTTCATGATTGCACTTAATTGAGTGATCATTTCATTCTGATTCGTTGGGGTGAGTGATGAGTAGACCTACTGGGTTTGAGATTGTGGACGAACTTCTTCGGAGGTTGGTTCTGCTTAGATTCAGTAACTATTCATTAGAAATCTAGTTCATTTACTTTGAGTAAATTAGAGTGTTCAAGGCAAGCAAATTTGTTTCTGCAATGAATACTATTAGCATGGGATAATGGAACAGGACACGTATTCTAGTTTTCCGTTGGTTTCTAGAATTTTTAGT…	Eukaryota; Amoebozoa; Lobosa; Discosea-Flabellinia; Dactylopodida; Paramoebidae; Neoparamoeba; Neoparamoeba_pemaquidensis	0.0	0.0	10.0	0.0	0.0	0.0	0.0	0.0	63.0	0.0	132.0	0.0	0.0	0.0	0.0	0.0	0.0	0.0	0.0	0.0	0.0	0.0	0.0	0.0	0.0	0.0	0.0	0.0	0.0	113.0	205.0	0.0	109.0	0.0	0.0	0.0	0.0	0.0	0.0	0.0	0.0	0.0	0.0	0.0	0.0	102.0	0.0
838ba1162eb5de8d8662a8cbba1f8245	AGCTCCATCAGTGTATATTAACGTTGTTGCGGTTAAAAAGCTCGTAGTTGGATTTCGAAGTTGTAAAGATCAAGATCCGTCAAATTGACGTGGTCCGATGTTTGCCTTCTAATTTAGAGTAATAATCTTATTTCCTTTGCGGGTTATAAGAATCTTATTCTCTATCATTTACTTTGATAAAATCAGAGTGTTCAAAGCAGGCGTCAACTTGCCTTGAATGTTGCCGCAAGGGATAATAAAATATGACTTCGGTCTTATTTTGTTGGTTTCTAGGGCTGAAGTAATGATAAATAGGGACAGTCGGGGGCGCTCGTATTGAATTGTCAGAGGTGAAATTCTAGGATTTATTCAAGACGAACTAATGCGAAAGCATTCGCCAAGGATGTTTTCA	Eukaryota; Amoebozoa; Lobosa; Tubulinea; Echinamoebida; Vermamoebidae; Hartmannella; Hartmannella_abertawensis	0.0	0.0	70.0	0.0	0.0	0.0	0.0	0.0	0.0	0.0	0.0	0.0	0.0	0.0	0.0	0.0	0.0	0.0	0.0	0.0	0.0	0.0	0.0	0.0	0.0	0.0	0.0	0.0	0.0	0.0	0.0	0.0	0.0	0.0	0.0	0.0	0.0	0.0	0.0	0.0	0.0	0.0	0.0	0.0	0.0	0.0	0.0
2e8bc2eb1772d8e0c995cccad0fa1425	AGCTCCAATAGCGTATATTAAAGTTGTTGCAGTTAAAAAGCTCGTAGTTGGATCTAGGGACGCGCATTTCAAGCGCCCGTGCCGTCGGGTCAAACCGGCGGCTGCGTTGGCGTTGCGGGCTCGGTCCGTCGGTGCCCCACAAAGGGCTATCGGCGTGTCAACCGGCCCGCCCGTCCCCTCCTTCTGGATTCCCGTTCCTGCTATTGAGTTAGTGGGGACGTCACAGGGGGCTCATCGTCGTCGTGCAAACGGCGGCGGTGGGTCCCTGGGGCCCAGATCGTTTACCGTGAAAAAATTAGAGTGTTCAAAGCAGGCAGATCCAATTTTCTGCCACCGAATACATTAGCATGGGATAATGGAATAGGACCCTGTCCTCCTATTTTCAGTTGGTTTTGGCAG…	Eukaryota; Amoebozoa; Lobosa; Lobosa_X; Centramoebida; Acanthamoebidae; Acanthamoeba	0.0	0.0	0.0	0.0	0.0	0.0	0.0	41.0	0.0	0.0	0.0	0.0	0.0	0.0	0.0	0.0	0.0	0.0	0.0	0.0	0.0	0.0	0.0	0.0	0.0	0.0	0.0	0.0	0.0	0.0	0.0	0.0	0.0	0.0	0.0	0.0	0.0	0.0	0.0	0.0	0.0	0.0	0.0	0.0	0.0	0.0	0.0
34ba208507c2535e4f1548632c1204da	AGCTCCAATAGCGTATATTAATGTTGTTGCAGTTAAAAAGCTCGTAGTTGGATCTCGGAGCGTTTTGGAGGCGTCGGTCCGCCGTGAAGGTGTGCACTGGCCCTCTCGCTCTTTCCTTGGGGACATTCGTCACGGTTATTAATTTAGTTGTGATATTCCACTTTCGGGTGGTTTTGCGCGAGTCTCTCGAGGTTCGTGTAGAGTGCCTCATCGTTTACCTTGAATAAATTAGAGTGTTCCAAGCAGGCATGTTCGCCTTGAATACATTAGCATGGGATAATGGAGTAGGACTTTGGTTCTATTTCGTTGGTTTTCAGAGCCAGAGTAATGATTAATAGGGACAGTTGGGGGCATTCGTATTTAATTGTCAGAGGTGAAATTCTTGGATTTATGAAAGAC…	Eukaryota; Amoebozoa; Lobosa; Lobosa_X; Stygamoebida; Vermistella-lineage; Vermistella; Vermistella_sp.	0.0	0.0	0.0	0.0	0.0	0.0	0.0	0.0	0.0	0.0	0.0	0.0	0.0	0.0	0.0	0.0	0.0	0.0	0.0	0.0	0.0	0.0	0.0	0.0	0.0	0.0	0.0	0.0	0.0	0.0	0.0	0.0	0.0	0.0	0.0	0.0	0.0	0.0	0.0	0.0	0.0	0.0	0.0	0.0	183.0	0.0	0.0
5006c5bbc6fb51148d909a35b50ae673	AGCTCCAATAGCATATATTAAAGTTGTTGCAGTTAAAAAGCTCGTAGTTGGATTTTGAAATGTTATAAAACAACCCGCTTTTGTAAGTGTGTTTTTGTTGTTTTATATCTTTCTCCTTACTAGACTTTCACTATTGTTCTTCATTGATCGATAGTTTCATCTCTCTTTTGGGGTGAGTGATGGTTAGACCTCTTGGGTTTAGGATTGTGGATGATTGCTTTGGTGATCATTCTGCTTAGATTCAAGAACTAATCATTAGAAATCTAGTTCTTTTACTTTGAGTAAATTAGAGTGTTCAAGGCAAGCAAATTATTATTGTTGCAATGAATACTATTAGCATGGGATAATGGAACAGGACACGTATTCTAGTTTTCTGTTGGTTTCTAGAATTTTTTGGCT…	Eukaryota; Amoebozoa; Lobosa; Discosea-Flabellinia; Dactylopodida; Paramoebidae; Neoparamoeba; Neoparamoeba_branchiphila	0.0	0.0	0.0	0.0	0.0	0.0	0.0	0.0	0.0	0.0	0.0	0.0	0.0	0.0	0.0	0.0	0.0	0.0	0.0	0.0	0.0	0.0	0.0	0.0	0.0	0.0	0.0	0.0	0.0	0.0	0.0	0.0	0.0	0.0	0.0	0.0	0.0	0.0	0.0	0.0	0.0	0.0	0.0	0.0	0.0	0.0	0.0
95fee1500fc78c150bd283e4ae629d55	AGCTCCATCAGTGTATATTAACGTTGTTGCGGTTAAAAAGCTCGTAGTTGGATTTCGGAGCATGGGACTCAAGGCCAGTCAAATTGACTGTGCCCGAGGAACATCTCCTAGCTTAGGGTAACAGCCTCGCTTCCTTTGCGGGTTGTGATGTGCAGTTCCCTATCATTTACTTTGATAAAATCAGAGTGTTCAAAGCAGGCGTCTTGCCTTGAATGTTGCCGCAAGGGATAATAGAATATGACTTCGGTCCTATTTTGTTGGTTTCTAGGGCTGAAGTAATGACTAATAGGGACAGTTGGGGGCGCTCGTATTGAGTTGTCAGAGGTGAAATTCTAGGATTTACTCAAGACGAACTACTGCGAAAGCATTCGCCAAGGATGTTTTCA	Eukaryota; Amoebozoa; Lobosa; Tubulinea; Nolandida; Nolandellidae; Nolandella; Nolandella_hibernica	0.0	0.0	0.0	0.0	0.0	0.0	0.0	0.0	0.0	0.0	0.0	0.0	0.0	0.0	0.0	0.0	0.0	192.0	0.0	0.0	522.0	0.0	0.0	0.0	0.0	0.0	0.0	0.0	0.0	0.0	0.0	0.0	0.0	0.0	0.0	0.0	0.0	0.0	0.0	0.0	0.0	0.0	0.0	0.0	0.0	0.0	0.0
dc9d01bfcf1a17f5164a5e571bf3cf69	AGCTCTAATAGTGTATATTAATGTTGTTGCAGTTAAAAAGCTCGTAGTTGAATCTTGAACGTTAATCAAGTTTGGTTTACATTTTTATGTATGACTACTTGATTGCGTTCTTCCTACTAGATACTCGATTCTGTTCTTAATTGAATGGAATAGCATTCTTTCGGGGGTGTCGGTAGTGAGTAATGGCTCCTCCAGTGCATGGATTAGCGTAAAAACTATGAAGTGTATTGAGTGGATCAAGTTGTTGCTTACTATTGGAGTTCTAGTTCATTTACTTTGAGAAAATTAGAGTGTTCAAAGCAGCCTCTTGGGGCTCTGAATATATTAGCATGGGATAATAAAATAGGATTTAAATTATATATTTGTTGGTTTGAATTATTTAAATAATGATTAATAGGG…	Eukaryota; Amoebozoa; Lobosa; Discosea-Flabellinia; Vannellida; Vannellidae; Vannella; Vannella_sp.	0.0	0.0	0.0	0.0	0.0	0.0	12.0	0.0	0.0	0.0	0.0	0.0	0.0	0.0	0.0	0.0	0.0	0.0	0.0	0.0	0.0	0.0	0.0	0.0	0.0	223.0	67.0	0.0	0.0	0.0	0.0	0.0	0.0	0.0	0.0	0.0	0.0	0.0	0.0	0.0	0.0	0.0	0.0	0.0	0.0	0.0	0.0
8df4b397f0525a37b1caa304dcc3aad8	AGCTCCAATAGCGTATATTAATGTTGTTGCAGTTAAAAAGCTCGTAGTTGAAACTTGAACATATAATGAGTTTGGTTACTATTTTTATAGTTAACTACTTGTTAGTGTTCTTCCAACTAGATACTCGATTCTGTTCTTAATTGAATGGAATAGCATATTTCGGTGTGTCAATAGTTTATAAGGGCTCTTCCATTGTGTTGAAGTGTGTAAAAGCATGGATATATAATGAGGAGATAAAGTCATTGTTTACTATTGGAGTTCTAGTTCATTTACTTTGAGAAAATTAGAGTGTTTAAAGCAGCCTCTTGGGGCTCTGAATACATTAGCATGGGATAATAGAATAGGATTTAGGTCAATATATTTGTTGGTTTGAATGAACTAAATAATGATTAATAGGAA…	Eukaryota; Amoebozoa; Lobosa; Discosea-Flabellinia; Vannellida; Vannellidae; Vannella; Vannella_sp.	0.0	0.0	0.0	0.0	0.0	0.0	0.0	0.0	0.0	0.0	0.0	0.0	0.0	0.0	0.0	0.0	0.0	0.0	0.0	0.0	0.0	0.0	0.0	0.0	0.0	0.0	0.0	0.0	0.0	0.0	0.0	0.0	0.0	0.0	0.0	0.0	0.0	0.0	0.0	0.0	0.0	97.0	0.0	0.0	0.0	0.0	0.0
5758f746ea15bfaa9df1d53b7e02bb74	AGCTCCAATAGCGTATATTAATGTTGTTGCAGTTAAAAAGCTCGTAGTTGGATCTCGGAGCGTTTTGGAGGCGTCGGTCCGCCGTGAAGGTGTGCACTGGCCCTCTCGCTCTTTCCTTGGGGACATTCGTCACGATTATTAATTTAGTTGTGATATTCCACTTTCGGGTGGTTTTGCGCCTGTTTCGGCTTGCGTAGAGTGCCTCATCGTTTACCTTGAATAAATTAGAGTGTTCCAAGCAGGCATGTTCGCCTTGAATACATTAGCATGGGATAATGGAGTAGGACTTTGGTTCTATTTCGTTGGTTTTCAGAGCCAGAGTAATGATTAATAGGGACAGTTGGGGGCATTCGTATTTAATTGTCAGAGGTGAAATTCTTGGATTTATGAAAGACGAAC…	Eukaryota; Amoebozoa; Lobosa; Lobosa_X; Stygamoebida; Vermistella-lineage; Vermistella; Vermistella_sp.	0.0	0.0	0.0	0.0	0.0	0.0	0.0	0.0	0.0	0.0	0.0	0.0	0.0	0.0	0.0	0.0	0.0	0.0	0.0	215.0	0.0	0.0	0.0	0.0	0.0	0.0	0.0	0.0	0.0	0.0	0.0	0.0	0.0	0.0	0.0	0.0	0.0	0.0	0.0	0.0	0.0	0.0	0.0	644.0	278.0	0.0	0.0
[truncated: 45 more columns]
